# Supplementary material for: The shared frameshift mutation landscape of microsatellite-unstable cancers suggests immunoediting during tumor evolution
Source: Nat Commun. 2020 Sep 21;11:4740. doi: 10.1038/s41467-020-18514-5 (PMC7506541; doi:10.1038/s41467-020-18514-5)
Supplement: Supplementary file 5 — Supplementary Data 1 [file 41467_2020_18514_MOESM5_ESM.xlsx]

## Sheet: Supplementary Data 1
Gene Name	cMS length	m1 FSP sequence (including 8 N-terminal wt aa)	m1 FSP length	m2 FSP sequence (including 8 N-terminal wt aa)	m2 FSP length
ABCC2	A8	LEDVEKKKRSLGPKKMFQNPG	13	LEDVEKKKEVWDQKRCSKILVDEGSVQNFLHGAPEIIPTEASE	35
ABCC5	T9	DDNQAPFFCLRVRCGGWLCGWTSSASPSSPPRG	25	DDNQAPFFVYVCDAVAGCAAGPHQHRPHHHHGADDRSYARADSPSLCGSRHLLCCPVNGAVPVYGQTGI	61
ABCF1	A10	QQQQQQKKSEIPEKAGGRRMWMMMEKRKSSWSVLRSSQCQPVMRRMKYPPQNPAEGRKPRVVMFLQP	59	QQQQQQKKARYPKRQAEEGCG	13
ACVR2A	A8	QEVVVHKKRGLF	4	QEVVVHKKEACFKRLLAETCWNGNAL	18
ADNP	A8	SSKPAAKKRLPCKVTESS	10	SSKPAAKKGYHAR	5
AIM2	A10	KVIKAKKKHREVKRTNSSQLV	13	IKVIKAKKNIEK	4
AKAP9	A8	SPSKKQKKREKRQAVNMMCQHTMI	16	SPSKKQKKEKNVKQ	6
ANGPT2	A9	IIEELEKK	0	SIIEELEKNSDCHGE	7
ANKRD49	A9	WYRLQEKKWKKTQADCFFGLLKKIGLPQCGDSFLKRPLT	31	EWYRLQEKNGKRPKQIASLGC	13
APAF1	A8	YLEWINKKTSRIFPA	7	YLEWINKKHHESFPLSCPPPHRCCLPCLLF	22
ASH1L	A9	NVSEGEKKQRKVVKNPSQPVPLRNDGITNGNDSTRSCSISLKKSLEKMPLM	43	ANVSEGEKNRGK	4
ASTE1	A11	GRSNSKKKGRRNRIPAVLRTEGEPLHTPSVGMRETTGLGC	32	GRSNSKKKAEETEYQLF	9
ASXL1	G8	ATTAIGGGVARVEVAAGPPMREVAEAAAVVMVVRPVATLSPGEARAPLESVRQIYSEHNYCRLIL	57	ATTAIGGGWPGWRWRRGHR	11
ATG2B	A9	NYRSRRKKN	1	NYRSRRKKIRLSEQELSEFSLSSSEY	18
ATG3	T10	KWLLTIFF	0	KWLLTIFFEKFSVTLMIQ	10
ATR	A10	FLFLLKKKYLVQ	4	PFLFLLKKNT	2
B3GLCT	A8	KRAEQLKKAS	2	KRAEQLKKHLKAGCRSYTGAPQCPPPSSAG	22
B4GALNT1	G8	CSCESSGGASPSPSRNKSELLTSPRPLTLQS	23	CSCESSGGPPPPLPETSPSY	12
BAG6	C8	TGNGTRPPQLPMQRHLPLVLGRPHPWLRLLPMSSPQLRGLPRQVQLPRQPPATRGSSGFPTRVWNPWS	60	TGNGTRPPNSQCRGTSPWSWAGLIRGSVFYQCRVLS	28
BANP	T12	CFFFFPFFCSVGA	5	EALPCFFFSLFSAL	6
DDX39B	T8	PNVKVAVFLVVCLSRRMKRC	12	PNVKVAVFWWSVYQEG	8
PRRC2C	A10	RRERDEKKMLT	3	RRERDEKKC	1
BAX [BAX]	G8	DRAGRMGGRHPSWPWTRCLRMRPPRS	18	DRAGRMGGGTRAGPGPGASGCVHQEAERVSQAHRGRTGQ	31
BCL10	A8	FDHLRAKKYSVEKTLKKFLVEHQVEKGLENC	23	HFDHLRAKNTQ	3
BEND5	A9	VTGVATKKRKMQSLNHPSRLTN	14	VTGVATKKERCSP	5
BLM	A9	ETPRLGKKMKALISQEMFSQALL	15	ETPRLGKK	0
BRCA1	A8	SSEEIKKKSTTKCQSGTAETYNSWKVKNLQLEPRRVTSQMNRQVKDMTAILSQS	46	SSEEIKKKVQPNASQAQQKPTTHGR	17
C15orf48	A9	DVILDRKKIQNLGKLWTLLYLKSL	16	DVILDRKKSRTLGNCGPYCTSKAYNNQPTMETH	25
TTC39A	G10	RIDWGRGGAKREPTREQGQERPFWQSSLGRQGRRRHLWCLGF	34	RIDWGRGGPRENQPESRGRRGPSGRAAWEDKGGGGICGAWDFDWEI	38
LINC01587	T10	NQFFTIFFSCQLNLGRKEHAKIFTFFFQLDTMDGNPGELTLELQTLQIKQSQNALLPAGPLTQTPV	58	NQFFTIFFPVS	3
CCDC28A	G8	TQVVNAKKMPFQ	4	TQVVNAKKCHSSE	5
CAAP1	A9	LELLSEKKF	1	QLELLSEKNFEDS	5
CAMKK2	A13	LKGTKKKKDLTP	4	ELKGTKKKRT	2
CANX	T8	WSMTSDIFLTTLSFVLIEE	11	WSMTSDIF	0
CASD1	A8	WPQIIQKKQTEIVSGILAYC	12	LWPQIIQKSKRKLFLAFWLTVETRLFAVIHMFFGIFSGCI	32
CASP1	A8	GYSVDVKKISLLRT	6	GYSVDVKKSHCFGHDYRAGGICTPPRAQDL	22
CASP5	A10	VKKDNHKKKQLRCWNTWAKMFFMVFLIIWQNTMF	26	VKKDNHKKNS	2
CASP5	A8	EFLRLCKKIMMRSIQ	7	EFLRLCKKS	1
CCDC168	A9	KEERNQKK	0	QKEERNQKNNRYERHRYNFEVKEVTSFLYAPQNRTACEHWRARTKGT	39
CCDC43	A9	ERKEKEKKGHREGSESDNLGLLYSFPP	19	ERKEKEKKDTERGAKAITLAYSILSPHELIKGRTGCVFKRNESALQSSFPRHFPYCLHGQKENQNHF	59
CCKBR	T8	LVIVVLFFCVGCQFIVPTRGAPLMARVHTEHSRVLLSPSFTC	34	LLVIVVLFSVLVASL	7
CDC25C	A8	TIPDKVKKSIFLAKESSGRAYV	14	TIPDKVKKVFFWPRKAQEGLMFKEDSLSV	21
CDC7	A9	QAEGSLKKTSRILNLQVLKKILRSFMKLYHSLVMCLRLRTKLEKALSALFIWPQHSYK	50	QAEGSLKKRAEF	4
CDKL2	A9	LLEVCKKKNDGT	4	LLEVCKKKTMVPSL	6
CEBPZ	A9	FRTCVKKKMLNQKCLAPF	10	FFRTCVKKRC	2
CENPF	A8	ELDTMSKKPRHWISCLKK	10	GELDTMSKNHGTGSVV	8
CENPH	A8	RLSTALKKTWRKLADSLVCSWIT	15	RLSTALKKPGEN	4
CEP164	A11	AIKKKKKKRKRKTRRTETPPKVRWPWVPH	21	AIKKKKKKGKERQEGQRPPQKFAGLGFLISPSSCSSWGPGSFTRSCGYPTLCSSWISKREPGELSGVWTSAWRTHAAFTGSQDLCLYKGSLGLHI	87
CEP290	A10	ERLDLKKKFVKWLKKEEKEVQLQD	16	EERLDLKKNSSNGSRKRKKKCNFRINH	19
CEP57	A8	PNARRIKKRSQNHQKRKVLGTILVHNHIIDYAWVICHL	30	PNARRIKKEVKTTRKEKF	10
CHD2	A10	PVDPEEKKNTA	3	PVDPEEKKILLNLSCQSCTF	12
CHD2	A9	LEKSPMKKNRRRKRTRRTRRNK	14	LEKSPMKKTEEEREQGEQGETNEF	16
CHD2	A8	ESEPEQKK	0	AESEPEQKSKSQKTCPQK	10
CHD8	A8	QKWQRCKKIIRQN	5	QKWQRCKK	0
CHEK1	A9	YSDWKEKKHTSTLGKKSILLL	13	EYSDWKEKNIPQPLEKNRFCSSSSAA	18
CIR1	A9	ESNNKEKKYKGRKERKTSVQGITTVILKRRTSLRRESFMKNFLAVTITGKKPRKSPGS	50	SESNNKEKNTKEEKKEKQVFRA	14
CLOCK	T9	LEALDGFF	0	LEALDGFFSNHDRWKHNICV	12
COBLL1	T9	QAKPSSFFCRCRREYRVTM	11	QAKPSSFFADAEESIGSLCDICSCQECPCCP	23
COIL	A8	TDQTVSKKTREKIKQPVAQWVMITKRPKENHQRKRRNVNIKKRLRIPSLRKYRQ	46	TDQTVSKKQEKK	4
MED23	A8	ESRFNLKKMWRRSIGSGSQ	11	ESRFNLKKCGGGV	5
CTSC	A8	VMGPQEKK	0	SVMGPQEKSSGVPSEAGYSI	12
CUL2	A8	NIIRQEKKMTWQICTSYSVLCPLVYLI	19	NIIRQEKK	0
CYHR1	G9	NTYGMWGGRCWVWQAS	8	NTYGMWGGDAGCGRPPEPAGGGQAAAATEGGCLSLGLGCRQLGLLPGPAYTAPPVGVTVGYSQAGFLPCRTLSLPPACSWRLLPRGRLFCLLKWVCCTLTGQGQSLGAVLWPRVGTCLDQNERDRVPDTFGGPDSGLDTVVDPEKRPSLQ	142
CYSLTR1	A8	LLKKSMKKICQVIKRL	8	LLKKSMKKSVKS	4
DIAPH3	A9	TSAGEEKKLTDFFVLWKASGTIQFNCK	19	LTSAGEEKN	1
DNAH2	T10	LSSFYFFFLLLFLSLPTSHPAINILILQLILKHNKTKQ	30	LSSFYFFFFFYFCLSPPPTLLSTF	16
DPAGT1	T8	LYFMIPFFSPLWDCSTTTGTHHGCLWEIPSVTLLA	27	LYFMIPFFHHFGIALPQLVPITGVCGRYLLLLCWHDLCRGGHLGTLQQDHATILHAPGVQLPLLTASAPAYHPLPSPPHTQTQYQDRQTGDELFQVQDQEPLFLGHLYFKGGREPPAGDSTPE	115
DSTN	T8	RKEELMFFCGHQN	5	RKEELMFFVGTRTSTSEK	10
EAPP	A8	AVQVTKKKRRNNTRFQQMTNYCMILKKITEIRPGLMHREGVTMVWDHRDHVNNSLFQIVMLS	54	AVQVTKKKEETTQDSNK	9
EBPL	T9	YCWLYLFFLTVCGF	6	YCWLYLFF	0
ELAVL3	G9	AMESQVGGARPARPCPTGHSLVQMEPLTTARPTSSSTTCPRT	34	AMESQVGGPGRPGPAQRATPWYKWSH	18
EPHB2	A9	CNSNDGKKREWEKRKQILGGGGKYKEYFLKRILIRKAMTVLAGDKKGLGRFMRCVQSETKAVSLQLPLGR	62	CNSNDGKKGNGKKENRSWEGAGNTRNIF	20
ERCC5	A9	PHDTKVKKNYGHCNSPLAFLTQLLPRPTSNPWWMTRRDPFCGGNLISTKLENFVSGISAGTERRQMNLCFLY	64	PHDTKVKKITDIATHPWLS	11
ESRP1	A8	AAQKCHKKT	1	AAQKCHKKHEGQIC	6
F8	A8	HFLQGAKKITFL	4	HFLQGAKK	0
FAM111B	A10	EMDISKKKHYNRKISIKKLNRMKVPLMKLITRV	25	LEMDISKKSITTERYP	8
FBXL3	T9	VNLVMYFFYMKKNLTPSFAMKYLPPICTLGDQ	24	VNLVMYFFI	1
FERMT2	A8	PRDPTKKKRRS	3	PRDPTKKKEEAR	4
FGFBP1	A9	LLVEGKKK	0	VLLVEGKKSEEWTSQQSGLRTKGHSGQHPD	22
FILIP1L	A8	GDHSVLQKN	1	GDHSVLQKTKSTRKQEQRFRKRD	15
FLCN	C8	SPHVQIPPTCSPQSLLSSWRSTQPHVPPSTLWGVRMTSLSASTSLW	38	SPHVQIPPRALLRVCCHRGGPRSRTFHPPPCGV	25
FLT3LG	C9	KCAFQPPPAVFASSRPTSPASCRRPPSSWWR	23	TKCAFQPPQLSSLRPDQHLPPPAGDLRAAGGAEALDHSPELLPVPGAAVSARLLNPATPMESPAPGGHSPDSPAAPSAPPTAAARGPPAAGRCLVPALAEDAAEDTPPWGAGAPRPQSPGPAACGALTWPRPHPGEDTEAHRGESPARGCIAWTQRKLARGRSLPWAPLIPSPEWRQRQNPAPAPFTQLCTKPLSP	188
FXR1	A8	NQNKTVKKIPSLNAQWMFLRI	13	NQNKTVKKYLL	3
GART	A10	NHFSFEKKRPEWLS	6	NHFSFEKKGQSGCLNIWNRIEPASTYRQYSGTK	25
GBP3	A10	LQKTLKKKPRDICRIS	8	KLQKTLKKNQEIYVA	7
GCC2	A8	NNKLSSEKNS	2	NNKLSSEKTVE	3
GINS1	A9	GTSVLLKKIASTFYLDGNVSS	13	GTSVLLKK	0
GLYR1	G8	QVIVSRGGAFWKPPSQGISSCLMTGCW	19	AQVIVSRGALSGSPRLRESAAV	14
GLYR1	G8	QVIVSRGGAFWKPPSQGISSCLMTGCW	19	AQVIVSRGALSGSPRLRESAAV	14
GOLGA4	A8	KEELKEKKLRLAVLVNN	9	MKEELKEKS	1
GPATCH4	A8	SESKPPKKRKRKGGRKRRKKLQHLKGMMQMRSTQNMLSRTSEKARRRKGDIKKERSQMKERVQLKGMRRRTLQEQVGLGN	72	SESKPPKKEKEKEAERGGRSYSI	15
GRK4	A9	ACKKLQKKE	1	ACKKLQKKNKEEER	6
GRB14	A9	YVSLAGKKNMEHRLTMDSALSLTKREGPET	22	YVSLAGKKTWSTD	5
HDAC2	A9	SQGGGKKKSATTTTVILEIIIMDRVIP	19	YSQGGGKKSLLLLRR	7
HMGXB4	A10	TDGHSEKKRKK	3	TDGHSEKKEKR	3
HMMR	A9	LRCQLAKKNKVRQNFKRN	10	LRCQLAKKTK	2
HOXA11	A9	NRRMKEKKLTETVYSTTQQIHSSKTPAAGIGWGASYT	29	QNRRMKEKN	1
HOXB7	G8	QGLYPGGGAWRARARPASTRPAMGSSRVPSTCTARPLSRTSPGCVPATPPRRRAPRSRGTRTWRPRVTSGSTPGCEAQELTANEAARPTPATRPWSWRKNFTTIAT	98	QGLYPGGGHGGPERGRRLRGRLWARAEFLQHALRAL	28
HPS1	C8	WLEGGTPPWMPFR	5	IWLEGGTPHGCPSDSRGHPPNTGSPLPCAFRPQKDLPGCQREGKLLPPSAPHHVLPAPVAGHQPGAPDQEPQRAPGPGSVPADGWLLHAGEEAEGRAGARGLPALPAPRGRPAPEDGQVCQESRGTGDSEHLAGV	127
ICA1	A9	TQVRLAKKTLTN	4	TQVRLAKKL	1
IGF2R	G8	LKMNFTGGTLAIRFISAPQPSSSTVTAAPSGQYF	26	LKMNFTGGHLP	3
INO80E	C9	PPPKMPPPRS	2	LPPPKMPPHDPEHGPSADVQRCR	15
INTS8	A8	LAAQRRKKSFSKQWQNFTFKQLNFFNFYFLNNGLKINSIKRLSLYNTYVHN	43	LAAQRRKKVSPSNGKTLLLSS	13
KCNC1	A8	KQKLPKKKRSIFRGHRSWDLPIIVNLS	19	KQKLPKKKEAYSAATAAGISQLL	15
KCTD16	A9	SNMSSKKKLLKKSSQLRRSWRNVSRIS	19	ESNMSSKKSC	2
KDM5A	A8	PKSSSQKKDPAGKLKK	8	LPKSSSQKRIQLAS	6
KIAA0391	T9	VYSVPHFF	0	VYSVPHFFSWSS	4
G2E3	A10	LGFQIKKKLKDCISTKPISGIVP	15	ELGFQIKKN	1
USF3	A9	PSDQVQKKLLFIPTGISLVETAREQLFRG	21	IPSDQVQKNYCLFQRESAWWKQPGNSCSGDNF	24
KIF22	C8	PCTLLAPPSPCWAWTPGGWAAS	14	FPCTLLAPLPRAGPGLPGGGRPHELLPATSGSRPEPPAGRG	33
KIR2DL4	A9	HRWCSKKKCCCNEPRACGTQNSEQGGL	19	LHRWCSKKNAAVMNQEPAGHRTVNREDSDEQDPQEVTYAQLDHCIFTQRKITGPSQRSKRPSTDTSVCIELPNAEPRALSPAHEHHSQALMGSSRETTALSQTQLASSNVPAAGI	107
KMT2C	A9	CVSVEPKKRNKKTKLWFSLINIHHRKNPLLPMR	25	CVSVEPKKGTRKQNSGSL	10
KNTC1	A8	TAKHVFEKN	1	TAKHVFEKTEAKAPEVNTS	11
LARP7	A8	ASMASLKKQYPK	4	KASMASLKNNIPNKIRVRNGNRQWSTSKHWNEK	25
LENG8	T9	PVFLLIFFPLSLPPSPHSSLGSAQVKRFPPPSLPLLPC	30	PVFLLIFFPFPSLPLRILPLVQHR	16
LIG3	A8	RARATTKKSRTSQSWKAGKSWKIMRRNR	20	ERARATTKNRGPHRAGRLGRAGR	15
LIMK2 [SMT14]	G8	PESRAPPGPQERARAARMMRAQ	14	LEPESRAPRGRRRGPGLRG	11
LMAN1	A9	QQELDKKKRNSRRATPTSKGSLRRKYLRV	21	FQQELDKKRGIPEGPPRPPRAACGGNI	19
MAPRE3	C8	RLSNVAPPAFSGRILHQPEMAAMRLMPKFLNSTNSWWT	30	GRLSNVAPLHSPEESSISPKWRP	15
MARCKS	A11	SNETPKKKRSAFPSRSLSS	11	SNETPKKKEALFLQEVFQAERLLLQEEQEGGWRRR	27
MARS	T9	SAICRYFFCYLAGSKMTSLTSGWNGKRQSCSQLCLLPCTI	32	SAICRYFFVIWLGAR	7
MBD4	A10	ENSLVKKKKDH	3	EENSLVKKRKIIEFRIKFLF	12
MCPH1	A9	HLSSLIKKNVNVCSPKILILKHQKMIRDFRRNLRKWLKSYKGKKQI	38	HLSSLIKKT	1
MED8	A9	LLGQEGKKMPTCSSGEAWACSPFHPLRSQLGFYLSNSHKVPYPLPHLIHTRLSQEVALPGRTMWERVFP	61	LLGQEGKKCPPAALVKLGPALLSIL	17
MGAT4C	A8	ENPIIIKKLK	2	FENPIIIKN	1
MIS18BP1	A11	TPNRVEKKNCSIPTYVKKRKTTNHSSQMTVH	23	TPNRVEKKIAAYLPM	7
MKI67	A8	QCLDNSKKMNLPFGSFMSQ	11	QCLDNSKK	0
MLH3	A9	QTEKEKKKNLAIVEEEMFLVMGELNYVPLAL	23	AQTEKEKKRI	2
MLH3	A8	SGQLPNKKIAERI	5	SGQLPNKKLQNEYKLWARE	11
MNS1	A10	QLEEQEKKSRKLMSSC	8	QLEEQEKKAGSL	4
MSH3	A8	KENVRDKKRATFLLALWECSLPQARLCLIVSRTLLLVQS	31	KENVRDKKGQHFYWHCGSAACHRRGCV	19
MSH6	C8	LLPEDTPPS	1	ILLPEDTPLLRA	4
MYBL1	A8	SLVLEGKKTLVMVATVKLFL	12	SLVLEGKKHL	2
MYH11	C8	KSKLRGPPHRKLRSDAPGEETRPLSFLLEGLEDVELLKMQMVLRRKRTLETQTSMEPRPVNKQLSTVLHHGKKTKNQNKQTKKTQQQPRTKQNPADCT	90	KSKLRGPPTGNFAVMHQARKRDLFRSF	19
MYO10	G8	GWLHKKGGAPPRCPGEIGRSAGLSSASPS	21	GWLHKKGGLLHAVQEKLEEALVCPPPVQADVL	24
MYO1A	A8	NSKLRYKKRGVIAWR	7	NSKLRYKKGESLLGGDCAVRRGHHAEMAVASS	24
NDUFC2	T9	LLYITAFFLLDIIL	6	LLYITAFFCWILSCKT	8
NFRKB	A8	YDLAVLKKRLRKKRKRRRRK	12	YDLAVLKKG	1
NIPBL	A8	NHPETPKKSLILSFQRVK	10	NHPETPKKV	1
NKTR	C8	IPLSDSPPLQDGSLDRNLGSPLMSEFRK	20	IPLSDSPPFKMEAWTETLEALL	14
NRIP1	A8	NKGKSEKKRKLP	4	PNKGKSEKRENSLKR	7
NTAN1	A8	NKALLYKKMKMACGKRSLLQEVKKHELPKKAPSWPDRPLVGLARIQIWILHLLGLRPPSLLSVFQMTFIK	62	NKALLYKK	0
OR51E2	T8	VVRGSLFFSHCLC	5	VVRGSLFFPTASADQAAGLLPLQCPLALLLCPPGCNEVGLCRHFAQCGIWSYCHSAGHGRGRNVHLLVLFSDNTNGSATAFQVRAGQGLWNLCVTHWCGTRLLCATYWPLSGTPLWKQPSSHCACCHG	120
OR7C1	T10	GCLSQIFFSLHLDAWTIYS	11	GCLSQIFFHFIWMPGQFTLDRDGL	16
OSGEPL1	T8	LTKTAGVFLNHQKGKFMNF	11	LTKTAGVF	0
P4HB	A8	DVAFDEKKTSLWSSMPHGVVTANSWLPFGINWERRTRTMRTSSSPRWTRLPTRWRPSKCTASPHSSSFLPVPTGRSLITTGNARWMVLRNSWRAVARMGQGMMTISRTWKKQRSQTWRKTMIRKL	117	DVAFDEKKRLCGVLCPMVWSLQTVGSHLG	21
PA2G4	A8	RKTQKKKKRRPPRLQRMPPVGKH	15	RKTQKKKKEGLQDCRECHQWGNIRRK	18
PIGB	T8	SLMIDRIFLANGLWFNLIF	11	SLMIDRIFWPMDSGSI	8
PLXNA3	G8	LLFLAVGGPWATGPSVPSW	11	LLFLAVGGPGQQALPCLRGDRHHAYPPGCAPGDWGGVRGRSEPSL	37
PMS2	A8	LRTGEEKKTCPFPDCERPFLFVTQQRTSLTAQRLQNQEGAL	33	SLRTGEEKRRVHFQTARGLFSSSHNREQASQPKDSRTKKEPSRTEKGYAVF	43
POLD3	A9	KVLQKEKKGGSE	4	KVLQKEKKGEASSII	7
PPRC1	C8	SGYPCLPPHQRCP	5	SGYPCLPPTNGAPSVWYSWCLCRASHLQCALGTPSCPSLTLQFHMYLWALGMGPRASTCSILVYCSPTSFASSLHWESCSPT	74
PRCC	C8	QDPALVPPRKLPQMPPSSMTKHLSGCRARGTEGEKKSTLWRSKVMTSSVGPSNG	46	QDPALVPPGNCPRCLLHR	10
PRDM2	A9	PLSPPKKKFLIHLRKVDTHHLQVVTKTVTATTADGQRMRRLKCKACRLRWARPEPAAQAPPKSHFPPHPSGPSRTSSLQLR	73	KPLSPPKKSFSFI	5
PRDM2	A8	KLNALKKKIS	2	KLNALKKKSASTESNSSEKQICKAEGRLEKCL	24
PRKCI	A8	VLLVRLKKQIVFMQ	6	KVLLVRLKNRSYLCNESCEKRAC	15
PRRG1	C8	LNIITPPPHQMKCLTAVDCLQAFWDM	18	LNIITPPPTR	2
PTHLH	A11	LLWGLKKKRKTTEEHIICN	11	LLWGLKKKGKQQKNTSYATNDLII	16
PTPN13	A8	FKTSGPEKNPSLALMCFLRRRSGLHPWTCFVQLTETSLQERLPHIVVVTLRQ	44	FKTSGPEKTHPWH	5
PTPN21	A8	KTRVDAKKLVLLNWLP	8	KKTRVDAKNWSS	4
RAB40C	C8	IRPPQSPPRTARGVTARSPSGDGRGRLCRCQEGSSWTLLAGRQASAAYVETVHTAASEAPGFPHT	57	IRPPQSPPELLAE	5
RAD50	A9	STESELKKRKSGVMKCWDLCP	13	STESELKKGKAA	4
RAD50	A8	KEELINKKIQATK	5	KEELINKKYKQQNSTG	8
RAPGEF6	A9	IPKIAEKKVIAILSSMCQEILNRHHRRKEVRKLKQILFQVEETKSGRFWIKHDLVSCLQSYLVMEA	58	IPKIAEKK	0
RAPH1	C8	QVAPPTPPHLLLSLHPSLPKLPQNPL	18	QVAPPTPPTSSYPCTPPSPSSPKTPCDHPRTNQHQDCGTCCDSSCTTHTYSSSAPSKKAASFPCFLHSTLSPYPSCSSTPANITQATELLCKTPSLSTVTGALGREADSQPVSTPSNSPCHGISALKACPSKCSSTVPSCSKSKAQVAAQLHPSPFSGLPSSPS	156
RARRES3	A8	AIRRYQKKRQPEAATKSCVRSSCGGPSGDEPPPCLQQPDPRALSQAFSRSFPLFPSLAGKSMI	55	FAIRRYQKSDSLKQPQNPVLEAAVGVPVEMSLPHASSSLTLVPCLRRSLDPFLCFPLSLAKV	54
RBBP8	A9	SLLQPGKKNI	2	SLLQPGKKTSENTPF	7
RECQL	A9	QELIQKKKS	1	QQELIQKKSPDKENKAVFRGF	13
REV1	A8	PGREKLKK	0	FPGREKLKNENRQVCTCCN	11
REV3L	A8	VPATESEKNFRRDFRKFSNRMISL	16	VPATESEKISEETSGNSQTE	12
RFC3	A10	TITTPSKKN	1	ITTPSKKKLKLAPLQVTTTLKLILVMLEIVTE	24
TRMT10C	A10	CVSNTAKKNI	2	CVSNTAKKIFKIFIYEGKSEKS	14
RGS12	A9	SIAKIGKKNIRKLIWTKQRSFLSLFPKLRATEQMTNVGC	31	SIAKIGKKISEN	4
RGS12	C8	PPGTTPPGRSLPAGPSALPSPPSPSRRRAPPRSGRGSLRKWRPGASRRWRMSTWPS	48	PGPPGTTPRAEVSQRALLHSPVPRLPRAGGHRPDLEEAVSGSGGRGHPDGGG	44
RGS22	A9	QEYNKQKKNWQS	4	QEYNKQKKIGSPRRRKIWKGWNQTICKYFSACYQNCFTQ	31
RIF1	A8	AETEQNKKRQTLRTLSLRGMVPRTL	17	AETEQNKKGRP	3
RNASEH2B	A10	FGVKNKKKLERFETLKIKSSKNICFLHVSVCPS	25	FFGVKNKKNWKGLKL	7
RNPC3	A12	TSGSEKKKGLMTLSKMIKKKKNLVI	17	TSGSEKKKV	1
ROCK1	A8	ACSQDEQKNG	2	ACSQDEQKMGNSFSKENP	10
RPL22	A8	LVVKGGKKRSKF	4	LVVKGGKKEASSEVHS	8
RTN3	A8	TPWNRQKKAE	2	KTPWNRQKRQNKYMETRNATVTKTPFNSYNVVTCTMKENTQCQLEPAFQAFFLIWCFLPSFPFNPQYQAQKLMD	66
RUFY2	A9	GLEVPRRPGARTGPATKDPTAVERANLLNMAKLSIKGLIESALSFGRTLDSDYPPLQQFFVVMEHCLKHGLKVRKSFLSYNKTIWGPLELVEKLYPEAEEIGASVRDLPGLKTPLGRARAWLRLALMQKKWPITYVA	129	GLEVPRRPGARTGPATKDPTAVERANLLNMAKLSIKGLIESALSFGRTLDSDYPPLQQFFVVMEHCLKHGLKVRKSFLSYNKTIWGPLELVEKLYPEAEEIGASVRDLPGLKTPLGRARAWLRLALMQKNGRLLTLLNYSEGSLE	137
RXFP2	A10	SIFKIKKKVYLHPLCG	8	SIFKIKKKFIYIHCVDRGLLFPETWGFEQNNTWRQYNETSFLAIILDHWTFSGLPKTGDSFWKMTSAMLFIFTNGKPFCTESTAEWLLSLHSNGSCTIYQPC	94
SAFB2	C8	PHPHPHPPRTPTSPAATKSHSLRVFGWADALLNLVARVPSNLGDLFKSKVNPATML	48	PHPHPHPPVPPLHPPLLSPTRCEFSGGQTHC	23
SEC31A	A9	FINYCQKKLMLLRLNLRKMCGPF	15	GFINYCQKN	1
SEC63	A10	KKKKPLKKNLHLCYYHSQSNRNKSRQMESLGMKLQ	27	KKKKPLKKTYTCAITTVKATETKAGKWSRWE	23
SF3B2	A8	HAAKQKQKNGKLSPRTAVGAARNIRSSSFRSPHTSPFFGPTSGCLGFTQEPPLPQFPRTCHFMFLF	58	HAAKQKQKTESSAPGQPWGQQEI	15
SGO2	T9	GLKKGNFFSKPKRIKNLSLKT	13	GLKKGNFFQNPRG	5
SHC1	G8	GKEPPLGGW	1	GKEPPLGGGRHEASGRSRSRGCSTHCTQCPDPQPLGSYIACRTACWGRSRSPQTDATSTTLSRQRAF	59
SLAMF1	A9	YQTTVEKKALRSMPKSRNQVLFRRNLTPSQLRTLAPPYMLLPQSLSQSLSRKQIPSQSMLV	53	YQTTVEKKPYDLCPSPETRSSSEET	17
SLC16A4	T9	LLSSVSFFLYHWPKDGKTV	11	LLSSVSFFCTIGRKMEKQSDLKERRLQSSES	23
SLC17A2	A8	AGIFGAKKCLVLVC	6	LAGIFGAKNAWCWFADLFPSHPLYTTGC	20
SLC22A9	A11	ELEAAQKKNLLCVKCSTCPTYVKGSPSCPLRDLQTLWPILALISMSSIWGTMFSCCRLSLVQSSSWPTVLHLGH	66	ELEAAQKKTFSV	4
SLC23A2	C9	LSCAPPPPSTQ	3	RLSCAPPPHPRNKQGNFRGRPLLCS	17
SLC35F5	T10	VAKISFFFALCGFWQICHIKKHFQTHKLL	21	QVAKISFFLLCVVFGKFVISRSTFRHTSCYS	23
SMAP1	A10	TNKEKEKKRKRKREKRSQKSRQNHLQLKSCRRKISNWSLKKVPALKKLRSPLWIF	47	TNKEKEKKGREKERKGARKAGKTTYS	18
SMAP2	A8	GSEPVPEKNWNLLFLRR	9	GSEPVPEKIGTCCF	6
SMARCC2	C8	AVPPGVPPLDPMAPHRSPTNKLLPQ	17	AVPPGVPPWTPWPLTVPQPTNSSLNDARGSARQRAPRRGGPKPCHCGSCSGQPPAQCQPTARPRHPPASRPHSPEPRHGHPCATSTVRSQPDISPPHPLWTSRFQEQPFPHHWDPPQPGEFITT	116
SMC1B	A8	QFNFNKKKI	1	QFNFNKKKYSGRAQTSKIREGRGRTLPESP	22
SMG7	A9	QQQPLEKK	0	MQQQPLEKNEAFSHGAI	9
SP100	A8	IPPKGEKKRSSRIPMHPRGLLWPFSCSALSIAQKSKENILACPLMML	39	IPPKGEKKEVQGSQCTQEASFGLFPVLL	20
SPAG9	A9	NPAMQEKKGQAFGSFSADFSAPQVTRLRSLNHLLI	27	NPAMQEKKVKHLAVFQPTFQLLK	15
SPINK5	A10	EREAAEKKRKRMKTGAIQEKGAIQEKGAMTKRICVVNFEACREMESLSAPEKITLFEAHMARCTSINVLCVRASLIEKLMKEKRKMKRNQVASPQIMQRLFIKGYQNNHFTFHLQNFAFFSSFGNNKYINILT	125	EREAAEKKERG	3
SREK1IP1	A10	EKIKLKKKGKGLTHPVPLKRTLQNKRNKNIRRKKRKKKKRVNQKKGNITKRKKRREKRKSILLHLIVLNSPESN	66	EKIKLKKKEKVLLIQFH	9
SRRT	G8	YEMPYAGGVGAQLMAPLSPGATLTSTSCSTMSCLSRPGWAALQRLTWVCRRP	44	YEMPYAGGWGPNLWPPSALGPP	14
ST8SIA6	A8	YGNLKEKKPYFWRTLQPMEMHFFFCQHFPSGPTRVPLSKYTTRSKSLKQDKRFYFSIPST	52	KYGNLKEKSPISGGHCNLWRCIFSSASIFLQGQHGYLFQSILHARRV	39
SYCP1	A10	IAKMDRKKN	1	IAKMDRKKTKRS	4
TAF1B	A11	LNRGLKKKTILKKAGIGMCVKVSSIFFINKQKP	25	LNRGLKKKQY	2
TBC1D23	A9	VVKITSKKNILNSLPSSMEIAVLQE	17	VVKITSKKTS	2
ELOA	A8	LGDKGLKKMTLKALVKTWTQFRNYPR	18	LGDKGLKK	0
TCERG1	A8	STWKEVKKSLRKILDVLSSPPVTGKNKENLKNISETNISQPKLTSGRF	40	TSTWKEVKNH	2
HNF1A	C8	MDTYSGPPQGQARDLRCPLTAPLACLHLPSPPVRSTVCAMDSLRPVRLQKYPQAAAVP	50	MDTYSGPPRARPGTCAARSQLPWPASTCPLPQ	24
TCF7L2	A9	CGPCRRKKSAFATYKVKAAASAHPLQMEAY	22	CGPCRRKKVRSLHTR	7
TEAD2	C8	ELYDRGPPMPSSWSSSGRT	11	ELYDRGPPCLLPGQVLGGPELGPKW	17
TFAM	A10	RKAMTKKKS	1	KRKAMTKKRVNTAWKTKKTSFSL	15
TFDP2	A8	NIISKEKKKSSGLACLPILLRNVRIWR	19	MNIISKEKRNQVDWPAYQFCSGMSESGDREAEADRTDKAEAGPAARTSPTANRFQKPGTEKSTK	56
TFE3	G8	AATFHVGGDLPRMLPISSPLHRPQMPFWTCTFPATTWGTWETPSTWGWRTF	43	AATFHVGGTCPECSPSAAPCTALRCPSGPALSQRPPGGPGRPLPPGAGGHSDGGGGGGGGRTVGGCPVPTAGCLRSPALFSVPCCLQGQQPPQQLQHGRGVLIRPHPSPGTFPPRKGGPVRMRPRLFPHPPMRLPCPGILGEEEM	137
TGFBR2	A10	KCIMKEKKSLVRLSSCVPVALMSAMTTSSSQKNITPAILTCC	34	KCIMKEKKAW	2
SEC62	A9	KKEKEKKKMVKRKNPKRRKLQELLKRRKLRKNSNLSHMMIRFFWMEMRCMYGSMTQFTLKHLSWD	57	TKKEKEKKRW	2
TMBIM4	T10	SGFLKFFFIVR	3	LSGFLKFFL	1
TMEM60	A9	GSHNIKKKPGTSLQCYLN	10	HGSHNIKKSLVPHCNVT	9
TMEM97	A10	KYEEKRKKNEGNNHWPRVEMPTGWLLVGYNTRNTAQNPRLQQHLKHWQQCTRARWCQEPCQTLTFFHFFFFFKTVSLCCPGWSKGQWHDLGSLQPPPPGLKPSSLASQVARTTGVYQHVWLICFVFFVCVETGFCHVAQVGLERLGSSDLPTSVSLSAGITDVNHWAQPKPSPSKGTGMNRPIGLRVGKGVWARL	187	KYEEKRKKMKETTTGPG	9
TNKS2	A9	HGADPTKKTGMEILLWILLKMEIQIFKICLGEMQLC	28	HGADPTKKQGWKYSFGSC	10
TNRC6C	A8	GHLGDGKKMDLDGMLTVIGQGLVGMTPRDLGTVAGATAQIQRPIQVQTGGRL	44	GHLGDGKKWIWMGC	6
TOPBP1	A8	AAMRWRKKSSKDKNLALLREHLVGGRLFYMWISLEKQASNAFFSQEEQRCYLVILYLYLKRPHIFFLT	60	LAAMRWRKNPAKTRIWHC	10
TOPORS	A8	ERTNARKKIITVRGSITTMKGTDQGACLVTDQGLHLPGLTG	33	ERTNARKK	0
TRIM59	A10	DTLEQKKKVS	2	DTLEQKKKFPNGSL	6
TTK	A9	SSKTFEKKGEKNDLQLFVMSDTTYKIYWTVILLNPCGNLHLKTTSL	38	SSKTFEKKGKKMICSYS	9
UBE4B	A8	RVGIEEKKHQRCAASQQSASF	13	DRVGIEEKSTKDVQPASSQPASEQHPLTVHIPYCFSTTRLPNTAQVLAAAVLPSAVYAV	51
UBR5	A8	NMQNRQKKKGKNSPCCQKKLRVQNQGHLLMILLHN	27	MNMQNRQKRRGRTARAARRN	12
UGDH	T9	CRGKNLFFLPILMMPSKKLILYLFL	17	CRGKNLFFYQY	3
USP1	A8	PSKVLNKKM	1	PSKVLNKKCRSYWTSWRTKEQSRL	16
UVRAG	A10	TSNELKKKVNACS	5	TSNELKKK	0
VDAC1	A8	FSPNTGKKMLKSRQGTSGSTLTWAATWISTLLGLPSGVLWC	33	FSPNTGKKC	1
VEZT	T9	IKSWIFFSVQ	2	TIKSWIFFLSAIRKMTYFTSWILDSDSTHYIPSCNRKSCYKRMWS	37
VPS13A	A8	QYKELYKKS	1	QYKELYKKVNK	3
VPS13C	A8	TAKAYLKKLVCSALISLTLKGNLFTLLTLLM	23	MTAKAYLKN	1
VPS33A	T8	ADVKNIIFLSDPG	5	ADVKNIIFCQTQARVDGYNR	12
VPS37B	C9	VAPRRIPPHHPRCLRDA	9	VAPRRIPPTTPGACGTLSHPVYCGHEFGTGRAVPRITVPAPAPPRGPPHSARILFAVRVPISATSPSETPAPAPSTPAGFHPPVSAGAVLPGRLLPPGVLCSAHGKEAGGPLCAKGSGALGQRVCLILEL	122
VPS54	A8	GKIALPEKNQEPQKKGNQLKFLLSRDNSMQLLEPYCC	29	GKIALPEKIRSHRRKETS	10
VRK2	A8	HNRLIEKKSTVREALSPVQHGKCRKRRN	20	AHNRLIEKSPQ	3
WASF3	C8	NRPQQPPPRLPLRPQRGPRPLHRWLQQTTGCSQRR	27	NRPQQPPPASPSGPRGVPGLCTDGSSRLRDAPSADN	28
WDTC1	G8	ELLVNMGGNRSICLT	7	ELLVNMGGTGLFV	5
NSD2	C8	STKTEKPPQSQGSRRGRGGGGGAGGESQRANSA	25	STKTEKPPRAREAEGEEAAAEGLAESHRGQIAP	25
WISP3	A9	NLPLIWKKNVLCKQQNGLPAPEHVGWEYLTG	23	NLPLIWKKMSCASNKMDSLLQNMWDGNI	20
WNK1	A10	VREEQEKKSRKRAVSNSR	10	VREEQEKKAGREQSQTAGRTIQCFPDRNQAAPFC	26
WRN	A8	MSEKNWKQLHSSGNVLNG	14	MSEKIGNNCTAAEMS	11
XPOT	T9	LTKWPKFFLTFSQ	5	LTKWPKFF	0
XRCC2	T8	KYCLGRFFWCTAVVAPTYFLHFTH	16	KYCLGRFFGVLQ	4
YBX1	C8	QQPPAAPPPPPPSAPPTPSPALRAAAQGAVARAASHRRRLPAGTRRSSQRRFWEQ	47	TQQPPAAPRRPRPQRRRHQARHYGQRRRERWPGRPHIGGACRRGQEGHRNEGFGNSKMVQCKERIWFHQQE	63
ZC3H13	A8	QKKKSIEKNVKNPKVILIFLMKKQPSKVRRKEAHGLPL	30	QKKKSIEKT	1
ZMYND8	A8	KEPSAVKKSPSLQTQWRLKRS	13	KEPSAVKKAQAYKPSGD	9
ZNF133	A8	KETWREEKNVHRQPVQIQSQSSTSILSALRVSPVRNSPCSMCCVIIPPGSSHACVQKVTSSLGIRAQGTRRSSNKPLRGDPGVIKQKVLREKVPCLCLEEPRKGLWERSPGHPRGSQSALGTASEGWS	120	KETWREEKMFTGNLSRSRARALPRSFLPSGFLQSEIPHAACAV	35
ZNF292	A9	EKQLVEKKVLTKQKVLYK	10	KQLVEKKS	0
LTN1	A11	SLKSSKKKMVRLDLLMRYLKAIKRMKNVYLQKERRLKAGN	32	SLKSSKKKW	1
ZNF365	A8	IRPKMAKKSQQPL	5	IRPKMAKKANSHCEHHLKGWVVLDQSSLGFGERCSRSQQ	31
ZNF609	A8	DKKKKDKKRRNLQRNLKVL	11	DKKKKDKKEGIFKGT	7
ZNF638	A8	KKNISEKKVTWMKRRRRNLILRKPEWIFK	21	DKKNISEKR	1
ZNF644	A9	SKIGLEKKESEKWM	6	SKIGLEKKKAKNGCKQDNSLYRGLL	17
CCDC178 (C18orf34)	A10	LKNHYKKKWR	2	DLKNHYKKNGGNGPTQKS	9
OR7E24	T11	YFPILFFFSSKGVRATQSHRISQVSQNSSSWDSQRIQNCSRSSLGCSCPCTWSRCWGTCSSSWLSALTPTSTPPCTSSSPTCPWLTSVSPPPRSPR	88	YFPILFFFPQKVSELHRATESHRCLRIPPPGTLRGSRTAAGPRWAVPVHVPGHGAGEPAHHPGCQL	58
USF3	A11	LSDLAKKKTLRNHLFLIRWIILTFLQKILK	22	LSDLAKKKPSEIISF	7
RNF43	C6	KLESPRRAPAPACHWLARLGWRVSEEPVLSSLTSLRIELLLSSCSSRWG	41	KLESPRRAPPLPVTG	7
RNF43	G7	HPQRKRRGVPPSPPLALGPRMQLCTQLARFFPITPPVWHILGPQRHTP	40	HPQRKRRGSLRAHPWLSAPGCNCAPSLPDFSPLHPQCGISLVPRGTPLDLWTSRPGQEAATRNPRPLLLKFTASVVVPDSSPAPGTTSTWGGAF	86
