# Supplementary material for: The shared frameshift mutation landscape of microsatellite-unstable cancers suggests immunoediting during tumor evolution
Source: Nat Commun. 2020 Sep 21;11:4740. doi: 10.1038/s41467-020-18514-5 (PMC7506541; doi:10.1038/s41467-020-18514-5)
Supplement: Supplementary file 6 — Supplementary Data 2 [file 41467_2020_18514_MOESM6_ESM.xlsx]

## Sheet: Supplementary Data 2
high-affinity:
maximum number of epitopes for: P4HB_m1 with: 23
candidate: ABCC2_m1 has hla: HLA-A01:01 epitope?: False
candidate: ABCC2_m1 has hla: HLA-A02:01 epitope?: False
candidate: ABCC2_m1 has hla: HLA-A03:01 epitope?: False
candidate: ABCC2_m1 has hla: HLA-A24:02 epitope?: False
candidate: ABCC2_m1 has hla: HLA-A26:01 epitope?: False
candidate: ABCC2_m1 has hla: HLA-B07:02 epitope?: False
candidate: ABCC2_m1 has hla: HLA-B08:01 epitope?: False
candidate: ABCC2_m1 has hla: HLA-B15:01 epitope?: False
candidate: ABCC2_m1 has hla: HLA-B27:05 epitope?: False
candidate: ABCC2_m1 has hla: HLA-B39:01 epitope?: False
candidate: ABCC2_m1 has hla: HLA-B40:01 epitope?: False
candidate: ABCC2_m1 has hla: HLA-B58:01 epitope?: False
candidate: ABCC5_m1 has hla: HLA-A01:01 epitope?: False
candidate: ABCC5_m1 has hla: HLA-A02:01 epitope?: False
candidate: ABCC5_m1 has hla: HLA-A03:01 epitope?: False
candidate: ABCC5_m1 has hla: HLA-A24:02 epitope?: False
candidate: ABCC5_m1 has hla: HLA-A26:01 epitope?: False
candidate: ABCC5_m1 has hla: HLA-B07:02 epitope?: False
candidate: ABCC5_m1 has hla: HLA-B08:01 epitope?: False
candidate: ABCC5_m1 has hla: HLA-B15:01 epitope?: False
candidate: ABCC5_m1 has hla: HLA-B27:05 epitope?: False
candidate: ABCC5_m1 has hla: HLA-B39:01 epitope?: False
candidate: ABCC5_m1 has hla: HLA-B40:01 epitope?: False
candidate: ABCC5_m1 has hla: HLA-B58:01 epitope?: False
candidate: ABCF1_m1 has hla: HLA-A01:01 epitope?: False
candidate: ABCF1_m1 has hla: HLA-A02:01 epitope?: False
candidate: ABCF1_m1 has hla: HLA-A03:01 epitope?: False
candidate: ABCF1_m1 has hla: HLA-A24:02 epitope?: False
candidate: ABCF1_m1 has hla: HLA-A26:01 epitope?: False
candidate: ABCF1_m1 has hla: HLA-B07:02 epitope?: False
candidate: ABCF1_m1 has hla: HLA-B08:01 epitope?: True
candidate: ABCF1_m1 has hla: HLA-B15:01 epitope?: False
candidate: ABCF1_m1 has hla: HLA-B27:05 epitope?: True
candidate: ABCF1_m1 has hla: HLA-B39:01 epitope?: False
candidate: ABCF1_m1 has hla: HLA-B40:01 epitope?: False
candidate: ABCF1_m1 has hla: HLA-B58:01 epitope?: False
candidate: ACVR2A_m1 has hla: HLA-A01:01 epitope?: False
candidate: ACVR2A_m1 has hla: HLA-A02:01 epitope?: False
candidate: ACVR2A_m1 has hla: HLA-A03:01 epitope?: False
candidate: ACVR2A_m1 has hla: HLA-A24:02 epitope?: False
candidate: ACVR2A_m1 has hla: HLA-A26:01 epitope?: False
candidate: ACVR2A_m1 has hla: HLA-B07:02 epitope?: False
candidate: ACVR2A_m1 has hla: HLA-B08:01 epitope?: False
candidate: ACVR2A_m1 has hla: HLA-B15:01 epitope?: False
candidate: ACVR2A_m1 has hla: HLA-B27:05 epitope?: False
candidate: ACVR2A_m1 has hla: HLA-B39:01 epitope?: False
candidate: ACVR2A_m1 has hla: HLA-B40:01 epitope?: False
candidate: ACVR2A_m1 has hla: HLA-B58:01 epitope?: False
candidate: ADNP_m1 has hla: HLA-A01:01 epitope?: False
candidate: ADNP_m1 has hla: HLA-A02:01 epitope?: False
candidate: ADNP_m1 has hla: HLA-A03:01 epitope?: False
candidate: ADNP_m1 has hla: HLA-A24:02 epitope?: False
candidate: ADNP_m1 has hla: HLA-A26:01 epitope?: False
candidate: ADNP_m1 has hla: HLA-B07:02 epitope?: False
candidate: ADNP_m1 has hla: HLA-B08:01 epitope?: False
candidate: ADNP_m1 has hla: HLA-B15:01 epitope?: False
candidate: ADNP_m1 has hla: HLA-B27:05 epitope?: False
candidate: ADNP_m1 has hla: HLA-B39:01 epitope?: False
candidate: ADNP_m1 has hla: HLA-B40:01 epitope?: False
candidate: ADNP_m1 has hla: HLA-B58:01 epitope?: False
candidate: AIM2_m1 has hla: HLA-A01:01 epitope?: False
candidate: AIM2_m1 has hla: HLA-A02:01 epitope?: False
candidate: AIM2_m1 has hla: HLA-A03:01 epitope?: False
candidate: AIM2_m1 has hla: HLA-A24:02 epitope?: False
candidate: AIM2_m1 has hla: HLA-A26:01 epitope?: False
candidate: AIM2_m1 has hla: HLA-B07:02 epitope?: False
candidate: AIM2_m1 has hla: HLA-B08:01 epitope?: False
candidate: AIM2_m1 has hla: HLA-B15:01 epitope?: False
candidate: AIM2_m1 has hla: HLA-B27:05 epitope?: False
candidate: AIM2_m1 has hla: HLA-B39:01 epitope?: False
candidate: AIM2_m1 has hla: HLA-B40:01 epitope?: False
candidate: AIM2_m1 has hla: HLA-B58:01 epitope?: False
candidate: AKAP9_m1 has hla: HLA-A01:01 epitope?: False
candidate: AKAP9_m1 has hla: HLA-A02:01 epitope?: False
candidate: AKAP9_m1 has hla: HLA-A03:01 epitope?: False
candidate: AKAP9_m1 has hla: HLA-A24:02 epitope?: False
candidate: AKAP9_m1 has hla: HLA-A26:01 epitope?: False
candidate: AKAP9_m1 has hla: HLA-B07:02 epitope?: False
candidate: AKAP9_m1 has hla: HLA-B08:01 epitope?: False
candidate: AKAP9_m1 has hla: HLA-B15:01 epitope?: False
candidate: AKAP9_m1 has hla: HLA-B27:05 epitope?: False
candidate: AKAP9_m1 has hla: HLA-B39:01 epitope?: False
candidate: AKAP9_m1 has hla: HLA-B40:01 epitope?: False
candidate: AKAP9_m1 has hla: HLA-B58:01 epitope?: False
candidate: ANKRD49_m1 has hla: HLA-A01:01 epitope?: False
candidate: ANKRD49_m1 has hla: HLA-A02:01 epitope?: False
candidate: ANKRD49_m1 has hla: HLA-A03:01 epitope?: False
candidate: ANKRD49_m1 has hla: HLA-A24:02 epitope?: False
candidate: ANKRD49_m1 has hla: HLA-A26:01 epitope?: False
candidate: ANKRD49_m1 has hla: HLA-B07:02 epitope?: False
candidate: ANKRD49_m1 has hla: HLA-B08:01 epitope?: False
candidate: ANKRD49_m1 has hla: HLA-B15:01 epitope?: False
candidate: ANKRD49_m1 has hla: HLA-B27:05 epitope?: False
candidate: ANKRD49_m1 has hla: HLA-B39:01 epitope?: False
candidate: ANKRD49_m1 has hla: HLA-B40:01 epitope?: False
candidate: ANKRD49_m1 has hla: HLA-B58:01 epitope?: False
candidate: APAF1_m1 has hla: HLA-A01:01 epitope?: False
candidate: APAF1_m1 has hla: HLA-A02:01 epitope?: False
candidate: APAF1_m1 has hla: HLA-A03:01 epitope?: False
candidate: APAF1_m1 has hla: HLA-A24:02 epitope?: False
candidate: APAF1_m1 has hla: HLA-A26:01 epitope?: False
candidate: APAF1_m1 has hla: HLA-B07:02 epitope?: False
candidate: APAF1_m1 has hla: HLA-B08:01 epitope?: False
candidate: APAF1_m1 has hla: HLA-B15:01 epitope?: False
candidate: APAF1_m1 has hla: HLA-B27:05 epitope?: False
candidate: APAF1_m1 has hla: HLA-B39:01 epitope?: False
candidate: APAF1_m1 has hla: HLA-B40:01 epitope?: False
candidate: APAF1_m1 has hla: HLA-B58:01 epitope?: False
candidate: ASH1L_m1 has hla: HLA-A01:01 epitope?: False
candidate: ASH1L_m1 has hla: HLA-A02:01 epitope?: False
candidate: ASH1L_m1 has hla: HLA-A03:01 epitope?: False
candidate: ASH1L_m1 has hla: HLA-A24:02 epitope?: False
candidate: ASH1L_m1 has hla: HLA-A26:01 epitope?: False
candidate: ASH1L_m1 has hla: HLA-B07:02 epitope?: False
candidate: ASH1L_m1 has hla: HLA-B08:01 epitope?: False
candidate: ASH1L_m1 has hla: HLA-B15:01 epitope?: False
candidate: ASH1L_m1 has hla: HLA-B27:05 epitope?: False
candidate: ASH1L_m1 has hla: HLA-B39:01 epitope?: False
candidate: ASH1L_m1 has hla: HLA-B40:01 epitope?: False
candidate: ASH1L_m1 has hla: HLA-B58:01 epitope?: False
candidate: ASTE1_m1 has hla: HLA-A01:01 epitope?: False
candidate: ASTE1_m1 has hla: HLA-A02:01 epitope?: False
candidate: ASTE1_m1 has hla: HLA-A03:01 epitope?: False
candidate: ASTE1_m1 has hla: HLA-A24:02 epitope?: False
candidate: ASTE1_m1 has hla: HLA-A26:01 epitope?: False
candidate: ASTE1_m1 has hla: HLA-B07:02 epitope?: False
candidate: ASTE1_m1 has hla: HLA-B08:01 epitope?: False
candidate: ASTE1_m1 has hla: HLA-B15:01 epitope?: False
candidate: ASTE1_m1 has hla: HLA-B27:05 epitope?: True
candidate: ASTE1_m1 has hla: HLA-B39:01 epitope?: False
candidate: ASTE1_m1 has hla: HLA-B40:01 epitope?: False
candidate: ASTE1_m1 has hla: HLA-B58:01 epitope?: False
candidate: ASXL1_m1 has hla: HLA-A01:01 epitope?: False
candidate: ASXL1_m1 has hla: HLA-A02:01 epitope?: False
candidate: ASXL1_m1 has hla: HLA-A03:01 epitope?: False
candidate: ASXL1_m1 has hla: HLA-A24:02 epitope?: False
candidate: ASXL1_m1 has hla: HLA-A26:01 epitope?: False
candidate: ASXL1_m1 has hla: HLA-B07:02 epitope?: True
candidate: ASXL1_m1 has hla: HLA-B08:01 epitope?: False
candidate: ASXL1_m1 has hla: HLA-B15:01 epitope?: True
candidate: ASXL1_m1 has hla: HLA-B27:05 epitope?: False
candidate: ASXL1_m1 has hla: HLA-B39:01 epitope?: True
candidate: ASXL1_m1 has hla: HLA-B40:01 epitope?: True
candidate: ASXL1_m1 has hla: HLA-B58:01 epitope?: False
candidate: ATG3_m1 has hla: HLA-A01:01 epitope?: False
candidate: ATG3_m1 has hla: HLA-A02:01 epitope?: False
candidate: ATG3_m1 has hla: HLA-A03:01 epitope?: False
candidate: ATG3_m1 has hla: HLA-A24:02 epitope?: False
candidate: ATG3_m1 has hla: HLA-A26:01 epitope?: False
candidate: ATG3_m1 has hla: HLA-B07:02 epitope?: False
candidate: ATG3_m1 has hla: HLA-B08:01 epitope?: False
candidate: ATG3_m1 has hla: HLA-B15:01 epitope?: False
candidate: ATG3_m1 has hla: HLA-B27:05 epitope?: False
candidate: ATG3_m1 has hla: HLA-B39:01 epitope?: False
candidate: ATG3_m1 has hla: HLA-B40:01 epitope?: False
candidate: ATG3_m1 has hla: HLA-B58:01 epitope?: False
candidate: ATR_m1 has hla: HLA-A01:01 epitope?: False
candidate: ATR_m1 has hla: HLA-A02:01 epitope?: True
candidate: ATR_m1 has hla: HLA-A03:01 epitope?: False
candidate: ATR_m1 has hla: HLA-A24:02 epitope?: False
candidate: ATR_m1 has hla: HLA-A26:01 epitope?: False
candidate: ATR_m1 has hla: HLA-B07:02 epitope?: False
candidate: ATR_m1 has hla: HLA-B08:01 epitope?: True
candidate: ATR_m1 has hla: HLA-B15:01 epitope?: False
candidate: ATR_m1 has hla: HLA-B27:05 epitope?: False
candidate: ATR_m1 has hla: HLA-B39:01 epitope?: False
candidate: ATR_m1 has hla: HLA-B40:01 epitope?: False
candidate: ATR_m1 has hla: HLA-B58:01 epitope?: False
candidate: B3GALTL_m1 has hla: HLA-A01:01 epitope?: False
candidate: B3GALTL_m1 has hla: HLA-A02:01 epitope?: False
candidate: B3GALTL_m1 has hla: HLA-A03:01 epitope?: False
candidate: B3GALTL_m1 has hla: HLA-A24:02 epitope?: False
candidate: B3GALTL_m1 has hla: HLA-A26:01 epitope?: False
candidate: B3GALTL_m1 has hla: HLA-B07:02 epitope?: False
candidate: B3GALTL_m1 has hla: HLA-B08:01 epitope?: False
candidate: B3GALTL_m1 has hla: HLA-B15:01 epitope?: False
candidate: B3GALTL_m1 has hla: HLA-B27:05 epitope?: False
candidate: B3GALTL_m1 has hla: HLA-B39:01 epitope?: False
candidate: B3GALTL_m1 has hla: HLA-B40:01 epitope?: False
candidate: B3GALTL_m1 has hla: HLA-B58:01 epitope?: False
candidate: B4GALNT1_m1 has hla: HLA-A01:01 epitope?: False
candidate: B4GALNT1_m1 has hla: HLA-A02:01 epitope?: False
candidate: B4GALNT1_m1 has hla: HLA-A03:01 epitope?: False
candidate: B4GALNT1_m1 has hla: HLA-A24:02 epitope?: False
candidate: B4GALNT1_m1 has hla: HLA-A26:01 epitope?: False
candidate: B4GALNT1_m1 has hla: HLA-B07:02 epitope?: True
candidate: B4GALNT1_m1 has hla: HLA-B08:01 epitope?: False
candidate: B4GALNT1_m1 has hla: HLA-B15:01 epitope?: False
candidate: B4GALNT1_m1 has hla: HLA-B27:05 epitope?: False
candidate: B4GALNT1_m1 has hla: HLA-B39:01 epitope?: False
candidate: B4GALNT1_m1 has hla: HLA-B40:01 epitope?: False
candidate: B4GALNT1_m1 has hla: HLA-B58:01 epitope?: False
candidate: BAG6_m1 has hla: HLA-A01:01 epitope?: False
candidate: BAG6_m1 has hla: HLA-A02:01 epitope?: False
candidate: BAG6_m1 has hla: HLA-A03:01 epitope?: False
candidate: BAG6_m1 has hla: HLA-A24:02 epitope?: False
candidate: BAG6_m1 has hla: HLA-A26:01 epitope?: False
candidate: BAG6_m1 has hla: HLA-B07:02 epitope?: True
candidate: BAG6_m1 has hla: HLA-B08:01 epitope?: True
candidate: BAG6_m1 has hla: HLA-B15:01 epitope?: True
candidate: BAG6_m1 has hla: HLA-B27:05 epitope?: False
candidate: BAG6_m1 has hla: HLA-B39:01 epitope?: False
candidate: BAG6_m1 has hla: HLA-B40:01 epitope?: False
candidate: BAG6_m1 has hla: HLA-B58:01 epitope?: True
candidate: BANP_m1 has hla: HLA-A01:01 epitope?: False
candidate: BANP_m1 has hla: HLA-A02:01 epitope?: False
candidate: BANP_m1 has hla: HLA-A03:01 epitope?: False
candidate: BANP_m1 has hla: HLA-A24:02 epitope?: False
candidate: BANP_m1 has hla: HLA-A26:01 epitope?: False
candidate: BANP_m1 has hla: HLA-B07:02 epitope?: False
candidate: BANP_m1 has hla: HLA-B08:01 epitope?: False
candidate: BANP_m1 has hla: HLA-B15:01 epitope?: False
candidate: BANP_m1 has hla: HLA-B27:05 epitope?: False
candidate: BANP_m1 has hla: HLA-B39:01 epitope?: False
candidate: BANP_m1 has hla: HLA-B40:01 epitope?: False
candidate: BANP_m1 has hla: HLA-B58:01 epitope?: False
candidate: BAT1_m1 has hla: HLA-A01:01 epitope?: False
candidate: BAT1_m1 has hla: HLA-A02:01 epitope?: False
candidate: BAT1_m1 has hla: HLA-A03:01 epitope?: False
candidate: BAT1_m1 has hla: HLA-A24:02 epitope?: False
candidate: BAT1_m1 has hla: HLA-A26:01 epitope?: False
candidate: BAT1_m1 has hla: HLA-B07:02 epitope?: False
candidate: BAT1_m1 has hla: HLA-B08:01 epitope?: False
candidate: BAT1_m1 has hla: HLA-B15:01 epitope?: False
candidate: BAT1_m1 has hla: HLA-B27:05 epitope?: False
candidate: BAT1_m1 has hla: HLA-B39:01 epitope?: False
candidate: BAT1_m1 has hla: HLA-B40:01 epitope?: False
candidate: BAT1_m1 has hla: HLA-B58:01 epitope?: False
candidate: BAT2D1_m1 has hla: HLA-A01:01 epitope?: False
candidate: BAT2D1_m1 has hla: HLA-A02:01 epitope?: False
candidate: BAT2D1_m1 has hla: HLA-A03:01 epitope?: False
candidate: BAT2D1_m1 has hla: HLA-A24:02 epitope?: False
candidate: BAT2D1_m1 has hla: HLA-A26:01 epitope?: False
candidate: BAT2D1_m1 has hla: HLA-B07:02 epitope?: False
candidate: BAT2D1_m1 has hla: HLA-B08:01 epitope?: False
candidate: BAT2D1_m1 has hla: HLA-B15:01 epitope?: False
candidate: BAT2D1_m1 has hla: HLA-B27:05 epitope?: False
candidate: BAT2D1_m1 has hla: HLA-B39:01 epitope?: False
candidate: BAT2D1_m1 has hla: HLA-B40:01 epitope?: False
candidate: BAT2D1_m1 has hla: HLA-B58:01 epitope?: False
candidate: BAX_BAX_m1 has hla: HLA-A01:01 epitope?: False
candidate: BAX_BAX_m1 has hla: HLA-A02:01 epitope?: False
candidate: BAX_BAX_m1 has hla: HLA-A03:01 epitope?: False
candidate: BAX_BAX_m1 has hla: HLA-A24:02 epitope?: False
candidate: BAX_BAX_m1 has hla: HLA-A26:01 epitope?: False
candidate: BAX_BAX_m1 has hla: HLA-B07:02 epitope?: False
candidate: BAX_BAX_m1 has hla: HLA-B08:01 epitope?: False
candidate: BAX_BAX_m1 has hla: HLA-B15:01 epitope?: False
candidate: BAX_BAX_m1 has hla: HLA-B27:05 epitope?: False
candidate: BAX_BAX_m1 has hla: HLA-B39:01 epitope?: False
candidate: BAX_BAX_m1 has hla: HLA-B40:01 epitope?: False
candidate: BAX_BAX_m1 has hla: HLA-B58:01 epitope?: False
candidate: BCL10_m1 has hla: HLA-A01:01 epitope?: False
candidate: BCL10_m1 has hla: HLA-A02:01 epitope?: True
candidate: BCL10_m1 has hla: HLA-A03:01 epitope?: False
candidate: BCL10_m1 has hla: HLA-A24:02 epitope?: False
candidate: BCL10_m1 has hla: HLA-A26:01 epitope?: False
candidate: BCL10_m1 has hla: HLA-B07:02 epitope?: False
candidate: BCL10_m1 has hla: HLA-B08:01 epitope?: False
candidate: BCL10_m1 has hla: HLA-B15:01 epitope?: False
candidate: BCL10_m1 has hla: HLA-B27:05 epitope?: False
candidate: BCL10_m1 has hla: HLA-B39:01 epitope?: False
candidate: BCL10_m1 has hla: HLA-B40:01 epitope?: False
candidate: BCL10_m1 has hla: HLA-B58:01 epitope?: False
candidate: BEND5_m1 has hla: HLA-A01:01 epitope?: False
candidate: BEND5_m1 has hla: HLA-A02:01 epitope?: False
candidate: BEND5_m1 has hla: HLA-A03:01 epitope?: False
candidate: BEND5_m1 has hla: HLA-A24:02 epitope?: False
candidate: BEND5_m1 has hla: HLA-A26:01 epitope?: False
candidate: BEND5_m1 has hla: HLA-B07:02 epitope?: False
candidate: BEND5_m1 has hla: HLA-B08:01 epitope?: False
candidate: BEND5_m1 has hla: HLA-B15:01 epitope?: False
candidate: BEND5_m1 has hla: HLA-B27:05 epitope?: False
candidate: BEND5_m1 has hla: HLA-B39:01 epitope?: False
candidate: BEND5_m1 has hla: HLA-B40:01 epitope?: False
candidate: BEND5_m1 has hla: HLA-B58:01 epitope?: False
candidate: BLM_m1 has hla: HLA-A01:01 epitope?: False
candidate: BLM_m1 has hla: HLA-A02:01 epitope?: False
candidate: BLM_m1 has hla: HLA-A03:01 epitope?: False
candidate: BLM_m1 has hla: HLA-A24:02 epitope?: False
candidate: BLM_m1 has hla: HLA-A26:01 epitope?: False
candidate: BLM_m1 has hla: HLA-B07:02 epitope?: True
candidate: BLM_m1 has hla: HLA-B08:01 epitope?: False
candidate: BLM_m1 has hla: HLA-B15:01 epitope?: False
candidate: BLM_m1 has hla: HLA-B27:05 epitope?: False
candidate: BLM_m1 has hla: HLA-B39:01 epitope?: False
candidate: BLM_m1 has hla: HLA-B40:01 epitope?: True
candidate: BLM_m1 has hla: HLA-B58:01 epitope?: False
candidate: BRCA1_BRCA1_m1 has hla: HLA-A01:01 epitope?: False
candidate: BRCA1_BRCA1_m1 has hla: HLA-A02:01 epitope?: False
candidate: BRCA1_BRCA1_m1 has hla: HLA-A03:01 epitope?: False
candidate: BRCA1_BRCA1_m1 has hla: HLA-A24:02 epitope?: False
candidate: BRCA1_BRCA1_m1 has hla: HLA-A26:01 epitope?: False
candidate: BRCA1_BRCA1_m1 has hla: HLA-B07:02 epitope?: True
candidate: BRCA1_BRCA1_m1 has hla: HLA-B08:01 epitope?: False
candidate: BRCA1_BRCA1_m1 has hla: HLA-B15:01 epitope?: False
candidate: BRCA1_BRCA1_m1 has hla: HLA-B27:05 epitope?: False
candidate: BRCA1_BRCA1_m1 has hla: HLA-B39:01 epitope?: False
candidate: BRCA1_BRCA1_m1 has hla: HLA-B40:01 epitope?: False
candidate: BRCA1_BRCA1_m1 has hla: HLA-B58:01 epitope?: True
candidate: C15orf48_m1 has hla: HLA-A01:01 epitope?: False
candidate: C15orf48_m1 has hla: HLA-A02:01 epitope?: False
candidate: C15orf48_m1 has hla: HLA-A03:01 epitope?: False
candidate: C15orf48_m1 has hla: HLA-A24:02 epitope?: False
candidate: C15orf48_m1 has hla: HLA-A26:01 epitope?: False
candidate: C15orf48_m1 has hla: HLA-B07:02 epitope?: False
candidate: C15orf48_m1 has hla: HLA-B08:01 epitope?: False
candidate: C15orf48_m1 has hla: HLA-B15:01 epitope?: False
candidate: C15orf48_m1 has hla: HLA-B27:05 epitope?: False
candidate: C15orf48_m1 has hla: HLA-B39:01 epitope?: False
candidate: C15orf48_m1 has hla: HLA-B40:01 epitope?: False
candidate: C15orf48_m1 has hla: HLA-B58:01 epitope?: False
candidate: C1orf34_m1 has hla: HLA-A01:01 epitope?: False
candidate: C1orf34_m1 has hla: HLA-A02:01 epitope?: False
candidate: C1orf34_m1 has hla: HLA-A03:01 epitope?: True
candidate: C1orf34_m1 has hla: HLA-A24:02 epitope?: False
candidate: C1orf34_m1 has hla: HLA-A26:01 epitope?: False
candidate: C1orf34_m1 has hla: HLA-B07:02 epitope?: True
candidate: C1orf34_m1 has hla: HLA-B08:01 epitope?: False
candidate: C1orf34_m1 has hla: HLA-B15:01 epitope?: False
candidate: C1orf34_m1 has hla: HLA-B27:05 epitope?: True
candidate: C1orf34_m1 has hla: HLA-B39:01 epitope?: False
candidate: C1orf34_m1 has hla: HLA-B40:01 epitope?: False
candidate: C1orf34_m1 has hla: HLA-B58:01 epitope?: False
candidate: C4orf6_m1 has hla: HLA-A01:01 epitope?: False
candidate: C4orf6_m1 has hla: HLA-A02:01 epitope?: True
candidate: C4orf6_m1 has hla: HLA-A03:01 epitope?: False
candidate: C4orf6_m1 has hla: HLA-A24:02 epitope?: False
candidate: C4orf6_m1 has hla: HLA-A26:01 epitope?: False
candidate: C4orf6_m1 has hla: HLA-B07:02 epitope?: False
candidate: C4orf6_m1 has hla: HLA-B08:01 epitope?: False
candidate: C4orf6_m1 has hla: HLA-B15:01 epitope?: False
candidate: C4orf6_m1 has hla: HLA-B27:05 epitope?: False
candidate: C4orf6_m1 has hla: HLA-B39:01 epitope?: False
candidate: C4orf6_m1 has hla: HLA-B40:01 epitope?: False
candidate: C4orf6_m1 has hla: HLA-B58:01 epitope?: False
candidate: C6orf80_m1 has hla: HLA-A01:01 epitope?: False
candidate: C6orf80_m1 has hla: HLA-A02:01 epitope?: False
candidate: C6orf80_m1 has hla: HLA-A03:01 epitope?: False
candidate: C6orf80_m1 has hla: HLA-A24:02 epitope?: False
candidate: C6orf80_m1 has hla: HLA-A26:01 epitope?: False
candidate: C6orf80_m1 has hla: HLA-B07:02 epitope?: False
candidate: C6orf80_m1 has hla: HLA-B08:01 epitope?: False
candidate: C6orf80_m1 has hla: HLA-B15:01 epitope?: False
candidate: C6orf80_m1 has hla: HLA-B27:05 epitope?: False
candidate: C6orf80_m1 has hla: HLA-B39:01 epitope?: False
candidate: C6orf80_m1 has hla: HLA-B40:01 epitope?: False
candidate: C6orf80_m1 has hla: HLA-B58:01 epitope?: False
candidate: C9orf82_m1 has hla: HLA-A01:01 epitope?: False
candidate: C9orf82_m1 has hla: HLA-A02:01 epitope?: False
candidate: C9orf82_m1 has hla: HLA-A03:01 epitope?: False
candidate: C9orf82_m1 has hla: HLA-A24:02 epitope?: False
candidate: C9orf82_m1 has hla: HLA-A26:01 epitope?: False
candidate: C9orf82_m1 has hla: HLA-B07:02 epitope?: False
candidate: C9orf82_m1 has hla: HLA-B08:01 epitope?: False
candidate: C9orf82_m1 has hla: HLA-B15:01 epitope?: False
candidate: C9orf82_m1 has hla: HLA-B27:05 epitope?: False
candidate: C9orf82_m1 has hla: HLA-B39:01 epitope?: False
candidate: C9orf82_m1 has hla: HLA-B40:01 epitope?: False
candidate: C9orf82_m1 has hla: HLA-B58:01 epitope?: False
candidate: CANX_m1 has hla: HLA-A01:01 epitope?: False
candidate: CANX_m1 has hla: HLA-A02:01 epitope?: True
candidate: CANX_m1 has hla: HLA-A03:01 epitope?: False
candidate: CANX_m1 has hla: HLA-A24:02 epitope?: False
candidate: CANX_m1 has hla: HLA-A26:01 epitope?: False
candidate: CANX_m1 has hla: HLA-B07:02 epitope?: False
candidate: CANX_m1 has hla: HLA-B08:01 epitope?: False
candidate: CANX_m1 has hla: HLA-B15:01 epitope?: False
candidate: CANX_m1 has hla: HLA-B27:05 epitope?: False
candidate: CANX_m1 has hla: HLA-B39:01 epitope?: False
candidate: CANX_m1 has hla: HLA-B40:01 epitope?: False
candidate: CANX_m1 has hla: HLA-B58:01 epitope?: False
candidate: CASD1_m1 has hla: HLA-A01:01 epitope?: False
candidate: CASD1_m1 has hla: HLA-A02:01 epitope?: False
candidate: CASD1_m1 has hla: HLA-A03:01 epitope?: False
candidate: CASD1_m1 has hla: HLA-A24:02 epitope?: False
candidate: CASD1_m1 has hla: HLA-A26:01 epitope?: False
candidate: CASD1_m1 has hla: HLA-B07:02 epitope?: False
candidate: CASD1_m1 has hla: HLA-B08:01 epitope?: False
candidate: CASD1_m1 has hla: HLA-B15:01 epitope?: False
candidate: CASD1_m1 has hla: HLA-B27:05 epitope?: False
candidate: CASD1_m1 has hla: HLA-B39:01 epitope?: False
candidate: CASD1_m1 has hla: HLA-B40:01 epitope?: False
candidate: CASD1_m1 has hla: HLA-B58:01 epitope?: False
candidate: CASP1_m1 has hla: HLA-A01:01 epitope?: False
candidate: CASP1_m1 has hla: HLA-A02:01 epitope?: False
candidate: CASP1_m1 has hla: HLA-A03:01 epitope?: False
candidate: CASP1_m1 has hla: HLA-A24:02 epitope?: False
candidate: CASP1_m1 has hla: HLA-A26:01 epitope?: False
candidate: CASP1_m1 has hla: HLA-B07:02 epitope?: False
candidate: CASP1_m1 has hla: HLA-B08:01 epitope?: False
candidate: CASP1_m1 has hla: HLA-B15:01 epitope?: False
candidate: CASP1_m1 has hla: HLA-B27:05 epitope?: False
candidate: CASP1_m1 has hla: HLA-B39:01 epitope?: False
candidate: CASP1_m1 has hla: HLA-B40:01 epitope?: False
candidate: CASP1_m1 has hla: HLA-B58:01 epitope?: False
candidate: CASP5_m1 has hla: HLA-A01:01 epitope?: False
candidate: CASP5_m1 has hla: HLA-A02:01 epitope?: True
candidate: CASP5_m1 has hla: HLA-A03:01 epitope?: False
candidate: CASP5_m1 has hla: HLA-A24:02 epitope?: False
candidate: CASP5_m1 has hla: HLA-A26:01 epitope?: False
candidate: CASP5_m1 has hla: HLA-B07:02 epitope?: False
candidate: CASP5_m1 has hla: HLA-B08:01 epitope?: False
candidate: CASP5_m1 has hla: HLA-B15:01 epitope?: False
candidate: CASP5_m1 has hla: HLA-B27:05 epitope?: False
candidate: CASP5_m1 has hla: HLA-B39:01 epitope?: False
candidate: CASP5_m1 has hla: HLA-B40:01 epitope?: False
candidate: CASP5_m1 has hla: HLA-B58:01 epitope?: False
candidate: CCDC43_m1 has hla: HLA-A01:01 epitope?: True
candidate: CCDC43_m1 has hla: HLA-A02:01 epitope?: False
candidate: CCDC43_m1 has hla: HLA-A03:01 epitope?: False
candidate: CCDC43_m1 has hla: HLA-A24:02 epitope?: False
candidate: CCDC43_m1 has hla: HLA-A26:01 epitope?: False
candidate: CCDC43_m1 has hla: HLA-B07:02 epitope?: False
candidate: CCDC43_m1 has hla: HLA-B08:01 epitope?: False
candidate: CCDC43_m1 has hla: HLA-B15:01 epitope?: False
candidate: CCDC43_m1 has hla: HLA-B27:05 epitope?: False
candidate: CCDC43_m1 has hla: HLA-B39:01 epitope?: False
candidate: CCDC43_m1 has hla: HLA-B40:01 epitope?: False
candidate: CCDC43_m1 has hla: HLA-B58:01 epitope?: False
candidate: CCKBR_m1 has hla: HLA-A01:01 epitope?: False
candidate: CCKBR_m1 has hla: HLA-A02:01 epitope?: False
candidate: CCKBR_m1 has hla: HLA-A03:01 epitope?: False
candidate: CCKBR_m1 has hla: HLA-A24:02 epitope?: False
candidate: CCKBR_m1 has hla: HLA-A26:01 epitope?: False
candidate: CCKBR_m1 has hla: HLA-B07:02 epitope?: False
candidate: CCKBR_m1 has hla: HLA-B08:01 epitope?: False
candidate: CCKBR_m1 has hla: HLA-B15:01 epitope?: False
candidate: CCKBR_m1 has hla: HLA-B27:05 epitope?: False
candidate: CCKBR_m1 has hla: HLA-B39:01 epitope?: False
candidate: CCKBR_m1 has hla: HLA-B40:01 epitope?: False
candidate: CCKBR_m1 has hla: HLA-B58:01 epitope?: False
candidate: CDC25C_m1 has hla: HLA-A01:01 epitope?: False
candidate: CDC25C_m1 has hla: HLA-A02:01 epitope?: False
candidate: CDC25C_m1 has hla: HLA-A03:01 epitope?: False
candidate: CDC25C_m1 has hla: HLA-A24:02 epitope?: False
candidate: CDC25C_m1 has hla: HLA-A26:01 epitope?: False
candidate: CDC25C_m1 has hla: HLA-B07:02 epitope?: False
candidate: CDC25C_m1 has hla: HLA-B08:01 epitope?: False
candidate: CDC25C_m1 has hla: HLA-B15:01 epitope?: False
candidate: CDC25C_m1 has hla: HLA-B27:05 epitope?: False
candidate: CDC25C_m1 has hla: HLA-B39:01 epitope?: False
candidate: CDC25C_m1 has hla: HLA-B40:01 epitope?: False
candidate: CDC25C_m1 has hla: HLA-B58:01 epitope?: False
candidate: CDC7_m1 has hla: HLA-A01:01 epitope?: False
candidate: CDC7_m1 has hla: HLA-A02:01 epitope?: True
candidate: CDC7_m1 has hla: HLA-A03:01 epitope?: True
candidate: CDC7_m1 has hla: HLA-A24:02 epitope?: True
candidate: CDC7_m1 has hla: HLA-A26:01 epitope?: False
candidate: CDC7_m1 has hla: HLA-B07:02 epitope?: False
candidate: CDC7_m1 has hla: HLA-B08:01 epitope?: True
candidate: CDC7_m1 has hla: HLA-B15:01 epitope?: True
candidate: CDC7_m1 has hla: HLA-B27:05 epitope?: True
candidate: CDC7_m1 has hla: HLA-B39:01 epitope?: False
candidate: CDC7_m1 has hla: HLA-B40:01 epitope?: False
candidate: CDC7_m1 has hla: HLA-B58:01 epitope?: True
candidate: CEBPZ_m1 has hla: HLA-A01:01 epitope?: False
candidate: CEBPZ_m1 has hla: HLA-A02:01 epitope?: False
candidate: CEBPZ_m1 has hla: HLA-A03:01 epitope?: False
candidate: CEBPZ_m1 has hla: HLA-A24:02 epitope?: False
candidate: CEBPZ_m1 has hla: HLA-A26:01 epitope?: False
candidate: CEBPZ_m1 has hla: HLA-B07:02 epitope?: False
candidate: CEBPZ_m1 has hla: HLA-B08:01 epitope?: False
candidate: CEBPZ_m1 has hla: HLA-B15:01 epitope?: False
candidate: CEBPZ_m1 has hla: HLA-B27:05 epitope?: False
candidate: CEBPZ_m1 has hla: HLA-B39:01 epitope?: False
candidate: CEBPZ_m1 has hla: HLA-B40:01 epitope?: False
candidate: CEBPZ_m1 has hla: HLA-B58:01 epitope?: False
candidate: CENPF_m1 has hla: HLA-A01:01 epitope?: False
candidate: CENPF_m1 has hla: HLA-A02:01 epitope?: False
candidate: CENPF_m1 has hla: HLA-A03:01 epitope?: False
candidate: CENPF_m1 has hla: HLA-A24:02 epitope?: False
candidate: CENPF_m1 has hla: HLA-A26:01 epitope?: False
candidate: CENPF_m1 has hla: HLA-B07:02 epitope?: True
candidate: CENPF_m1 has hla: HLA-B08:01 epitope?: False
candidate: CENPF_m1 has hla: HLA-B15:01 epitope?: False
candidate: CENPF_m1 has hla: HLA-B27:05 epitope?: False
candidate: CENPF_m1 has hla: HLA-B39:01 epitope?: False
candidate: CENPF_m1 has hla: HLA-B40:01 epitope?: False
candidate: CENPF_m1 has hla: HLA-B58:01 epitope?: False
candidate: CENPH_m1 has hla: HLA-A01:01 epitope?: False
candidate: CENPH_m1 has hla: HLA-A02:01 epitope?: False
candidate: CENPH_m1 has hla: HLA-A03:01 epitope?: False
candidate: CENPH_m1 has hla: HLA-A24:02 epitope?: False
candidate: CENPH_m1 has hla: HLA-A26:01 epitope?: False
candidate: CENPH_m1 has hla: HLA-B07:02 epitope?: False
candidate: CENPH_m1 has hla: HLA-B08:01 epitope?: False
candidate: CENPH_m1 has hla: HLA-B15:01 epitope?: False
candidate: CENPH_m1 has hla: HLA-B27:05 epitope?: False
candidate: CENPH_m1 has hla: HLA-B39:01 epitope?: False
candidate: CENPH_m1 has hla: HLA-B40:01 epitope?: False
candidate: CENPH_m1 has hla: HLA-B58:01 epitope?: True
candidate: CEP164_m1 has hla: HLA-A01:01 epitope?: False
candidate: CEP164_m1 has hla: HLA-A02:01 epitope?: False
candidate: CEP164_m1 has hla: HLA-A03:01 epitope?: False
candidate: CEP164_m1 has hla: HLA-A24:02 epitope?: False
candidate: CEP164_m1 has hla: HLA-A26:01 epitope?: False
candidate: CEP164_m1 has hla: HLA-B07:02 epitope?: False
candidate: CEP164_m1 has hla: HLA-B08:01 epitope?: False
candidate: CEP164_m1 has hla: HLA-B15:01 epitope?: False
candidate: CEP164_m1 has hla: HLA-B27:05 epitope?: False
candidate: CEP164_m1 has hla: HLA-B39:01 epitope?: False
candidate: CEP164_m1 has hla: HLA-B40:01 epitope?: False
candidate: CEP164_m1 has hla: HLA-B58:01 epitope?: False
candidate: CEP290_m1 has hla: HLA-A01:01 epitope?: False
candidate: CEP290_m1 has hla: HLA-A02:01 epitope?: False
candidate: CEP290_m1 has hla: HLA-A03:01 epitope?: False
candidate: CEP290_m1 has hla: HLA-A24:02 epitope?: False
candidate: CEP290_m1 has hla: HLA-A26:01 epitope?: False
candidate: CEP290_m1 has hla: HLA-B07:02 epitope?: False
candidate: CEP290_m1 has hla: HLA-B08:01 epitope?: False
candidate: CEP290_m1 has hla: HLA-B15:01 epitope?: False
candidate: CEP290_m1 has hla: HLA-B27:05 epitope?: False
candidate: CEP290_m1 has hla: HLA-B39:01 epitope?: False
candidate: CEP290_m1 has hla: HLA-B40:01 epitope?: False
candidate: CEP290_m1 has hla: HLA-B58:01 epitope?: False
candidate: CEP57_m1 has hla: HLA-A01:01 epitope?: False
candidate: CEP57_m1 has hla: HLA-A02:01 epitope?: False
candidate: CEP57_m1 has hla: HLA-A03:01 epitope?: False
candidate: CEP57_m1 has hla: HLA-A24:02 epitope?: False
candidate: CEP57_m1 has hla: HLA-A26:01 epitope?: False
candidate: CEP57_m1 has hla: HLA-B07:02 epitope?: False
candidate: CEP57_m1 has hla: HLA-B08:01 epitope?: False
candidate: CEP57_m1 has hla: HLA-B15:01 epitope?: False
candidate: CEP57_m1 has hla: HLA-B27:05 epitope?: False
candidate: CEP57_m1 has hla: HLA-B39:01 epitope?: False
candidate: CEP57_m1 has hla: HLA-B40:01 epitope?: False
candidate: CEP57_m1 has hla: HLA-B58:01 epitope?: False
candidate: CHD2_A9_m1 has hla: HLA-A01:01 epitope?: False
candidate: CHD2_A9_m1 has hla: HLA-A02:01 epitope?: False
candidate: CHD2_A9_m1 has hla: HLA-A03:01 epitope?: False
candidate: CHD2_A9_m1 has hla: HLA-A24:02 epitope?: False
candidate: CHD2_A9_m1 has hla: HLA-A26:01 epitope?: False
candidate: CHD2_A9_m1 has hla: HLA-B07:02 epitope?: False
candidate: CHD2_A9_m1 has hla: HLA-B08:01 epitope?: False
candidate: CHD2_A9_m1 has hla: HLA-B15:01 epitope?: False
candidate: CHD2_A9_m1 has hla: HLA-B27:05 epitope?: False
candidate: CHD2_A9_m1 has hla: HLA-B39:01 epitope?: False
candidate: CHD2_A9_m1 has hla: HLA-B40:01 epitope?: False
candidate: CHD2_A9_m1 has hla: HLA-B58:01 epitope?: False
candidate: CHD8_m1 has hla: HLA-A01:01 epitope?: False
candidate: CHD8_m1 has hla: HLA-A02:01 epitope?: False
candidate: CHD8_m1 has hla: HLA-A03:01 epitope?: False
candidate: CHD8_m1 has hla: HLA-A24:02 epitope?: False
candidate: CHD8_m1 has hla: HLA-A26:01 epitope?: False
candidate: CHD8_m1 has hla: HLA-B07:02 epitope?: False
candidate: CHD8_m1 has hla: HLA-B08:01 epitope?: False
candidate: CHD8_m1 has hla: HLA-B15:01 epitope?: False
candidate: CHD8_m1 has hla: HLA-B27:05 epitope?: False
candidate: CHD8_m1 has hla: HLA-B39:01 epitope?: False
candidate: CHD8_m1 has hla: HLA-B40:01 epitope?: False
candidate: CHD8_m1 has hla: HLA-B58:01 epitope?: False
candidate: CHEK1_m1 has hla: HLA-A01:01 epitope?: False
candidate: CHEK1_m1 has hla: HLA-A02:01 epitope?: False
candidate: CHEK1_m1 has hla: HLA-A03:01 epitope?: False
candidate: CHEK1_m1 has hla: HLA-A24:02 epitope?: False
candidate: CHEK1_m1 has hla: HLA-A26:01 epitope?: False
candidate: CHEK1_m1 has hla: HLA-B07:02 epitope?: False
candidate: CHEK1_m1 has hla: HLA-B08:01 epitope?: False
candidate: CHEK1_m1 has hla: HLA-B15:01 epitope?: False
candidate: CHEK1_m1 has hla: HLA-B27:05 epitope?: False
candidate: CHEK1_m1 has hla: HLA-B39:01 epitope?: False
candidate: CHEK1_m1 has hla: HLA-B40:01 epitope?: False
candidate: CHEK1_m1 has hla: HLA-B58:01 epitope?: False
candidate: CIR1_m1 has hla: HLA-A01:01 epitope?: False
candidate: CIR1_m1 has hla: HLA-A02:01 epitope?: True
candidate: CIR1_m1 has hla: HLA-A03:01 epitope?: True
candidate: CIR1_m1 has hla: HLA-A24:02 epitope?: False
candidate: CIR1_m1 has hla: HLA-A26:01 epitope?: False
candidate: CIR1_m1 has hla: HLA-B07:02 epitope?: False
candidate: CIR1_m1 has hla: HLA-B08:01 epitope?: True
candidate: CIR1_m1 has hla: HLA-B15:01 epitope?: False
candidate: CIR1_m1 has hla: HLA-B27:05 epitope?: True
candidate: CIR1_m1 has hla: HLA-B39:01 epitope?: False
candidate: CIR1_m1 has hla: HLA-B40:01 epitope?: False
candidate: CIR1_m1 has hla: HLA-B58:01 epitope?: False
candidate: COBLL1_m1 has hla: HLA-A01:01 epitope?: False
candidate: COBLL1_m1 has hla: HLA-A02:01 epitope?: False
candidate: COBLL1_m1 has hla: HLA-A03:01 epitope?: False
candidate: COBLL1_m1 has hla: HLA-A24:02 epitope?: False
candidate: COBLL1_m1 has hla: HLA-A26:01 epitope?: False
candidate: COBLL1_m1 has hla: HLA-B07:02 epitope?: False
candidate: COBLL1_m1 has hla: HLA-B08:01 epitope?: False
candidate: COBLL1_m1 has hla: HLA-B15:01 epitope?: False
candidate: COBLL1_m1 has hla: HLA-B27:05 epitope?: False
candidate: COBLL1_m1 has hla: HLA-B39:01 epitope?: False
candidate: COBLL1_m1 has hla: HLA-B40:01 epitope?: False
candidate: COBLL1_m1 has hla: HLA-B58:01 epitope?: False
candidate: COIL_m1 has hla: HLA-A01:01 epitope?: False
candidate: COIL_m1 has hla: HLA-A02:01 epitope?: False
candidate: COIL_m1 has hla: HLA-A03:01 epitope?: True
candidate: COIL_m1 has hla: HLA-A24:02 epitope?: False
candidate: COIL_m1 has hla: HLA-A26:01 epitope?: False
candidate: COIL_m1 has hla: HLA-B07:02 epitope?: False
candidate: COIL_m1 has hla: HLA-B08:01 epitope?: False
candidate: COIL_m1 has hla: HLA-B15:01 epitope?: False
candidate: COIL_m1 has hla: HLA-B27:05 epitope?: True
candidate: COIL_m1 has hla: HLA-B39:01 epitope?: False
candidate: COIL_m1 has hla: HLA-B40:01 epitope?: False
candidate: COIL_m1 has hla: HLA-B58:01 epitope?: False
candidate: CRSP3_m1 has hla: HLA-A01:01 epitope?: False
candidate: CRSP3_m1 has hla: HLA-A02:01 epitope?: False
candidate: CRSP3_m1 has hla: HLA-A03:01 epitope?: False
candidate: CRSP3_m1 has hla: HLA-A24:02 epitope?: False
candidate: CRSP3_m1 has hla: HLA-A26:01 epitope?: False
candidate: CRSP3_m1 has hla: HLA-B07:02 epitope?: False
candidate: CRSP3_m1 has hla: HLA-B08:01 epitope?: False
candidate: CRSP3_m1 has hla: HLA-B15:01 epitope?: False
candidate: CRSP3_m1 has hla: HLA-B27:05 epitope?: False
candidate: CRSP3_m1 has hla: HLA-B39:01 epitope?: False
candidate: CRSP3_m1 has hla: HLA-B40:01 epitope?: False
candidate: CRSP3_m1 has hla: HLA-B58:01 epitope?: False
candidate: CUL2_m1 has hla: HLA-A01:01 epitope?: False
candidate: CUL2_m1 has hla: HLA-A02:01 epitope?: True
candidate: CUL2_m1 has hla: HLA-A03:01 epitope?: False
candidate: CUL2_m1 has hla: HLA-A24:02 epitope?: False
candidate: CUL2_m1 has hla: HLA-A26:01 epitope?: False
candidate: CUL2_m1 has hla: HLA-B07:02 epitope?: False
candidate: CUL2_m1 has hla: HLA-B08:01 epitope?: False
candidate: CUL2_m1 has hla: HLA-B15:01 epitope?: True
candidate: CUL2_m1 has hla: HLA-B27:05 epitope?: False
candidate: CUL2_m1 has hla: HLA-B39:01 epitope?: False
candidate: CUL2_m1 has hla: HLA-B40:01 epitope?: False
candidate: CUL2_m1 has hla: HLA-B58:01 epitope?: False
candidate: CYHR1_m1 has hla: HLA-A01:01 epitope?: False
candidate: CYHR1_m1 has hla: HLA-A02:01 epitope?: True
candidate: CYHR1_m1 has hla: HLA-A03:01 epitope?: False
candidate: CYHR1_m1 has hla: HLA-A24:02 epitope?: False
candidate: CYHR1_m1 has hla: HLA-A26:01 epitope?: False
candidate: CYHR1_m1 has hla: HLA-B07:02 epitope?: False
candidate: CYHR1_m1 has hla: HLA-B08:01 epitope?: False
candidate: CYHR1_m1 has hla: HLA-B15:01 epitope?: False
candidate: CYHR1_m1 has hla: HLA-B27:05 epitope?: False
candidate: CYHR1_m1 has hla: HLA-B39:01 epitope?: False
candidate: CYHR1_m1 has hla: HLA-B40:01 epitope?: False
candidate: CYHR1_m1 has hla: HLA-B58:01 epitope?: False
candidate: CYSLTR1_m1 has hla: HLA-A01:01 epitope?: False
candidate: CYSLTR1_m1 has hla: HLA-A02:01 epitope?: False
candidate: CYSLTR1_m1 has hla: HLA-A03:01 epitope?: False
candidate: CYSLTR1_m1 has hla: HLA-A24:02 epitope?: False
candidate: CYSLTR1_m1 has hla: HLA-A26:01 epitope?: False
candidate: CYSLTR1_m1 has hla: HLA-B07:02 epitope?: False
candidate: CYSLTR1_m1 has hla: HLA-B08:01 epitope?: False
candidate: CYSLTR1_m1 has hla: HLA-B15:01 epitope?: False
candidate: CYSLTR1_m1 has hla: HLA-B27:05 epitope?: False
candidate: CYSLTR1_m1 has hla: HLA-B39:01 epitope?: False
candidate: CYSLTR1_m1 has hla: HLA-B40:01 epitope?: False
candidate: CYSLTR1_m1 has hla: HLA-B58:01 epitope?: False
candidate: DIAPH3_m1 has hla: HLA-A01:01 epitope?: False
candidate: DIAPH3_m1 has hla: HLA-A02:01 epitope?: False
candidate: DIAPH3_m1 has hla: HLA-A03:01 epitope?: True
candidate: DIAPH3_m1 has hla: HLA-A24:02 epitope?: False
candidate: DIAPH3_m1 has hla: HLA-A26:01 epitope?: False
candidate: DIAPH3_m1 has hla: HLA-B07:02 epitope?: False
candidate: DIAPH3_m1 has hla: HLA-B08:01 epitope?: False
candidate: DIAPH3_m1 has hla: HLA-B15:01 epitope?: False
candidate: DIAPH3_m1 has hla: HLA-B27:05 epitope?: False
candidate: DIAPH3_m1 has hla: HLA-B39:01 epitope?: False
candidate: DIAPH3_m1 has hla: HLA-B40:01 epitope?: False
candidate: DIAPH3_m1 has hla: HLA-B58:01 epitope?: False
candidate: DNAH2_m1 has hla: HLA-A01:01 epitope?: False
candidate: DNAH2_m1 has hla: HLA-A02:01 epitope?: True
candidate: DNAH2_m1 has hla: HLA-A03:01 epitope?: False
candidate: DNAH2_m1 has hla: HLA-A24:02 epitope?: False
candidate: DNAH2_m1 has hla: HLA-A26:01 epitope?: False
candidate: DNAH2_m1 has hla: HLA-B07:02 epitope?: False
candidate: DNAH2_m1 has hla: HLA-B08:01 epitope?: False
candidate: DNAH2_m1 has hla: HLA-B15:01 epitope?: False
candidate: DNAH2_m1 has hla: HLA-B27:05 epitope?: False
candidate: DNAH2_m1 has hla: HLA-B39:01 epitope?: False
candidate: DNAH2_m1 has hla: HLA-B40:01 epitope?: False
candidate: DNAH2_m1 has hla: HLA-B58:01 epitope?: False
candidate: DPAGT1_m1 has hla: HLA-A01:01 epitope?: False
candidate: DPAGT1_m1 has hla: HLA-A02:01 epitope?: True
candidate: DPAGT1_m1 has hla: HLA-A03:01 epitope?: False
candidate: DPAGT1_m1 has hla: HLA-A24:02 epitope?: False
candidate: DPAGT1_m1 has hla: HLA-A26:01 epitope?: False
candidate: DPAGT1_m1 has hla: HLA-B07:02 epitope?: False
candidate: DPAGT1_m1 has hla: HLA-B08:01 epitope?: False
candidate: DPAGT1_m1 has hla: HLA-B15:01 epitope?: True
candidate: DPAGT1_m1 has hla: HLA-B27:05 epitope?: False
candidate: DPAGT1_m1 has hla: HLA-B39:01 epitope?: True
candidate: DPAGT1_m1 has hla: HLA-B40:01 epitope?: True
candidate: DPAGT1_m1 has hla: HLA-B58:01 epitope?: False
candidate: DSTN_m1 has hla: HLA-A01:01 epitope?: False
candidate: DSTN_m1 has hla: HLA-A02:01 epitope?: False
candidate: DSTN_m1 has hla: HLA-A03:01 epitope?: False
candidate: DSTN_m1 has hla: HLA-A24:02 epitope?: False
candidate: DSTN_m1 has hla: HLA-A26:01 epitope?: False
candidate: DSTN_m1 has hla: HLA-B07:02 epitope?: False
candidate: DSTN_m1 has hla: HLA-B08:01 epitope?: False
candidate: DSTN_m1 has hla: HLA-B15:01 epitope?: False
candidate: DSTN_m1 has hla: HLA-B27:05 epitope?: False
candidate: DSTN_m1 has hla: HLA-B39:01 epitope?: False
candidate: DSTN_m1 has hla: HLA-B40:01 epitope?: False
candidate: DSTN_m1 has hla: HLA-B58:01 epitope?: False
candidate: EAPP_m1 has hla: HLA-A01:01 epitope?: False
candidate: EAPP_m1 has hla: HLA-A02:01 epitope?: True
candidate: EAPP_m1 has hla: HLA-A03:01 epitope?: True
candidate: EAPP_m1 has hla: HLA-A24:02 epitope?: False
candidate: EAPP_m1 has hla: HLA-A26:01 epitope?: False
candidate: EAPP_m1 has hla: HLA-B07:02 epitope?: False
candidate: EAPP_m1 has hla: HLA-B08:01 epitope?: False
candidate: EAPP_m1 has hla: HLA-B15:01 epitope?: True
candidate: EAPP_m1 has hla: HLA-B27:05 epitope?: True
candidate: EAPP_m1 has hla: HLA-B39:01 epitope?: False
candidate: EAPP_m1 has hla: HLA-B40:01 epitope?: False
candidate: EAPP_m1 has hla: HLA-B58:01 epitope?: False
candidate: EBPL_m1 has hla: HLA-A01:01 epitope?: False
candidate: EBPL_m1 has hla: HLA-A02:01 epitope?: False
candidate: EBPL_m1 has hla: HLA-A03:01 epitope?: False
candidate: EBPL_m1 has hla: HLA-A24:02 epitope?: False
candidate: EBPL_m1 has hla: HLA-A26:01 epitope?: False
candidate: EBPL_m1 has hla: HLA-B07:02 epitope?: False
candidate: EBPL_m1 has hla: HLA-B08:01 epitope?: False
candidate: EBPL_m1 has hla: HLA-B15:01 epitope?: False
candidate: EBPL_m1 has hla: HLA-B27:05 epitope?: False
candidate: EBPL_m1 has hla: HLA-B39:01 epitope?: False
candidate: EBPL_m1 has hla: HLA-B40:01 epitope?: False
candidate: EBPL_m1 has hla: HLA-B58:01 epitope?: False
candidate: ELAVL3_m1 has hla: HLA-A01:01 epitope?: False
candidate: ELAVL3_m1 has hla: HLA-A02:01 epitope?: False
candidate: ELAVL3_m1 has hla: HLA-A03:01 epitope?: False
candidate: ELAVL3_m1 has hla: HLA-A24:02 epitope?: False
candidate: ELAVL3_m1 has hla: HLA-A26:01 epitope?: False
candidate: ELAVL3_m1 has hla: HLA-B07:02 epitope?: False
candidate: ELAVL3_m1 has hla: HLA-B08:01 epitope?: False
candidate: ELAVL3_m1 has hla: HLA-B15:01 epitope?: False
candidate: ELAVL3_m1 has hla: HLA-B27:05 epitope?: False
candidate: ELAVL3_m1 has hla: HLA-B39:01 epitope?: False
candidate: ELAVL3_m1 has hla: HLA-B40:01 epitope?: False
candidate: ELAVL3_m1 has hla: HLA-B58:01 epitope?: False
candidate: EPHB2_m1 has hla: HLA-A01:01 epitope?: False
candidate: EPHB2_m1 has hla: HLA-A02:01 epitope?: True
candidate: EPHB2_m1 has hla: HLA-A03:01 epitope?: True
candidate: EPHB2_m1 has hla: HLA-A24:02 epitope?: False
candidate: EPHB2_m1 has hla: HLA-A26:01 epitope?: False
candidate: EPHB2_m1 has hla: HLA-B07:02 epitope?: False
candidate: EPHB2_m1 has hla: HLA-B08:01 epitope?: False
candidate: EPHB2_m1 has hla: HLA-B15:01 epitope?: True
candidate: EPHB2_m1 has hla: HLA-B27:05 epitope?: True
candidate: EPHB2_m1 has hla: HLA-B39:01 epitope?: False
candidate: EPHB2_m1 has hla: HLA-B40:01 epitope?: True
candidate: EPHB2_m1 has hla: HLA-B58:01 epitope?: False
candidate: ERCC5_m1 has hla: HLA-A01:01 epitope?: False
candidate: ERCC5_m1 has hla: HLA-A02:01 epitope?: False
candidate: ERCC5_m1 has hla: HLA-A03:01 epitope?: False
candidate: ERCC5_m1 has hla: HLA-A24:02 epitope?: False
candidate: ERCC5_m1 has hla: HLA-A26:01 epitope?: False
candidate: ERCC5_m1 has hla: HLA-B07:02 epitope?: True
candidate: ERCC5_m1 has hla: HLA-B08:01 epitope?: False
candidate: ERCC5_m1 has hla: HLA-B15:01 epitope?: True
candidate: ERCC5_m1 has hla: HLA-B27:05 epitope?: True
candidate: ERCC5_m1 has hla: HLA-B39:01 epitope?: False
candidate: ERCC5_m1 has hla: HLA-B40:01 epitope?: False
candidate: ERCC5_m1 has hla: HLA-B58:01 epitope?: False
candidate: F8_m1 has hla: HLA-A01:01 epitope?: False
candidate: F8_m1 has hla: HLA-A02:01 epitope?: False
candidate: F8_m1 has hla: HLA-A03:01 epitope?: False
candidate: F8_m1 has hla: HLA-A24:02 epitope?: False
candidate: F8_m1 has hla: HLA-A26:01 epitope?: False
candidate: F8_m1 has hla: HLA-B07:02 epitope?: False
candidate: F8_m1 has hla: HLA-B08:01 epitope?: False
candidate: F8_m1 has hla: HLA-B15:01 epitope?: False
candidate: F8_m1 has hla: HLA-B27:05 epitope?: False
candidate: F8_m1 has hla: HLA-B39:01 epitope?: False
candidate: F8_m1 has hla: HLA-B40:01 epitope?: False
candidate: F8_m1 has hla: HLA-B58:01 epitope?: False
candidate: FAM111B_m1 has hla: HLA-A01:01 epitope?: False
candidate: FAM111B_m1 has hla: HLA-A02:01 epitope?: False
candidate: FAM111B_m1 has hla: HLA-A03:01 epitope?: True
candidate: FAM111B_m1 has hla: HLA-A24:02 epitope?: False
candidate: FAM111B_m1 has hla: HLA-A26:01 epitope?: False
candidate: FAM111B_m1 has hla: HLA-B07:02 epitope?: False
candidate: FAM111B_m1 has hla: HLA-B08:01 epitope?: True
candidate: FAM111B_m1 has hla: HLA-B15:01 epitope?: False
candidate: FAM111B_m1 has hla: HLA-B27:05 epitope?: True
candidate: FAM111B_m1 has hla: HLA-B39:01 epitope?: False
candidate: FAM111B_m1 has hla: HLA-B40:01 epitope?: False
candidate: FAM111B_m1 has hla: HLA-B58:01 epitope?: False
candidate: FBXL3_m1 has hla: HLA-A01:01 epitope?: False
candidate: FBXL3_m1 has hla: HLA-A02:01 epitope?: True
candidate: FBXL3_m1 has hla: HLA-A03:01 epitope?: True
candidate: FBXL3_m1 has hla: HLA-A24:02 epitope?: True
candidate: FBXL3_m1 has hla: HLA-A26:01 epitope?: False
candidate: FBXL3_m1 has hla: HLA-B07:02 epitope?: False
candidate: FBXL3_m1 has hla: HLA-B08:01 epitope?: False
candidate: FBXL3_m1 has hla: HLA-B15:01 epitope?: False
candidate: FBXL3_m1 has hla: HLA-B27:05 epitope?: False
candidate: FBXL3_m1 has hla: HLA-B39:01 epitope?: False
candidate: FBXL3_m1 has hla: HLA-B40:01 epitope?: False
candidate: FBXL3_m1 has hla: HLA-B58:01 epitope?: False
candidate: FLCN_m1 has hla: HLA-A01:01 epitope?: False
candidate: FLCN_m1 has hla: HLA-A02:01 epitope?: False
candidate: FLCN_m1 has hla: HLA-A03:01 epitope?: False
candidate: FLCN_m1 has hla: HLA-A24:02 epitope?: False
candidate: FLCN_m1 has hla: HLA-A26:01 epitope?: False
candidate: FLCN_m1 has hla: HLA-B07:02 epitope?: True
candidate: FLCN_m1 has hla: HLA-B08:01 epitope?: False
candidate: FLCN_m1 has hla: HLA-B15:01 epitope?: False
candidate: FLCN_m1 has hla: HLA-B27:05 epitope?: False
candidate: FLCN_m1 has hla: HLA-B39:01 epitope?: False
candidate: FLCN_m1 has hla: HLA-B40:01 epitope?: False
candidate: FLCN_m1 has hla: HLA-B58:01 epitope?: True
candidate: FLT3LG_m1 has hla: HLA-A01:01 epitope?: False
candidate: FLT3LG_m1 has hla: HLA-A02:01 epitope?: False
candidate: FLT3LG_m1 has hla: HLA-A03:01 epitope?: False
candidate: FLT3LG_m1 has hla: HLA-A24:02 epitope?: False
candidate: FLT3LG_m1 has hla: HLA-A26:01 epitope?: False
candidate: FLT3LG_m1 has hla: HLA-B07:02 epitope?: False
candidate: FLT3LG_m1 has hla: HLA-B08:01 epitope?: False
candidate: FLT3LG_m1 has hla: HLA-B15:01 epitope?: False
candidate: FLT3LG_m1 has hla: HLA-B27:05 epitope?: False
candidate: FLT3LG_m1 has hla: HLA-B39:01 epitope?: False
candidate: FLT3LG_m1 has hla: HLA-B40:01 epitope?: False
candidate: FLT3LG_m1 has hla: HLA-B58:01 epitope?: False
candidate: FXR1_m1 has hla: HLA-A01:01 epitope?: False
candidate: FXR1_m1 has hla: HLA-A02:01 epitope?: True
candidate: FXR1_m1 has hla: HLA-A03:01 epitope?: False
candidate: FXR1_m1 has hla: HLA-A24:02 epitope?: False
candidate: FXR1_m1 has hla: HLA-A26:01 epitope?: False
candidate: FXR1_m1 has hla: HLA-B07:02 epitope?: False
candidate: FXR1_m1 has hla: HLA-B08:01 epitope?: False
candidate: FXR1_m1 has hla: HLA-B15:01 epitope?: False
candidate: FXR1_m1 has hla: HLA-B27:05 epitope?: False
candidate: FXR1_m1 has hla: HLA-B39:01 epitope?: False
candidate: FXR1_m1 has hla: HLA-B40:01 epitope?: False
candidate: FXR1_m1 has hla: HLA-B58:01 epitope?: True
candidate: GART_m1 has hla: HLA-A01:01 epitope?: False
candidate: GART_m1 has hla: HLA-A02:01 epitope?: False
candidate: GART_m1 has hla: HLA-A03:01 epitope?: False
candidate: GART_m1 has hla: HLA-A24:02 epitope?: False
candidate: GART_m1 has hla: HLA-A26:01 epitope?: False
candidate: GART_m1 has hla: HLA-B07:02 epitope?: False
candidate: GART_m1 has hla: HLA-B08:01 epitope?: False
candidate: GART_m1 has hla: HLA-B15:01 epitope?: False
candidate: GART_m1 has hla: HLA-B27:05 epitope?: False
candidate: GART_m1 has hla: HLA-B39:01 epitope?: False
candidate: GART_m1 has hla: HLA-B40:01 epitope?: False
candidate: GART_m1 has hla: HLA-B58:01 epitope?: False
candidate: GBP3_m1 has hla: HLA-A01:01 epitope?: False
candidate: GBP3_m1 has hla: HLA-A02:01 epitope?: False
candidate: GBP3_m1 has hla: HLA-A03:01 epitope?: False
candidate: GBP3_m1 has hla: HLA-A24:02 epitope?: False
candidate: GBP3_m1 has hla: HLA-A26:01 epitope?: False
candidate: GBP3_m1 has hla: HLA-B07:02 epitope?: False
candidate: GBP3_m1 has hla: HLA-B08:01 epitope?: False
candidate: GBP3_m1 has hla: HLA-B15:01 epitope?: False
candidate: GBP3_m1 has hla: HLA-B27:05 epitope?: False
candidate: GBP3_m1 has hla: HLA-B39:01 epitope?: False
candidate: GBP3_m1 has hla: HLA-B40:01 epitope?: False
candidate: GBP3_m1 has hla: HLA-B58:01 epitope?: False
candidate: GINS1_m1 has hla: HLA-A01:01 epitope?: False
candidate: GINS1_m1 has hla: HLA-A02:01 epitope?: True
candidate: GINS1_m1 has hla: HLA-A03:01 epitope?: False
candidate: GINS1_m1 has hla: HLA-A24:02 epitope?: False
candidate: GINS1_m1 has hla: HLA-A26:01 epitope?: False
candidate: GINS1_m1 has hla: HLA-B07:02 epitope?: False
candidate: GINS1_m1 has hla: HLA-B08:01 epitope?: False
candidate: GINS1_m1 has hla: HLA-B15:01 epitope?: True
candidate: GINS1_m1 has hla: HLA-B27:05 epitope?: False
candidate: GINS1_m1 has hla: HLA-B39:01 epitope?: False
candidate: GINS1_m1 has hla: HLA-B40:01 epitope?: False
candidate: GINS1_m1 has hla: HLA-B58:01 epitope?: False
candidate: GLYR1_m1 has hla: HLA-A01:01 epitope?: False
candidate: GLYR1_m1 has hla: HLA-A02:01 epitope?: False
candidate: GLYR1_m1 has hla: HLA-A03:01 epitope?: True
candidate: GLYR1_m1 has hla: HLA-A24:02 epitope?: False
candidate: GLYR1_m1 has hla: HLA-A26:01 epitope?: False
candidate: GLYR1_m1 has hla: HLA-B07:02 epitope?: False
candidate: GLYR1_m1 has hla: HLA-B08:01 epitope?: False
candidate: GLYR1_m1 has hla: HLA-B15:01 epitope?: True
candidate: GLYR1_m1 has hla: HLA-B27:05 epitope?: False
candidate: GLYR1_m1 has hla: HLA-B39:01 epitope?: False
candidate: GLYR1_m1 has hla: HLA-B40:01 epitope?: False
candidate: GLYR1_m1 has hla: HLA-B58:01 epitope?: True
candidate: GOLGA4_m1 has hla: HLA-A01:01 epitope?: False
candidate: GOLGA4_m1 has hla: HLA-A02:01 epitope?: False
candidate: GOLGA4_m1 has hla: HLA-A03:01 epitope?: False
candidate: GOLGA4_m1 has hla: HLA-A24:02 epitope?: False
candidate: GOLGA4_m1 has hla: HLA-A26:01 epitope?: False
candidate: GOLGA4_m1 has hla: HLA-B07:02 epitope?: False
candidate: GOLGA4_m1 has hla: HLA-B08:01 epitope?: False
candidate: GOLGA4_m1 has hla: HLA-B15:01 epitope?: False
candidate: GOLGA4_m1 has hla: HLA-B27:05 epitope?: False
candidate: GOLGA4_m1 has hla: HLA-B39:01 epitope?: False
candidate: GOLGA4_m1 has hla: HLA-B40:01 epitope?: False
candidate: GOLGA4_m1 has hla: HLA-B58:01 epitope?: False
candidate: GPATCH4_m1 has hla: HLA-A01:01 epitope?: False
candidate: GPATCH4_m1 has hla: HLA-A02:01 epitope?: False
candidate: GPATCH4_m1 has hla: HLA-A03:01 epitope?: False
candidate: GPATCH4_m1 has hla: HLA-A24:02 epitope?: False
candidate: GPATCH4_m1 has hla: HLA-A26:01 epitope?: False
candidate: GPATCH4_m1 has hla: HLA-B07:02 epitope?: False
candidate: GPATCH4_m1 has hla: HLA-B08:01 epitope?: True
candidate: GPATCH4_m1 has hla: HLA-B15:01 epitope?: True
candidate: GPATCH4_m1 has hla: HLA-B27:05 epitope?: True
candidate: GPATCH4_m1 has hla: HLA-B39:01 epitope?: False
candidate: GPATCH4_m1 has hla: HLA-B40:01 epitope?: False
candidate: GPATCH4_m1 has hla: HLA-B58:01 epitope?: False
candidate: GRB14_m1 has hla: HLA-A01:01 epitope?: False
candidate: GRB14_m1 has hla: HLA-A02:01 epitope?: True
candidate: GRB14_m1 has hla: HLA-A03:01 epitope?: True
candidate: GRB14_m1 has hla: HLA-A24:02 epitope?: False
candidate: GRB14_m1 has hla: HLA-A26:01 epitope?: False
candidate: GRB14_m1 has hla: HLA-B07:02 epitope?: False
candidate: GRB14_m1 has hla: HLA-B08:01 epitope?: False
candidate: GRB14_m1 has hla: HLA-B15:01 epitope?: False
candidate: GRB14_m1 has hla: HLA-B27:05 epitope?: False
candidate: GRB14_m1 has hla: HLA-B39:01 epitope?: False
candidate: GRB14_m1 has hla: HLA-B40:01 epitope?: False
candidate: GRB14_m1 has hla: HLA-B58:01 epitope?: False
candidate: HDAC2_m1 has hla: HLA-A01:01 epitope?: False
candidate: HDAC2_m1 has hla: HLA-A02:01 epitope?: False
candidate: HDAC2_m1 has hla: HLA-A03:01 epitope?: False
candidate: HDAC2_m1 has hla: HLA-A24:02 epitope?: False
candidate: HDAC2_m1 has hla: HLA-A26:01 epitope?: False
candidate: HDAC2_m1 has hla: HLA-B07:02 epitope?: False
candidate: HDAC2_m1 has hla: HLA-B08:01 epitope?: False
candidate: HDAC2_m1 has hla: HLA-B15:01 epitope?: False
candidate: HDAC2_m1 has hla: HLA-B27:05 epitope?: False
candidate: HDAC2_m1 has hla: HLA-B39:01 epitope?: False
candidate: HDAC2_m1 has hla: HLA-B40:01 epitope?: False
candidate: HDAC2_m1 has hla: HLA-B58:01 epitope?: False
candidate: HMMR_m1 has hla: HLA-A01:01 epitope?: False
candidate: HMMR_m1 has hla: HLA-A02:01 epitope?: False
candidate: HMMR_m1 has hla: HLA-A03:01 epitope?: False
candidate: HMMR_m1 has hla: HLA-A24:02 epitope?: False
candidate: HMMR_m1 has hla: HLA-A26:01 epitope?: False
candidate: HMMR_m1 has hla: HLA-B07:02 epitope?: False
candidate: HMMR_m1 has hla: HLA-B08:01 epitope?: False
candidate: HMMR_m1 has hla: HLA-B15:01 epitope?: False
candidate: HMMR_m1 has hla: HLA-B27:05 epitope?: False
candidate: HMMR_m1 has hla: HLA-B39:01 epitope?: False
candidate: HMMR_m1 has hla: HLA-B40:01 epitope?: False
candidate: HMMR_m1 has hla: HLA-B58:01 epitope?: False
candidate: HOXA11_m1 has hla: HLA-A01:01 epitope?: False
candidate: HOXA11_m1 has hla: HLA-A02:01 epitope?: False
candidate: HOXA11_m1 has hla: HLA-A03:01 epitope?: False
candidate: HOXA11_m1 has hla: HLA-A24:02 epitope?: False
candidate: HOXA11_m1 has hla: HLA-A26:01 epitope?: False
candidate: HOXA11_m1 has hla: HLA-B07:02 epitope?: False
candidate: HOXA11_m1 has hla: HLA-B08:01 epitope?: False
candidate: HOXA11_m1 has hla: HLA-B15:01 epitope?: True
candidate: HOXA11_m1 has hla: HLA-B27:05 epitope?: False
candidate: HOXA11_m1 has hla: HLA-B39:01 epitope?: False
candidate: HOXA11_m1 has hla: HLA-B40:01 epitope?: False
candidate: HOXA11_m1 has hla: HLA-B58:01 epitope?: False
candidate: HOXB7_m1 has hla: HLA-A01:01 epitope?: False
candidate: HOXB7_m1 has hla: HLA-A02:01 epitope?: False
candidate: HOXB7_m1 has hla: HLA-A03:01 epitope?: True
candidate: HOXB7_m1 has hla: HLA-A24:02 epitope?: False
candidate: HOXB7_m1 has hla: HLA-A26:01 epitope?: False
candidate: HOXB7_m1 has hla: HLA-B07:02 epitope?: True
candidate: HOXB7_m1 has hla: HLA-B08:01 epitope?: False
candidate: HOXB7_m1 has hla: HLA-B15:01 epitope?: False
candidate: HOXB7_m1 has hla: HLA-B27:05 epitope?: False
candidate: HOXB7_m1 has hla: HLA-B39:01 epitope?: False
candidate: HOXB7_m1 has hla: HLA-B40:01 epitope?: False
candidate: HOXB7_m1 has hla: HLA-B58:01 epitope?: False
candidate: HPS1_m1 has hla: HLA-A01:01 epitope?: False
candidate: HPS1_m1 has hla: HLA-A02:01 epitope?: False
candidate: HPS1_m1 has hla: HLA-A03:01 epitope?: False
candidate: HPS1_m1 has hla: HLA-A24:02 epitope?: False
candidate: HPS1_m1 has hla: HLA-A26:01 epitope?: False
candidate: HPS1_m1 has hla: HLA-B07:02 epitope?: False
candidate: HPS1_m1 has hla: HLA-B08:01 epitope?: False
candidate: HPS1_m1 has hla: HLA-B15:01 epitope?: False
candidate: HPS1_m1 has hla: HLA-B27:05 epitope?: False
candidate: HPS1_m1 has hla: HLA-B39:01 epitope?: False
candidate: HPS1_m1 has hla: HLA-B40:01 epitope?: False
candidate: HPS1_m1 has hla: HLA-B58:01 epitope?: False
candidate: ICA1_m1 has hla: HLA-A01:01 epitope?: False
candidate: ICA1_m1 has hla: HLA-A02:01 epitope?: False
candidate: ICA1_m1 has hla: HLA-A03:01 epitope?: False
candidate: ICA1_m1 has hla: HLA-A24:02 epitope?: False
candidate: ICA1_m1 has hla: HLA-A26:01 epitope?: False
candidate: ICA1_m1 has hla: HLA-B07:02 epitope?: False
candidate: ICA1_m1 has hla: HLA-B08:01 epitope?: False
candidate: ICA1_m1 has hla: HLA-B15:01 epitope?: False
candidate: ICA1_m1 has hla: HLA-B27:05 epitope?: False
candidate: ICA1_m1 has hla: HLA-B39:01 epitope?: False
candidate: ICA1_m1 has hla: HLA-B40:01 epitope?: False
candidate: ICA1_m1 has hla: HLA-B58:01 epitope?: False
candidate: IGF2R_IGF2R_m1 has hla: HLA-A01:01 epitope?: False
candidate: IGF2R_IGF2R_m1 has hla: HLA-A02:01 epitope?: False
candidate: IGF2R_IGF2R_m1 has hla: HLA-A03:01 epitope?: False
candidate: IGF2R_IGF2R_m1 has hla: HLA-A24:02 epitope?: False
candidate: IGF2R_IGF2R_m1 has hla: HLA-A26:01 epitope?: False
candidate: IGF2R_IGF2R_m1 has hla: HLA-B07:02 epitope?: False
candidate: IGF2R_IGF2R_m1 has hla: HLA-B08:01 epitope?: False
candidate: IGF2R_IGF2R_m1 has hla: HLA-B15:01 epitope?: False
candidate: IGF2R_IGF2R_m1 has hla: HLA-B27:05 epitope?: False
candidate: IGF2R_IGF2R_m1 has hla: HLA-B39:01 epitope?: False
candidate: IGF2R_IGF2R_m1 has hla: HLA-B40:01 epitope?: False
candidate: IGF2R_IGF2R_m1 has hla: HLA-B58:01 epitope?: False
candidate: INTS8_m1 has hla: HLA-A01:01 epitope?: False
candidate: INTS8_m1 has hla: HLA-A02:01 epitope?: True
candidate: INTS8_m1 has hla: HLA-A03:01 epitope?: False
candidate: INTS8_m1 has hla: HLA-A24:02 epitope?: False
candidate: INTS8_m1 has hla: HLA-A26:01 epitope?: True
candidate: INTS8_m1 has hla: HLA-B07:02 epitope?: False
candidate: INTS8_m1 has hla: HLA-B08:01 epitope?: False
candidate: INTS8_m1 has hla: HLA-B15:01 epitope?: True
candidate: INTS8_m1 has hla: HLA-B27:05 epitope?: True
candidate: INTS8_m1 has hla: HLA-B39:01 epitope?: False
candidate: INTS8_m1 has hla: HLA-B40:01 epitope?: False
candidate: INTS8_m1 has hla: HLA-B58:01 epitope?: False
candidate: KCNC1_m1 has hla: HLA-A01:01 epitope?: False
candidate: KCNC1_m1 has hla: HLA-A02:01 epitope?: False
candidate: KCNC1_m1 has hla: HLA-A03:01 epitope?: False
candidate: KCNC1_m1 has hla: HLA-A24:02 epitope?: False
candidate: KCNC1_m1 has hla: HLA-A26:01 epitope?: False
candidate: KCNC1_m1 has hla: HLA-B07:02 epitope?: True
candidate: KCNC1_m1 has hla: HLA-B08:01 epitope?: True
candidate: KCNC1_m1 has hla: HLA-B15:01 epitope?: False
candidate: KCNC1_m1 has hla: HLA-B27:05 epitope?: False
candidate: KCNC1_m1 has hla: HLA-B39:01 epitope?: False
candidate: KCNC1_m1 has hla: HLA-B40:01 epitope?: False
candidate: KCNC1_m1 has hla: HLA-B58:01 epitope?: False
candidate: KCTD16_m1 has hla: HLA-A01:01 epitope?: False
candidate: KCTD16_m1 has hla: HLA-A02:01 epitope?: False
candidate: KCTD16_m1 has hla: HLA-A03:01 epitope?: False
candidate: KCTD16_m1 has hla: HLA-A24:02 epitope?: False
candidate: KCTD16_m1 has hla: HLA-A26:01 epitope?: False
candidate: KCTD16_m1 has hla: HLA-B07:02 epitope?: False
candidate: KCTD16_m1 has hla: HLA-B08:01 epitope?: True
candidate: KCTD16_m1 has hla: HLA-B15:01 epitope?: False
candidate: KCTD16_m1 has hla: HLA-B27:05 epitope?: True
candidate: KCTD16_m1 has hla: HLA-B39:01 epitope?: False
candidate: KCTD16_m1 has hla: HLA-B40:01 epitope?: False
candidate: KCTD16_m1 has hla: HLA-B58:01 epitope?: True
candidate: KDM5A_m1 has hla: HLA-A01:01 epitope?: False
candidate: KDM5A_m1 has hla: HLA-A02:01 epitope?: False
candidate: KDM5A_m1 has hla: HLA-A03:01 epitope?: False
candidate: KDM5A_m1 has hla: HLA-A24:02 epitope?: False
candidate: KDM5A_m1 has hla: HLA-A26:01 epitope?: False
candidate: KDM5A_m1 has hla: HLA-B07:02 epitope?: False
candidate: KDM5A_m1 has hla: HLA-B08:01 epitope?: False
candidate: KDM5A_m1 has hla: HLA-B15:01 epitope?: False
candidate: KDM5A_m1 has hla: HLA-B27:05 epitope?: False
candidate: KDM5A_m1 has hla: HLA-B39:01 epitope?: False
candidate: KDM5A_m1 has hla: HLA-B40:01 epitope?: False
candidate: KDM5A_m1 has hla: HLA-B58:01 epitope?: False
candidate: KIAA0391_m1 has hla: HLA-A01:01 epitope?: False
candidate: KIAA0391_m1 has hla: HLA-A02:01 epitope?: False
candidate: KIAA0391_m1 has hla: HLA-A03:01 epitope?: False
candidate: KIAA0391_m1 has hla: HLA-A24:02 epitope?: False
candidate: KIAA0391_m1 has hla: HLA-A26:01 epitope?: False
candidate: KIAA0391_m1 has hla: HLA-B07:02 epitope?: False
candidate: KIAA0391_m1 has hla: HLA-B08:01 epitope?: False
candidate: KIAA0391_m1 has hla: HLA-B15:01 epitope?: False
candidate: KIAA0391_m1 has hla: HLA-B27:05 epitope?: False
candidate: KIAA0391_m1 has hla: HLA-B39:01 epitope?: False
candidate: KIAA0391_m1 has hla: HLA-B40:01 epitope?: False
candidate: KIAA0391_m1 has hla: HLA-B58:01 epitope?: False
candidate: KIAA1333_m1 has hla: HLA-A01:01 epitope?: False
candidate: KIAA1333_m1 has hla: HLA-A02:01 epitope?: False
candidate: KIAA1333_m1 has hla: HLA-A03:01 epitope?: True
candidate: KIAA1333_m1 has hla: HLA-A24:02 epitope?: False
candidate: KIAA1333_m1 has hla: HLA-A26:01 epitope?: False
candidate: KIAA1333_m1 has hla: HLA-B07:02 epitope?: False
candidate: KIAA1333_m1 has hla: HLA-B08:01 epitope?: False
candidate: KIAA1333_m1 has hla: HLA-B15:01 epitope?: False
candidate: KIAA1333_m1 has hla: HLA-B27:05 epitope?: False
candidate: KIAA1333_m1 has hla: HLA-B39:01 epitope?: False
candidate: KIAA1333_m1 has hla: HLA-B40:01 epitope?: False
candidate: KIAA1333_m1 has hla: HLA-B58:01 epitope?: False
candidate: KIAA2018_m1 has hla: HLA-A01:01 epitope?: False
candidate: KIAA2018_m1 has hla: HLA-A02:01 epitope?: True
candidate: KIAA2018_m1 has hla: HLA-A03:01 epitope?: False
candidate: KIAA2018_m1 has hla: HLA-A24:02 epitope?: False
candidate: KIAA2018_m1 has hla: HLA-A26:01 epitope?: False
candidate: KIAA2018_m1 has hla: HLA-B07:02 epitope?: False
candidate: KIAA2018_m1 has hla: HLA-B08:01 epitope?: False
candidate: KIAA2018_m1 has hla: HLA-B15:01 epitope?: False
candidate: KIAA2018_m1 has hla: HLA-B27:05 epitope?: False
candidate: KIAA2018_m1 has hla: HLA-B39:01 epitope?: False
candidate: KIAA2018_m1 has hla: HLA-B40:01 epitope?: False
candidate: KIAA2018_m1 has hla: HLA-B58:01 epitope?: False
candidate: KIF22_m1 has hla: HLA-A01:01 epitope?: False
candidate: KIF22_m1 has hla: HLA-A02:01 epitope?: False
candidate: KIF22_m1 has hla: HLA-A03:01 epitope?: False
candidate: KIF22_m1 has hla: HLA-A24:02 epitope?: False
candidate: KIF22_m1 has hla: HLA-A26:01 epitope?: False
candidate: KIF22_m1 has hla: HLA-B07:02 epitope?: False
candidate: KIF22_m1 has hla: HLA-B08:01 epitope?: False
candidate: KIF22_m1 has hla: HLA-B15:01 epitope?: False
candidate: KIF22_m1 has hla: HLA-B27:05 epitope?: False
candidate: KIF22_m1 has hla: HLA-B39:01 epitope?: False
candidate: KIF22_m1 has hla: HLA-B40:01 epitope?: False
candidate: KIF22_m1 has hla: HLA-B58:01 epitope?: False
candidate: KIR2DL4_m1 has hla: HLA-A01:01 epitope?: False
candidate: KIR2DL4_m1 has hla: HLA-A02:01 epitope?: False
candidate: KIR2DL4_m1 has hla: HLA-A03:01 epitope?: False
candidate: KIR2DL4_m1 has hla: HLA-A24:02 epitope?: False
candidate: KIR2DL4_m1 has hla: HLA-A26:01 epitope?: False
candidate: KIR2DL4_m1 has hla: HLA-B07:02 epitope?: False
candidate: KIR2DL4_m1 has hla: HLA-B08:01 epitope?: False
candidate: KIR2DL4_m1 has hla: HLA-B15:01 epitope?: False
candidate: KIR2DL4_m1 has hla: HLA-B27:05 epitope?: False
candidate: KIR2DL4_m1 has hla: HLA-B39:01 epitope?: False
candidate: KIR2DL4_m1 has hla: HLA-B40:01 epitope?: False
candidate: KIR2DL4_m1 has hla: HLA-B58:01 epitope?: False
candidate: KMT2C_m1 has hla: HLA-A01:01 epitope?: False
candidate: KMT2C_m1 has hla: HLA-A02:01 epitope?: True
candidate: KMT2C_m1 has hla: HLA-A03:01 epitope?: True
candidate: KMT2C_m1 has hla: HLA-A24:02 epitope?: False
candidate: KMT2C_m1 has hla: HLA-A26:01 epitope?: False
candidate: KMT2C_m1 has hla: HLA-B07:02 epitope?: False
candidate: KMT2C_m1 has hla: HLA-B08:01 epitope?: False
candidate: KMT2C_m1 has hla: HLA-B15:01 epitope?: False
candidate: KMT2C_m1 has hla: HLA-B27:05 epitope?: False
candidate: KMT2C_m1 has hla: HLA-B39:01 epitope?: False
candidate: KMT2C_m1 has hla: HLA-B40:01 epitope?: False
candidate: KMT2C_m1 has hla: HLA-B58:01 epitope?: False
candidate: LARP7_m1 has hla: HLA-A01:01 epitope?: False
candidate: LARP7_m1 has hla: HLA-A02:01 epitope?: False
candidate: LARP7_m1 has hla: HLA-A03:01 epitope?: False
candidate: LARP7_m1 has hla: HLA-A24:02 epitope?: False
candidate: LARP7_m1 has hla: HLA-A26:01 epitope?: False
candidate: LARP7_m1 has hla: HLA-B07:02 epitope?: False
candidate: LARP7_m1 has hla: HLA-B08:01 epitope?: False
candidate: LARP7_m1 has hla: HLA-B15:01 epitope?: False
candidate: LARP7_m1 has hla: HLA-B27:05 epitope?: False
candidate: LARP7_m1 has hla: HLA-B39:01 epitope?: False
candidate: LARP7_m1 has hla: HLA-B40:01 epitope?: False
candidate: LARP7_m1 has hla: HLA-B58:01 epitope?: False
candidate: LENG8_m1 has hla: HLA-A01:01 epitope?: False
candidate: LENG8_m1 has hla: HLA-A02:01 epitope?: True
candidate: LENG8_m1 has hla: HLA-A03:01 epitope?: False
candidate: LENG8_m1 has hla: HLA-A24:02 epitope?: False
candidate: LENG8_m1 has hla: HLA-A26:01 epitope?: False
candidate: LENG8_m1 has hla: HLA-B07:02 epitope?: True
candidate: LENG8_m1 has hla: HLA-B08:01 epitope?: False
candidate: LENG8_m1 has hla: HLA-B15:01 epitope?: False
candidate: LENG8_m1 has hla: HLA-B27:05 epitope?: False
candidate: LENG8_m1 has hla: HLA-B39:01 epitope?: False
candidate: LENG8_m1 has hla: HLA-B40:01 epitope?: False
candidate: LENG8_m1 has hla: HLA-B58:01 epitope?: False
candidate: LIG3_m1 has hla: HLA-A01:01 epitope?: False
candidate: LIG3_m1 has hla: HLA-A02:01 epitope?: False
candidate: LIG3_m1 has hla: HLA-A03:01 epitope?: False
candidate: LIG3_m1 has hla: HLA-A24:02 epitope?: False
candidate: LIG3_m1 has hla: HLA-A26:01 epitope?: False
candidate: LIG3_m1 has hla: HLA-B07:02 epitope?: False
candidate: LIG3_m1 has hla: HLA-B08:01 epitope?: False
candidate: LIG3_m1 has hla: HLA-B15:01 epitope?: False
candidate: LIG3_m1 has hla: HLA-B27:05 epitope?: False
candidate: LIG3_m1 has hla: HLA-B39:01 epitope?: False
candidate: LIG3_m1 has hla: HLA-B40:01 epitope?: False
candidate: LIG3_m1 has hla: HLA-B58:01 epitope?: True
candidate: LIMK2_SMT14_m1 has hla: HLA-A01:01 epitope?: False
candidate: LIMK2_SMT14_m1 has hla: HLA-A02:01 epitope?: False
candidate: LIMK2_SMT14_m1 has hla: HLA-A03:01 epitope?: False
candidate: LIMK2_SMT14_m1 has hla: HLA-A24:02 epitope?: False
candidate: LIMK2_SMT14_m1 has hla: HLA-A26:01 epitope?: False
candidate: LIMK2_SMT14_m1 has hla: HLA-B07:02 epitope?: False
candidate: LIMK2_SMT14_m1 has hla: HLA-B08:01 epitope?: False
candidate: LIMK2_SMT14_m1 has hla: HLA-B15:01 epitope?: False
candidate: LIMK2_SMT14_m1 has hla: HLA-B27:05 epitope?: False
candidate: LIMK2_SMT14_m1 has hla: HLA-B39:01 epitope?: False
candidate: LIMK2_SMT14_m1 has hla: HLA-B40:01 epitope?: False
candidate: LIMK2_SMT14_m1 has hla: HLA-B58:01 epitope?: False
candidate: LMAN1_m1 has hla: HLA-A01:01 epitope?: False
candidate: LMAN1_m1 has hla: HLA-A02:01 epitope?: False
candidate: LMAN1_m1 has hla: HLA-A03:01 epitope?: False
candidate: LMAN1_m1 has hla: HLA-A24:02 epitope?: False
candidate: LMAN1_m1 has hla: HLA-A26:01 epitope?: False
candidate: LMAN1_m1 has hla: HLA-B07:02 epitope?: False
candidate: LMAN1_m1 has hla: HLA-B08:01 epitope?: False
candidate: LMAN1_m1 has hla: HLA-B15:01 epitope?: False
candidate: LMAN1_m1 has hla: HLA-B27:05 epitope?: False
candidate: LMAN1_m1 has hla: HLA-B39:01 epitope?: False
candidate: LMAN1_m1 has hla: HLA-B40:01 epitope?: False
candidate: LMAN1_m1 has hla: HLA-B58:01 epitope?: False
candidate: MAPRE3_m1 has hla: HLA-A01:01 epitope?: False
candidate: MAPRE3_m1 has hla: HLA-A02:01 epitope?: False
candidate: MAPRE3_m1 has hla: HLA-A03:01 epitope?: True
candidate: MAPRE3_m1 has hla: HLA-A24:02 epitope?: False
candidate: MAPRE3_m1 has hla: HLA-A26:01 epitope?: False
candidate: MAPRE3_m1 has hla: HLA-B07:02 epitope?: True
candidate: MAPRE3_m1 has hla: HLA-B08:01 epitope?: False
candidate: MAPRE3_m1 has hla: HLA-B15:01 epitope?: True
candidate: MAPRE3_m1 has hla: HLA-B27:05 epitope?: False
candidate: MAPRE3_m1 has hla: HLA-B39:01 epitope?: False
candidate: MAPRE3_m1 has hla: HLA-B40:01 epitope?: False
candidate: MAPRE3_m1 has hla: HLA-B58:01 epitope?: True
candidate: MARCKS_m1 has hla: HLA-A01:01 epitope?: False
candidate: MARCKS_m1 has hla: HLA-A02:01 epitope?: False
candidate: MARCKS_m1 has hla: HLA-A03:01 epitope?: False
candidate: MARCKS_m1 has hla: HLA-A24:02 epitope?: False
candidate: MARCKS_m1 has hla: HLA-A26:01 epitope?: False
candidate: MARCKS_m1 has hla: HLA-B07:02 epitope?: True
candidate: MARCKS_m1 has hla: HLA-B08:01 epitope?: False
candidate: MARCKS_m1 has hla: HLA-B15:01 epitope?: False
candidate: MARCKS_m1 has hla: HLA-B27:05 epitope?: False
candidate: MARCKS_m1 has hla: HLA-B39:01 epitope?: False
candidate: MARCKS_m1 has hla: HLA-B40:01 epitope?: False
candidate: MARCKS_m1 has hla: HLA-B58:01 epitope?: False
candidate: MARS_m1 has hla: HLA-A01:01 epitope?: False
candidate: MARS_m1 has hla: HLA-A02:01 epitope?: False
candidate: MARS_m1 has hla: HLA-A03:01 epitope?: False
candidate: MARS_m1 has hla: HLA-A24:02 epitope?: False
candidate: MARS_m1 has hla: HLA-A26:01 epitope?: False
candidate: MARS_m1 has hla: HLA-B07:02 epitope?: False
candidate: MARS_m1 has hla: HLA-B08:01 epitope?: False
candidate: MARS_m1 has hla: HLA-B15:01 epitope?: False
candidate: MARS_m1 has hla: HLA-B27:05 epitope?: False
candidate: MARS_m1 has hla: HLA-B39:01 epitope?: False
candidate: MARS_m1 has hla: HLA-B40:01 epitope?: False
candidate: MARS_m1 has hla: HLA-B58:01 epitope?: False
candidate: MCPH1_m1 has hla: HLA-A01:01 epitope?: False
candidate: MCPH1_m1 has hla: HLA-A02:01 epitope?: True
candidate: MCPH1_m1 has hla: HLA-A03:01 epitope?: True
candidate: MCPH1_m1 has hla: HLA-A24:02 epitope?: False
candidate: MCPH1_m1 has hla: HLA-A26:01 epitope?: False
candidate: MCPH1_m1 has hla: HLA-B07:02 epitope?: False
candidate: MCPH1_m1 has hla: HLA-B08:01 epitope?: False
candidate: MCPH1_m1 has hla: HLA-B15:01 epitope?: False
candidate: MCPH1_m1 has hla: HLA-B27:05 epitope?: True
candidate: MCPH1_m1 has hla: HLA-B39:01 epitope?: False
candidate: MCPH1_m1 has hla: HLA-B40:01 epitope?: False
candidate: MCPH1_m1 has hla: HLA-B58:01 epitope?: False
candidate: MED8_m1 has hla: HLA-A01:01 epitope?: False
candidate: MED8_m1 has hla: HLA-A02:01 epitope?: False
candidate: MED8_m1 has hla: HLA-A03:01 epitope?: False
candidate: MED8_m1 has hla: HLA-A24:02 epitope?: False
candidate: MED8_m1 has hla: HLA-A26:01 epitope?: False
candidate: MED8_m1 has hla: HLA-B07:02 epitope?: True
candidate: MED8_m1 has hla: HLA-B08:01 epitope?: False
candidate: MED8_m1 has hla: HLA-B15:01 epitope?: True
candidate: MED8_m1 has hla: HLA-B27:05 epitope?: True
candidate: MED8_m1 has hla: HLA-B39:01 epitope?: True
candidate: MED8_m1 has hla: HLA-B40:01 epitope?: True
candidate: MED8_m1 has hla: HLA-B58:01 epitope?: True
candidate: MGAT4C_m1 has hla: HLA-A01:01 epitope?: False
candidate: MGAT4C_m1 has hla: HLA-A02:01 epitope?: False
candidate: MGAT4C_m1 has hla: HLA-A03:01 epitope?: False
candidate: MGAT4C_m1 has hla: HLA-A24:02 epitope?: False
candidate: MGAT4C_m1 has hla: HLA-A26:01 epitope?: False
candidate: MGAT4C_m1 has hla: HLA-B07:02 epitope?: False
candidate: MGAT4C_m1 has hla: HLA-B08:01 epitope?: False
candidate: MGAT4C_m1 has hla: HLA-B15:01 epitope?: False
candidate: MGAT4C_m1 has hla: HLA-B27:05 epitope?: False
candidate: MGAT4C_m1 has hla: HLA-B39:01 epitope?: False
candidate: MGAT4C_m1 has hla: HLA-B40:01 epitope?: False
candidate: MGAT4C_m1 has hla: HLA-B58:01 epitope?: False
candidate: MIS18BP1_m1 has hla: HLA-A01:01 epitope?: False
candidate: MIS18BP1_m1 has hla: HLA-A02:01 epitope?: False
candidate: MIS18BP1_m1 has hla: HLA-A03:01 epitope?: False
candidate: MIS18BP1_m1 has hla: HLA-A24:02 epitope?: False
candidate: MIS18BP1_m1 has hla: HLA-A26:01 epitope?: False
candidate: MIS18BP1_m1 has hla: HLA-B07:02 epitope?: False
candidate: MIS18BP1_m1 has hla: HLA-B08:01 epitope?: False
candidate: MIS18BP1_m1 has hla: HLA-B15:01 epitope?: False
candidate: MIS18BP1_m1 has hla: HLA-B27:05 epitope?: False
candidate: MIS18BP1_m1 has hla: HLA-B39:01 epitope?: False
candidate: MIS18BP1_m1 has hla: HLA-B40:01 epitope?: False
candidate: MIS18BP1_m1 has hla: HLA-B58:01 epitope?: False
candidate: MKI67_m1 has hla: HLA-A01:01 epitope?: False
candidate: MKI67_m1 has hla: HLA-A02:01 epitope?: False
candidate: MKI67_m1 has hla: HLA-A03:01 epitope?: False
candidate: MKI67_m1 has hla: HLA-A24:02 epitope?: False
candidate: MKI67_m1 has hla: HLA-A26:01 epitope?: False
candidate: MKI67_m1 has hla: HLA-B07:02 epitope?: False
candidate: MKI67_m1 has hla: HLA-B08:01 epitope?: False
candidate: MKI67_m1 has hla: HLA-B15:01 epitope?: True
candidate: MKI67_m1 has hla: HLA-B27:05 epitope?: False
candidate: MKI67_m1 has hla: HLA-B39:01 epitope?: False
candidate: MKI67_m1 has hla: HLA-B40:01 epitope?: False
candidate: MKI67_m1 has hla: HLA-B58:01 epitope?: False
candidate: MLH3_m1 has hla: HLA-A01:01 epitope?: False
candidate: MLH3_m1 has hla: HLA-A02:01 epitope?: True
candidate: MLH3_m1 has hla: HLA-A03:01 epitope?: False
candidate: MLH3_m1 has hla: HLA-A24:02 epitope?: False
candidate: MLH3_m1 has hla: HLA-A26:01 epitope?: False
candidate: MLH3_m1 has hla: HLA-B07:02 epitope?: False
candidate: MLH3_m1 has hla: HLA-B08:01 epitope?: False
candidate: MLH3_m1 has hla: HLA-B15:01 epitope?: False
candidate: MLH3_m1 has hla: HLA-B27:05 epitope?: False
candidate: MLH3_m1 has hla: HLA-B39:01 epitope?: False
candidate: MLH3_m1 has hla: HLA-B40:01 epitope?: True
candidate: MLH3_m1 has hla: HLA-B58:01 epitope?: False
candidate: MNS1_m1 has hla: HLA-A01:01 epitope?: False
candidate: MNS1_m1 has hla: HLA-A02:01 epitope?: False
candidate: MNS1_m1 has hla: HLA-A03:01 epitope?: False
candidate: MNS1_m1 has hla: HLA-A24:02 epitope?: False
candidate: MNS1_m1 has hla: HLA-A26:01 epitope?: False
candidate: MNS1_m1 has hla: HLA-B07:02 epitope?: False
candidate: MNS1_m1 has hla: HLA-B08:01 epitope?: False
candidate: MNS1_m1 has hla: HLA-B15:01 epitope?: False
candidate: MNS1_m1 has hla: HLA-B27:05 epitope?: False
candidate: MNS1_m1 has hla: HLA-B39:01 epitope?: False
candidate: MNS1_m1 has hla: HLA-B40:01 epitope?: False
candidate: MNS1_m1 has hla: HLA-B58:01 epitope?: False
candidate: MSH3_MSH3_m1 has hla: HLA-A01:01 epitope?: False
candidate: MSH3_MSH3_m1 has hla: HLA-A02:01 epitope?: True
candidate: MSH3_MSH3_m1 has hla: HLA-A03:01 epitope?: False
candidate: MSH3_MSH3_m1 has hla: HLA-A24:02 epitope?: False
candidate: MSH3_MSH3_m1 has hla: HLA-A26:01 epitope?: False
candidate: MSH3_MSH3_m1 has hla: HLA-B07:02 epitope?: False
candidate: MSH3_MSH3_m1 has hla: HLA-B08:01 epitope?: True
candidate: MSH3_MSH3_m1 has hla: HLA-B15:01 epitope?: False
candidate: MSH3_MSH3_m1 has hla: HLA-B27:05 epitope?: True
candidate: MSH3_MSH3_m1 has hla: HLA-B39:01 epitope?: False
candidate: MSH3_MSH3_m1 has hla: HLA-B40:01 epitope?: False
candidate: MSH3_MSH3_m1 has hla: HLA-B58:01 epitope?: True
candidate: MSH6_MSH6_m1 has hla: HLA-A01:01 epitope?: False
candidate: MSH6_MSH6_m1 has hla: HLA-A02:01 epitope?: False
candidate: MSH6_MSH6_m1 has hla: HLA-A03:01 epitope?: False
candidate: MSH6_MSH6_m1 has hla: HLA-A24:02 epitope?: False
candidate: MSH6_MSH6_m1 has hla: HLA-A26:01 epitope?: False
candidate: MSH6_MSH6_m1 has hla: HLA-B07:02 epitope?: False
candidate: MSH6_MSH6_m1 has hla: HLA-B08:01 epitope?: False
candidate: MSH6_MSH6_m1 has hla: HLA-B15:01 epitope?: False
candidate: MSH6_MSH6_m1 has hla: HLA-B27:05 epitope?: False
candidate: MSH6_MSH6_m1 has hla: HLA-B39:01 epitope?: False
candidate: MSH6_MSH6_m1 has hla: HLA-B40:01 epitope?: False
candidate: MSH6_MSH6_m1 has hla: HLA-B58:01 epitope?: False
candidate: MYBL1_m1 has hla: HLA-A01:01 epitope?: False
candidate: MYBL1_m1 has hla: HLA-A02:01 epitope?: False
candidate: MYBL1_m1 has hla: HLA-A03:01 epitope?: True
candidate: MYBL1_m1 has hla: HLA-A24:02 epitope?: False
candidate: MYBL1_m1 has hla: HLA-A26:01 epitope?: False
candidate: MYBL1_m1 has hla: HLA-B07:02 epitope?: False
candidate: MYBL1_m1 has hla: HLA-B08:01 epitope?: False
candidate: MYBL1_m1 has hla: HLA-B15:01 epitope?: True
candidate: MYBL1_m1 has hla: HLA-B27:05 epitope?: False
candidate: MYBL1_m1 has hla: HLA-B39:01 epitope?: False
candidate: MYBL1_m1 has hla: HLA-B40:01 epitope?: False
candidate: MYBL1_m1 has hla: HLA-B58:01 epitope?: False
candidate: MYH11_MYH11_m1 has hla: HLA-A01:01 epitope?: False
candidate: MYH11_MYH11_m1 has hla: HLA-A02:01 epitope?: True
candidate: MYH11_MYH11_m1 has hla: HLA-A03:01 epitope?: True
candidate: MYH11_MYH11_m1 has hla: HLA-A24:02 epitope?: False
candidate: MYH11_MYH11_m1 has hla: HLA-A26:01 epitope?: False
candidate: MYH11_MYH11_m1 has hla: HLA-B07:02 epitope?: True
candidate: MYH11_MYH11_m1 has hla: HLA-B08:01 epitope?: True
candidate: MYH11_MYH11_m1 has hla: HLA-B15:01 epitope?: False
candidate: MYH11_MYH11_m1 has hla: HLA-B27:05 epitope?: False
candidate: MYH11_MYH11_m1 has hla: HLA-B39:01 epitope?: False
candidate: MYH11_MYH11_m1 has hla: HLA-B40:01 epitope?: False
candidate: MYH11_MYH11_m1 has hla: HLA-B58:01 epitope?: False
candidate: MYH11_m1 has hla: HLA-A01:01 epitope?: False
candidate: MYH11_m1 has hla: HLA-A02:01 epitope?: True
candidate: MYH11_m1 has hla: HLA-A03:01 epitope?: True
candidate: MYH11_m1 has hla: HLA-A24:02 epitope?: False
candidate: MYH11_m1 has hla: HLA-A26:01 epitope?: False
candidate: MYH11_m1 has hla: HLA-B07:02 epitope?: True
candidate: MYH11_m1 has hla: HLA-B08:01 epitope?: True
candidate: MYH11_m1 has hla: HLA-B15:01 epitope?: False
candidate: MYH11_m1 has hla: HLA-B27:05 epitope?: False
candidate: MYH11_m1 has hla: HLA-B39:01 epitope?: False
candidate: MYH11_m1 has hla: HLA-B40:01 epitope?: False
candidate: MYH11_m1 has hla: HLA-B58:01 epitope?: False
candidate: MYO10_m1 has hla: HLA-A01:01 epitope?: False
candidate: MYO10_m1 has hla: HLA-A02:01 epitope?: False
candidate: MYO10_m1 has hla: HLA-A03:01 epitope?: False
candidate: MYO10_m1 has hla: HLA-A24:02 epitope?: False
candidate: MYO10_m1 has hla: HLA-A26:01 epitope?: False
candidate: MYO10_m1 has hla: HLA-B07:02 epitope?: False
candidate: MYO10_m1 has hla: HLA-B08:01 epitope?: False
candidate: MYO10_m1 has hla: HLA-B15:01 epitope?: False
candidate: MYO10_m1 has hla: HLA-B27:05 epitope?: False
candidate: MYO10_m1 has hla: HLA-B39:01 epitope?: False
candidate: MYO10_m1 has hla: HLA-B40:01 epitope?: False
candidate: MYO10_m1 has hla: HLA-B58:01 epitope?: False
candidate: MYO1A_m1 has hla: HLA-A01:01 epitope?: False
candidate: MYO1A_m1 has hla: HLA-A02:01 epitope?: False
candidate: MYO1A_m1 has hla: HLA-A03:01 epitope?: False
candidate: MYO1A_m1 has hla: HLA-A24:02 epitope?: False
candidate: MYO1A_m1 has hla: HLA-A26:01 epitope?: False
candidate: MYO1A_m1 has hla: HLA-B07:02 epitope?: False
candidate: MYO1A_m1 has hla: HLA-B08:01 epitope?: False
candidate: MYO1A_m1 has hla: HLA-B15:01 epitope?: False
candidate: MYO1A_m1 has hla: HLA-B27:05 epitope?: False
candidate: MYO1A_m1 has hla: HLA-B39:01 epitope?: False
candidate: MYO1A_m1 has hla: HLA-B40:01 epitope?: False
candidate: MYO1A_m1 has hla: HLA-B58:01 epitope?: False
candidate: NDUFC2_m1 has hla: HLA-A01:01 epitope?: False
candidate: NDUFC2_m1 has hla: HLA-A02:01 epitope?: True
candidate: NDUFC2_m1 has hla: HLA-A03:01 epitope?: False
candidate: NDUFC2_m1 has hla: HLA-A24:02 epitope?: True
candidate: NDUFC2_m1 has hla: HLA-A26:01 epitope?: False
candidate: NDUFC2_m1 has hla: HLA-B07:02 epitope?: False
candidate: NDUFC2_m1 has hla: HLA-B08:01 epitope?: False
candidate: NDUFC2_m1 has hla: HLA-B15:01 epitope?: False
candidate: NDUFC2_m1 has hla: HLA-B27:05 epitope?: False
candidate: NDUFC2_m1 has hla: HLA-B39:01 epitope?: False
candidate: NDUFC2_m1 has hla: HLA-B40:01 epitope?: False
candidate: NDUFC2_m1 has hla: HLA-B58:01 epitope?: False
candidate: NFRKB_m1 has hla: HLA-A01:01 epitope?: False
candidate: NFRKB_m1 has hla: HLA-A02:01 epitope?: False
candidate: NFRKB_m1 has hla: HLA-A03:01 epitope?: False
candidate: NFRKB_m1 has hla: HLA-A24:02 epitope?: False
candidate: NFRKB_m1 has hla: HLA-A26:01 epitope?: False
candidate: NFRKB_m1 has hla: HLA-B07:02 epitope?: False
candidate: NFRKB_m1 has hla: HLA-B08:01 epitope?: False
candidate: NFRKB_m1 has hla: HLA-B15:01 epitope?: False
candidate: NFRKB_m1 has hla: HLA-B27:05 epitope?: False
candidate: NFRKB_m1 has hla: HLA-B39:01 epitope?: False
candidate: NFRKB_m1 has hla: HLA-B40:01 epitope?: False
candidate: NFRKB_m1 has hla: HLA-B58:01 epitope?: False
candidate: NIPBL_m1 has hla: HLA-A01:01 epitope?: False
candidate: NIPBL_m1 has hla: HLA-A02:01 epitope?: True
candidate: NIPBL_m1 has hla: HLA-A03:01 epitope?: False
candidate: NIPBL_m1 has hla: HLA-A24:02 epitope?: False
candidate: NIPBL_m1 has hla: HLA-A26:01 epitope?: False
candidate: NIPBL_m1 has hla: HLA-B07:02 epitope?: False
candidate: NIPBL_m1 has hla: HLA-B08:01 epitope?: False
candidate: NIPBL_m1 has hla: HLA-B15:01 epitope?: False
candidate: NIPBL_m1 has hla: HLA-B27:05 epitope?: False
candidate: NIPBL_m1 has hla: HLA-B39:01 epitope?: False
candidate: NIPBL_m1 has hla: HLA-B40:01 epitope?: False
candidate: NIPBL_m1 has hla: HLA-B58:01 epitope?: False
candidate: NKTR_m1 has hla: HLA-A01:01 epitope?: False
candidate: NKTR_m1 has hla: HLA-A02:01 epitope?: False
candidate: NKTR_m1 has hla: HLA-A03:01 epitope?: False
candidate: NKTR_m1 has hla: HLA-A24:02 epitope?: False
candidate: NKTR_m1 has hla: HLA-A26:01 epitope?: False
candidate: NKTR_m1 has hla: HLA-B07:02 epitope?: False
candidate: NKTR_m1 has hla: HLA-B08:01 epitope?: False
candidate: NKTR_m1 has hla: HLA-B15:01 epitope?: False
candidate: NKTR_m1 has hla: HLA-B27:05 epitope?: False
candidate: NKTR_m1 has hla: HLA-B39:01 epitope?: False
candidate: NKTR_m1 has hla: HLA-B40:01 epitope?: False
candidate: NKTR_m1 has hla: HLA-B58:01 epitope?: False
candidate: NTAN1_m1 has hla: HLA-A01:01 epitope?: False
candidate: NTAN1_m1 has hla: HLA-A02:01 epitope?: True
candidate: NTAN1_m1 has hla: HLA-A03:01 epitope?: True
candidate: NTAN1_m1 has hla: HLA-A24:02 epitope?: False
candidate: NTAN1_m1 has hla: HLA-A26:01 epitope?: False
candidate: NTAN1_m1 has hla: HLA-B07:02 epitope?: True
candidate: NTAN1_m1 has hla: HLA-B08:01 epitope?: True
candidate: NTAN1_m1 has hla: HLA-B15:01 epitope?: False
candidate: NTAN1_m1 has hla: HLA-B27:05 epitope?: False
candidate: NTAN1_m1 has hla: HLA-B39:01 epitope?: False
candidate: NTAN1_m1 has hla: HLA-B40:01 epitope?: False
candidate: NTAN1_m1 has hla: HLA-B58:01 epitope?: False
candidate: OR51E2_m1 has hla: HLA-A01:01 epitope?: False
candidate: OR51E2_m1 has hla: HLA-A02:01 epitope?: False
candidate: OR51E2_m1 has hla: HLA-A03:01 epitope?: False
candidate: OR51E2_m1 has hla: HLA-A24:02 epitope?: False
candidate: OR51E2_m1 has hla: HLA-A26:01 epitope?: False
candidate: OR51E2_m1 has hla: HLA-B07:02 epitope?: False
candidate: OR51E2_m1 has hla: HLA-B08:01 epitope?: False
candidate: OR51E2_m1 has hla: HLA-B15:01 epitope?: False
candidate: OR51E2_m1 has hla: HLA-B27:05 epitope?: False
candidate: OR51E2_m1 has hla: HLA-B39:01 epitope?: False
candidate: OR51E2_m1 has hla: HLA-B40:01 epitope?: False
candidate: OR51E2_m1 has hla: HLA-B58:01 epitope?: False
candidate: OR7C1_m1 has hla: HLA-A01:01 epitope?: False
candidate: OR7C1_m1 has hla: HLA-A02:01 epitope?: False
candidate: OR7C1_m1 has hla: HLA-A03:01 epitope?: False
candidate: OR7C1_m1 has hla: HLA-A24:02 epitope?: False
candidate: OR7C1_m1 has hla: HLA-A26:01 epitope?: False
candidate: OR7C1_m1 has hla: HLA-B07:02 epitope?: False
candidate: OR7C1_m1 has hla: HLA-B08:01 epitope?: False
candidate: OR7C1_m1 has hla: HLA-B15:01 epitope?: False
candidate: OR7C1_m1 has hla: HLA-B27:05 epitope?: False
candidate: OR7C1_m1 has hla: HLA-B39:01 epitope?: False
candidate: OR7C1_m1 has hla: HLA-B40:01 epitope?: False
candidate: OR7C1_m1 has hla: HLA-B58:01 epitope?: False
candidate: OSGEPL1_m1 has hla: HLA-A01:01 epitope?: False
candidate: OSGEPL1_m1 has hla: HLA-A02:01 epitope?: False
candidate: OSGEPL1_m1 has hla: HLA-A03:01 epitope?: False
candidate: OSGEPL1_m1 has hla: HLA-A24:02 epitope?: False
candidate: OSGEPL1_m1 has hla: HLA-A26:01 epitope?: False
candidate: OSGEPL1_m1 has hla: HLA-B07:02 epitope?: False
candidate: OSGEPL1_m1 has hla: HLA-B08:01 epitope?: False
candidate: OSGEPL1_m1 has hla: HLA-B15:01 epitope?: False
candidate: OSGEPL1_m1 has hla: HLA-B27:05 epitope?: False
candidate: OSGEPL1_m1 has hla: HLA-B39:01 epitope?: False
candidate: OSGEPL1_m1 has hla: HLA-B40:01 epitope?: False
candidate: OSGEPL1_m1 has hla: HLA-B58:01 epitope?: False
candidate: P4HB_m1 has hla: HLA-A01:01 epitope?: False
candidate: P4HB_m1 has hla: HLA-A02:01 epitope?: True
candidate: P4HB_m1 has hla: HLA-A03:01 epitope?: True
candidate: P4HB_m1 has hla: HLA-A24:02 epitope?: False
candidate: P4HB_m1 has hla: HLA-A26:01 epitope?: False
candidate: P4HB_m1 has hla: HLA-B07:02 epitope?: True
candidate: P4HB_m1 has hla: HLA-B08:01 epitope?: False
candidate: P4HB_m1 has hla: HLA-B15:01 epitope?: True
candidate: P4HB_m1 has hla: HLA-B27:05 epitope?: True
candidate: P4HB_m1 has hla: HLA-B39:01 epitope?: False
candidate: P4HB_m1 has hla: HLA-B40:01 epitope?: False
candidate: P4HB_m1 has hla: HLA-B58:01 epitope?: True
candidate: PA2G4_m1 has hla: HLA-A01:01 epitope?: False
candidate: PA2G4_m1 has hla: HLA-A02:01 epitope?: False
candidate: PA2G4_m1 has hla: HLA-A03:01 epitope?: False
candidate: PA2G4_m1 has hla: HLA-A24:02 epitope?: False
candidate: PA2G4_m1 has hla: HLA-A26:01 epitope?: False
candidate: PA2G4_m1 has hla: HLA-B07:02 epitope?: False
candidate: PA2G4_m1 has hla: HLA-B08:01 epitope?: False
candidate: PA2G4_m1 has hla: HLA-B15:01 epitope?: False
candidate: PA2G4_m1 has hla: HLA-B27:05 epitope?: False
candidate: PA2G4_m1 has hla: HLA-B39:01 epitope?: False
candidate: PA2G4_m1 has hla: HLA-B40:01 epitope?: False
candidate: PA2G4_m1 has hla: HLA-B58:01 epitope?: False
candidate: PIGB_m1 has hla: HLA-A01:01 epitope?: False
candidate: PIGB_m1 has hla: HLA-A02:01 epitope?: True
candidate: PIGB_m1 has hla: HLA-A03:01 epitope?: False
candidate: PIGB_m1 has hla: HLA-A24:02 epitope?: False
candidate: PIGB_m1 has hla: HLA-A26:01 epitope?: False
candidate: PIGB_m1 has hla: HLA-B07:02 epitope?: False
candidate: PIGB_m1 has hla: HLA-B08:01 epitope?: False
candidate: PIGB_m1 has hla: HLA-B15:01 epitope?: False
candidate: PIGB_m1 has hla: HLA-B27:05 epitope?: False
candidate: PIGB_m1 has hla: HLA-B39:01 epitope?: False
candidate: PIGB_m1 has hla: HLA-B40:01 epitope?: False
candidate: PIGB_m1 has hla: HLA-B58:01 epitope?: False
candidate: PLXNA3_m1 has hla: HLA-A01:01 epitope?: False
candidate: PLXNA3_m1 has hla: HLA-A02:01 epitope?: True
candidate: PLXNA3_m1 has hla: HLA-A03:01 epitope?: False
candidate: PLXNA3_m1 has hla: HLA-A24:02 epitope?: False
candidate: PLXNA3_m1 has hla: HLA-A26:01 epitope?: False
candidate: PLXNA3_m1 has hla: HLA-B07:02 epitope?: False
candidate: PLXNA3_m1 has hla: HLA-B08:01 epitope?: False
candidate: PLXNA3_m1 has hla: HLA-B15:01 epitope?: False
candidate: PLXNA3_m1 has hla: HLA-B27:05 epitope?: False
candidate: PLXNA3_m1 has hla: HLA-B39:01 epitope?: False
candidate: PLXNA3_m1 has hla: HLA-B40:01 epitope?: False
candidate: PLXNA3_m1 has hla: HLA-B58:01 epitope?: True
candidate: PMS2_m1 has hla: HLA-A01:01 epitope?: False
candidate: PMS2_m1 has hla: HLA-A02:01 epitope?: False
candidate: PMS2_m1 has hla: HLA-A03:01 epitope?: False
candidate: PMS2_m1 has hla: HLA-A24:02 epitope?: False
candidate: PMS2_m1 has hla: HLA-A26:01 epitope?: False
candidate: PMS2_m1 has hla: HLA-B07:02 epitope?: False
candidate: PMS2_m1 has hla: HLA-B08:01 epitope?: False
candidate: PMS2_m1 has hla: HLA-B15:01 epitope?: False
candidate: PMS2_m1 has hla: HLA-B27:05 epitope?: False
candidate: PMS2_m1 has hla: HLA-B39:01 epitope?: False
candidate: PMS2_m1 has hla: HLA-B40:01 epitope?: False
candidate: PMS2_m1 has hla: HLA-B58:01 epitope?: False
candidate: PRCC_m1 has hla: HLA-A01:01 epitope?: False
candidate: PRCC_m1 has hla: HLA-A02:01 epitope?: False
candidate: PRCC_m1 has hla: HLA-A03:01 epitope?: False
candidate: PRCC_m1 has hla: HLA-A24:02 epitope?: False
candidate: PRCC_m1 has hla: HLA-A26:01 epitope?: False
candidate: PRCC_m1 has hla: HLA-B07:02 epitope?: True
candidate: PRCC_m1 has hla: HLA-B08:01 epitope?: False
candidate: PRCC_m1 has hla: HLA-B15:01 epitope?: False
candidate: PRCC_m1 has hla: HLA-B27:05 epitope?: False
candidate: PRCC_m1 has hla: HLA-B39:01 epitope?: False
candidate: PRCC_m1 has hla: HLA-B40:01 epitope?: False
candidate: PRCC_m1 has hla: HLA-B58:01 epitope?: False
candidate: PRDM2_m1 has hla: HLA-A01:01 epitope?: False
candidate: PRDM2_m1 has hla: HLA-A02:01 epitope?: False
candidate: PRDM2_m1 has hla: HLA-A03:01 epitope?: False
candidate: PRDM2_m1 has hla: HLA-A24:02 epitope?: False
candidate: PRDM2_m1 has hla: HLA-A26:01 epitope?: False
candidate: PRDM2_m1 has hla: HLA-B07:02 epitope?: True
candidate: PRDM2_m1 has hla: HLA-B08:01 epitope?: True
candidate: PRDM2_m1 has hla: HLA-B15:01 epitope?: True
candidate: PRDM2_m1 has hla: HLA-B27:05 epitope?: False
candidate: PRDM2_m1 has hla: HLA-B39:01 epitope?: False
candidate: PRDM2_m1 has hla: HLA-B40:01 epitope?: False
candidate: PRDM2_m1 has hla: HLA-B58:01 epitope?: False
candidate: PRKCI_m1 has hla: HLA-A01:01 epitope?: False
candidate: PRKCI_m1 has hla: HLA-A02:01 epitope?: False
candidate: PRKCI_m1 has hla: HLA-A03:01 epitope?: False
candidate: PRKCI_m1 has hla: HLA-A24:02 epitope?: False
candidate: PRKCI_m1 has hla: HLA-A26:01 epitope?: False
candidate: PRKCI_m1 has hla: HLA-B07:02 epitope?: False
candidate: PRKCI_m1 has hla: HLA-B08:01 epitope?: False
candidate: PRKCI_m1 has hla: HLA-B15:01 epitope?: False
candidate: PRKCI_m1 has hla: HLA-B27:05 epitope?: False
candidate: PRKCI_m1 has hla: HLA-B39:01 epitope?: False
candidate: PRKCI_m1 has hla: HLA-B40:01 epitope?: False
candidate: PRKCI_m1 has hla: HLA-B58:01 epitope?: False
candidate: PRRG1_m1 has hla: HLA-A01:01 epitope?: False
candidate: PRRG1_m1 has hla: HLA-A02:01 epitope?: True
candidate: PRRG1_m1 has hla: HLA-A03:01 epitope?: False
candidate: PRRG1_m1 has hla: HLA-A24:02 epitope?: False
candidate: PRRG1_m1 has hla: HLA-A26:01 epitope?: False
candidate: PRRG1_m1 has hla: HLA-B07:02 epitope?: False
candidate: PRRG1_m1 has hla: HLA-B08:01 epitope?: False
candidate: PRRG1_m1 has hla: HLA-B15:01 epitope?: False
candidate: PRRG1_m1 has hla: HLA-B27:05 epitope?: False
candidate: PRRG1_m1 has hla: HLA-B39:01 epitope?: False
candidate: PRRG1_m1 has hla: HLA-B40:01 epitope?: False
candidate: PRRG1_m1 has hla: HLA-B58:01 epitope?: True
candidate: PTHLH_m1 has hla: HLA-A01:01 epitope?: False
candidate: PTHLH_m1 has hla: HLA-A02:01 epitope?: False
candidate: PTHLH_m1 has hla: HLA-A03:01 epitope?: False
candidate: PTHLH_m1 has hla: HLA-A24:02 epitope?: False
candidate: PTHLH_m1 has hla: HLA-A26:01 epitope?: False
candidate: PTHLH_m1 has hla: HLA-B07:02 epitope?: False
candidate: PTHLH_m1 has hla: HLA-B08:01 epitope?: False
candidate: PTHLH_m1 has hla: HLA-B15:01 epitope?: False
candidate: PTHLH_m1 has hla: HLA-B27:05 epitope?: False
candidate: PTHLH_m1 has hla: HLA-B39:01 epitope?: False
candidate: PTHLH_m1 has hla: HLA-B40:01 epitope?: False
candidate: PTHLH_m1 has hla: HLA-B58:01 epitope?: False
candidate: PTPN13_m1 has hla: HLA-A01:01 epitope?: False
candidate: PTPN13_m1 has hla: HLA-A02:01 epitope?: True
candidate: PTPN13_m1 has hla: HLA-A03:01 epitope?: False
candidate: PTPN13_m1 has hla: HLA-A24:02 epitope?: False
candidate: PTPN13_m1 has hla: HLA-A26:01 epitope?: False
candidate: PTPN13_m1 has hla: HLA-B07:02 epitope?: True
candidate: PTPN13_m1 has hla: HLA-B08:01 epitope?: False
candidate: PTPN13_m1 has hla: HLA-B15:01 epitope?: False
candidate: PTPN13_m1 has hla: HLA-B27:05 epitope?: False
candidate: PTPN13_m1 has hla: HLA-B39:01 epitope?: False
candidate: PTPN13_m1 has hla: HLA-B40:01 epitope?: False
candidate: PTPN13_m1 has hla: HLA-B58:01 epitope?: False
candidate: PTPN21_m1 has hla: HLA-A01:01 epitope?: False
candidate: PTPN21_m1 has hla: HLA-A02:01 epitope?: False
candidate: PTPN21_m1 has hla: HLA-A03:01 epitope?: False
candidate: PTPN21_m1 has hla: HLA-A24:02 epitope?: False
candidate: PTPN21_m1 has hla: HLA-A26:01 epitope?: False
candidate: PTPN21_m1 has hla: HLA-B07:02 epitope?: False
candidate: PTPN21_m1 has hla: HLA-B08:01 epitope?: False
candidate: PTPN21_m1 has hla: HLA-B15:01 epitope?: False
candidate: PTPN21_m1 has hla: HLA-B27:05 epitope?: False
candidate: PTPN21_m1 has hla: HLA-B39:01 epitope?: False
candidate: PTPN21_m1 has hla: HLA-B40:01 epitope?: False
candidate: PTPN21_m1 has hla: HLA-B58:01 epitope?: False
candidate: RAB40C_m1 has hla: HLA-A01:01 epitope?: False
candidate: RAB40C_m1 has hla: HLA-A02:01 epitope?: False
candidate: RAB40C_m1 has hla: HLA-A03:01 epitope?: False
candidate: RAB40C_m1 has hla: HLA-A24:02 epitope?: False
candidate: RAB40C_m1 has hla: HLA-A26:01 epitope?: False
candidate: RAB40C_m1 has hla: HLA-B07:02 epitope?: True
candidate: RAB40C_m1 has hla: HLA-B08:01 epitope?: False
candidate: RAB40C_m1 has hla: HLA-B15:01 epitope?: True
candidate: RAB40C_m1 has hla: HLA-B27:05 epitope?: False
candidate: RAB40C_m1 has hla: HLA-B39:01 epitope?: False
candidate: RAB40C_m1 has hla: HLA-B40:01 epitope?: False
candidate: RAB40C_m1 has hla: HLA-B58:01 epitope?: False
candidate: RAD50_m1 has hla: HLA-A01:01 epitope?: False
candidate: RAD50_m1 has hla: HLA-A02:01 epitope?: False
candidate: RAD50_m1 has hla: HLA-A03:01 epitope?: False
candidate: RAD50_m1 has hla: HLA-A24:02 epitope?: False
candidate: RAD50_m1 has hla: HLA-A26:01 epitope?: False
candidate: RAD50_m1 has hla: HLA-B07:02 epitope?: False
candidate: RAD50_m1 has hla: HLA-B08:01 epitope?: False
candidate: RAD50_m1 has hla: HLA-B15:01 epitope?: False
candidate: RAD50_m1 has hla: HLA-B27:05 epitope?: False
candidate: RAD50_m1 has hla: HLA-B39:01 epitope?: False
candidate: RAD50_m1 has hla: HLA-B40:01 epitope?: False
candidate: RAD50_m1 has hla: HLA-B58:01 epitope?: False
candidate: RAPGEF6_m1 has hla: HLA-A01:01 epitope?: False
candidate: RAPGEF6_m1 has hla: HLA-A02:01 epitope?: False
candidate: RAPGEF6_m1 has hla: HLA-A03:01 epitope?: False
candidate: RAPGEF6_m1 has hla: HLA-A24:02 epitope?: False
candidate: RAPGEF6_m1 has hla: HLA-A26:01 epitope?: False
candidate: RAPGEF6_m1 has hla: HLA-B07:02 epitope?: False
candidate: RAPGEF6_m1 has hla: HLA-B08:01 epitope?: False
candidate: RAPGEF6_m1 has hla: HLA-B15:01 epitope?: False
candidate: RAPGEF6_m1 has hla: HLA-B27:05 epitope?: False
candidate: RAPGEF6_m1 has hla: HLA-B39:01 epitope?: False
candidate: RAPGEF6_m1 has hla: HLA-B40:01 epitope?: False
candidate: RAPGEF6_m1 has hla: HLA-B58:01 epitope?: False
candidate: RAPH1_m1 has hla: HLA-A01:01 epitope?: False
candidate: RAPH1_m1 has hla: HLA-A02:01 epitope?: True
candidate: RAPH1_m1 has hla: HLA-A03:01 epitope?: True
candidate: RAPH1_m1 has hla: HLA-A24:02 epitope?: False
candidate: RAPH1_m1 has hla: HLA-A26:01 epitope?: False
candidate: RAPH1_m1 has hla: HLA-B07:02 epitope?: True
candidate: RAPH1_m1 has hla: HLA-B08:01 epitope?: False
candidate: RAPH1_m1 has hla: HLA-B15:01 epitope?: False
candidate: RAPH1_m1 has hla: HLA-B27:05 epitope?: False
candidate: RAPH1_m1 has hla: HLA-B39:01 epitope?: False
candidate: RAPH1_m1 has hla: HLA-B40:01 epitope?: False
candidate: RAPH1_m1 has hla: HLA-B58:01 epitope?: False
candidate: RARRES3_m1 has hla: HLA-A01:01 epitope?: False
candidate: RARRES3_m1 has hla: HLA-A02:01 epitope?: False
candidate: RARRES3_m1 has hla: HLA-A03:01 epitope?: False
candidate: RARRES3_m1 has hla: HLA-A24:02 epitope?: True
candidate: RARRES3_m1 has hla: HLA-A26:01 epitope?: False
candidate: RARRES3_m1 has hla: HLA-B07:02 epitope?: True
candidate: RARRES3_m1 has hla: HLA-B08:01 epitope?: True
candidate: RARRES3_m1 has hla: HLA-B15:01 epitope?: True
candidate: RARRES3_m1 has hla: HLA-B27:05 epitope?: False
candidate: RARRES3_m1 has hla: HLA-B39:01 epitope?: False
candidate: RARRES3_m1 has hla: HLA-B40:01 epitope?: False
candidate: RARRES3_m1 has hla: HLA-B58:01 epitope?: False
candidate: RBBP8_m1 has hla: HLA-A01:01 epitope?: False
candidate: RBBP8_m1 has hla: HLA-A02:01 epitope?: False
candidate: RBBP8_m1 has hla: HLA-A03:01 epitope?: False
candidate: RBBP8_m1 has hla: HLA-A24:02 epitope?: False
candidate: RBBP8_m1 has hla: HLA-A26:01 epitope?: False
candidate: RBBP8_m1 has hla: HLA-B07:02 epitope?: False
candidate: RBBP8_m1 has hla: HLA-B08:01 epitope?: False
candidate: RBBP8_m1 has hla: HLA-B15:01 epitope?: False
candidate: RBBP8_m1 has hla: HLA-B27:05 epitope?: False
candidate: RBBP8_m1 has hla: HLA-B39:01 epitope?: False
candidate: RBBP8_m1 has hla: HLA-B40:01 epitope?: False
candidate: RBBP8_m1 has hla: HLA-B58:01 epitope?: False
candidate: REV3L_m1 has hla: HLA-A01:01 epitope?: False
candidate: REV3L_m1 has hla: HLA-A02:01 epitope?: False
candidate: REV3L_m1 has hla: HLA-A03:01 epitope?: False
candidate: REV3L_m1 has hla: HLA-A24:02 epitope?: False
candidate: REV3L_m1 has hla: HLA-A26:01 epitope?: False
candidate: REV3L_m1 has hla: HLA-B07:02 epitope?: False
candidate: REV3L_m1 has hla: HLA-B08:01 epitope?: False
candidate: REV3L_m1 has hla: HLA-B15:01 epitope?: False
candidate: REV3L_m1 has hla: HLA-B27:05 epitope?: False
candidate: REV3L_m1 has hla: HLA-B39:01 epitope?: False
candidate: REV3L_m1 has hla: HLA-B40:01 epitope?: False
candidate: REV3L_m1 has hla: HLA-B58:01 epitope?: False
candidate: RG9MTD1_m1 has hla: HLA-A01:01 epitope?: False
candidate: RG9MTD1_m1 has hla: HLA-A02:01 epitope?: False
candidate: RG9MTD1_m1 has hla: HLA-A03:01 epitope?: False
candidate: RG9MTD1_m1 has hla: HLA-A24:02 epitope?: False
candidate: RG9MTD1_m1 has hla: HLA-A26:01 epitope?: False
candidate: RG9MTD1_m1 has hla: HLA-B07:02 epitope?: False
candidate: RG9MTD1_m1 has hla: HLA-B08:01 epitope?: False
candidate: RG9MTD1_m1 has hla: HLA-B15:01 epitope?: False
candidate: RG9MTD1_m1 has hla: HLA-B27:05 epitope?: False
candidate: RG9MTD1_m1 has hla: HLA-B39:01 epitope?: False
candidate: RG9MTD1_m1 has hla: HLA-B40:01 epitope?: False
candidate: RG9MTD1_m1 has hla: HLA-B58:01 epitope?: False
candidate: RGS12_m1 has hla: HLA-A01:01 epitope?: False
candidate: RGS12_m1 has hla: HLA-A02:01 epitope?: False
candidate: RGS12_m1 has hla: HLA-A03:01 epitope?: True
candidate: RGS12_m1 has hla: HLA-A24:02 epitope?: False
candidate: RGS12_m1 has hla: HLA-A26:01 epitope?: False
candidate: RGS12_m1 has hla: HLA-B07:02 epitope?: True
candidate: RGS12_m1 has hla: HLA-B08:01 epitope?: True
candidate: RGS12_m1 has hla: HLA-B15:01 epitope?: True
candidate: RGS12_m1 has hla: HLA-B27:05 epitope?: True
candidate: RGS12_m1 has hla: HLA-B39:01 epitope?: False
candidate: RGS12_m1 has hla: HLA-B40:01 epitope?: False
candidate: RGS12_m1 has hla: HLA-B58:01 epitope?: False
candidate: RIF1_m1 has hla: HLA-A01:01 epitope?: False
candidate: RIF1_m1 has hla: HLA-A02:01 epitope?: False
candidate: RIF1_m1 has hla: HLA-A03:01 epitope?: False
candidate: RIF1_m1 has hla: HLA-A24:02 epitope?: False
candidate: RIF1_m1 has hla: HLA-A26:01 epitope?: False
candidate: RIF1_m1 has hla: HLA-B07:02 epitope?: False
candidate: RIF1_m1 has hla: HLA-B08:01 epitope?: False
candidate: RIF1_m1 has hla: HLA-B15:01 epitope?: False
candidate: RIF1_m1 has hla: HLA-B27:05 epitope?: False
candidate: RIF1_m1 has hla: HLA-B39:01 epitope?: False
candidate: RIF1_m1 has hla: HLA-B40:01 epitope?: False
candidate: RIF1_m1 has hla: HLA-B58:01 epitope?: False
candidate: RNASEH2B_m1 has hla: HLA-A01:01 epitope?: False
candidate: RNASEH2B_m1 has hla: HLA-A02:01 epitope?: False
candidate: RNASEH2B_m1 has hla: HLA-A03:01 epitope?: False
candidate: RNASEH2B_m1 has hla: HLA-A24:02 epitope?: False
candidate: RNASEH2B_m1 has hla: HLA-A26:01 epitope?: False
candidate: RNASEH2B_m1 has hla: HLA-B07:02 epitope?: False
candidate: RNASEH2B_m1 has hla: HLA-B08:01 epitope?: False
candidate: RNASEH2B_m1 has hla: HLA-B15:01 epitope?: False
candidate: RNASEH2B_m1 has hla: HLA-B27:05 epitope?: False
candidate: RNASEH2B_m1 has hla: HLA-B39:01 epitope?: False
candidate: RNASEH2B_m1 has hla: HLA-B40:01 epitope?: False
candidate: RNASEH2B_m1 has hla: HLA-B58:01 epitope?: False
candidate: RNF43_C6_m1 has hla: HLA-A01:01 epitope?: False
candidate: RNF43_C6_m1 has hla: HLA-A02:01 epitope?: True
candidate: RNF43_C6_m1 has hla: HLA-A03:01 epitope?: False
candidate: RNF43_C6_m1 has hla: HLA-A24:02 epitope?: False
candidate: RNF43_C6_m1 has hla: HLA-A26:01 epitope?: False
candidate: RNF43_C6_m1 has hla: HLA-B07:02 epitope?: True
candidate: RNF43_C6_m1 has hla: HLA-B08:01 epitope?: False
candidate: RNF43_C6_m1 has hla: HLA-B15:01 epitope?: False
candidate: RNF43_C6_m1 has hla: HLA-B27:05 epitope?: False
candidate: RNF43_C6_m1 has hla: HLA-B39:01 epitope?: False
candidate: RNF43_C6_m1 has hla: HLA-B40:01 epitope?: True
candidate: RNF43_C6_m1 has hla: HLA-B58:01 epitope?: False
candidate: RNF43_G7_m1 has hla: HLA-A01:01 epitope?: False
candidate: RNF43_G7_m1 has hla: HLA-A02:01 epitope?: True
candidate: RNF43_G7_m1 has hla: HLA-A03:01 epitope?: False
candidate: RNF43_G7_m1 has hla: HLA-A24:02 epitope?: False
candidate: RNF43_G7_m1 has hla: HLA-A26:01 epitope?: False
candidate: RNF43_G7_m1 has hla: HLA-B07:02 epitope?: True
candidate: RNF43_G7_m1 has hla: HLA-B08:01 epitope?: True
candidate: RNF43_G7_m1 has hla: HLA-B15:01 epitope?: True
candidate: RNF43_G7_m1 has hla: HLA-B27:05 epitope?: True
candidate: RNF43_G7_m1 has hla: HLA-B39:01 epitope?: False
candidate: RNF43_G7_m1 has hla: HLA-B40:01 epitope?: False
candidate: RNF43_G7_m1 has hla: HLA-B58:01 epitope?: False
candidate: RNPC3_m1 has hla: HLA-A01:01 epitope?: False
candidate: RNPC3_m1 has hla: HLA-A02:01 epitope?: False
candidate: RNPC3_m1 has hla: HLA-A03:01 epitope?: True
candidate: RNPC3_m1 has hla: HLA-A24:02 epitope?: False
candidate: RNPC3_m1 has hla: HLA-A26:01 epitope?: False
candidate: RNPC3_m1 has hla: HLA-B07:02 epitope?: False
candidate: RNPC3_m1 has hla: HLA-B08:01 epitope?: True
candidate: RNPC3_m1 has hla: HLA-B15:01 epitope?: False
candidate: RNPC3_m1 has hla: HLA-B27:05 epitope?: False
candidate: RNPC3_m1 has hla: HLA-B39:01 epitope?: False
candidate: RNPC3_m1 has hla: HLA-B40:01 epitope?: False
candidate: RNPC3_m1 has hla: HLA-B58:01 epitope?: False
candidate: RPL22_m1 has hla: HLA-A01:01 epitope?: False
candidate: RPL22_m1 has hla: HLA-A02:01 epitope?: False
candidate: RPL22_m1 has hla: HLA-A03:01 epitope?: False
candidate: RPL22_m1 has hla: HLA-A24:02 epitope?: False
candidate: RPL22_m1 has hla: HLA-A26:01 epitope?: False
candidate: RPL22_m1 has hla: HLA-B07:02 epitope?: False
candidate: RPL22_m1 has hla: HLA-B08:01 epitope?: False
candidate: RPL22_m1 has hla: HLA-B15:01 epitope?: False
candidate: RPL22_m1 has hla: HLA-B27:05 epitope?: False
candidate: RPL22_m1 has hla: HLA-B39:01 epitope?: False
candidate: RPL22_m1 has hla: HLA-B40:01 epitope?: False
candidate: RPL22_m1 has hla: HLA-B58:01 epitope?: False
candidate: RTN3_m1 has hla: HLA-A01:01 epitope?: False
candidate: RTN3_m1 has hla: HLA-A02:01 epitope?: False
candidate: RTN3_m1 has hla: HLA-A03:01 epitope?: False
candidate: RTN3_m1 has hla: HLA-A24:02 epitope?: False
candidate: RTN3_m1 has hla: HLA-A26:01 epitope?: False
candidate: RTN3_m1 has hla: HLA-B07:02 epitope?: False
candidate: RTN3_m1 has hla: HLA-B08:01 epitope?: False
candidate: RTN3_m1 has hla: HLA-B15:01 epitope?: False
candidate: RTN3_m1 has hla: HLA-B27:05 epitope?: False
candidate: RTN3_m1 has hla: HLA-B39:01 epitope?: False
candidate: RTN3_m1 has hla: HLA-B40:01 epitope?: False
candidate: RTN3_m1 has hla: HLA-B58:01 epitope?: False
candidate: RUFY2_m1 has hla: HLA-A01:01 epitope?: False
candidate: RUFY2_m1 has hla: HLA-A02:01 epitope?: True
candidate: RUFY2_m1 has hla: HLA-A03:01 epitope?: True
candidate: RUFY2_m1 has hla: HLA-A24:02 epitope?: True
candidate: RUFY2_m1 has hla: HLA-A26:01 epitope?: False
candidate: RUFY2_m1 has hla: HLA-B07:02 epitope?: True
candidate: RUFY2_m1 has hla: HLA-B08:01 epitope?: True
candidate: RUFY2_m1 has hla: HLA-B15:01 epitope?: True
candidate: RUFY2_m1 has hla: HLA-B27:05 epitope?: True
candidate: RUFY2_m1 has hla: HLA-B39:01 epitope?: True
candidate: RUFY2_m1 has hla: HLA-B40:01 epitope?: True
candidate: RUFY2_m1 has hla: HLA-B58:01 epitope?: False
candidate: RXFP2_m1 has hla: HLA-A01:01 epitope?: False
candidate: RXFP2_m1 has hla: HLA-A02:01 epitope?: False
candidate: RXFP2_m1 has hla: HLA-A03:01 epitope?: False
candidate: RXFP2_m1 has hla: HLA-A24:02 epitope?: False
candidate: RXFP2_m1 has hla: HLA-A26:01 epitope?: False
candidate: RXFP2_m1 has hla: HLA-B07:02 epitope?: False
candidate: RXFP2_m1 has hla: HLA-B08:01 epitope?: False
candidate: RXFP2_m1 has hla: HLA-B15:01 epitope?: False
candidate: RXFP2_m1 has hla: HLA-B27:05 epitope?: False
candidate: RXFP2_m1 has hla: HLA-B39:01 epitope?: False
candidate: RXFP2_m1 has hla: HLA-B40:01 epitope?: False
candidate: RXFP2_m1 has hla: HLA-B58:01 epitope?: False
candidate: SAFB2_m1 has hla: HLA-A01:01 epitope?: False
candidate: SAFB2_m1 has hla: HLA-A02:01 epitope?: True
candidate: SAFB2_m1 has hla: HLA-A03:01 epitope?: False
candidate: SAFB2_m1 has hla: HLA-A24:02 epitope?: False
candidate: SAFB2_m1 has hla: HLA-A26:01 epitope?: False
candidate: SAFB2_m1 has hla: HLA-B07:02 epitope?: True
candidate: SAFB2_m1 has hla: HLA-B08:01 epitope?: False
candidate: SAFB2_m1 has hla: HLA-B15:01 epitope?: False
candidate: SAFB2_m1 has hla: HLA-B27:05 epitope?: False
candidate: SAFB2_m1 has hla: HLA-B39:01 epitope?: False
candidate: SAFB2_m1 has hla: HLA-B40:01 epitope?: False
candidate: SAFB2_m1 has hla: HLA-B58:01 epitope?: True
candidate: SEC31A_m1 has hla: HLA-A01:01 epitope?: False
candidate: SEC31A_m1 has hla: HLA-A02:01 epitope?: True
candidate: SEC31A_m1 has hla: HLA-A03:01 epitope?: True
candidate: SEC31A_m1 has hla: HLA-A24:02 epitope?: False
candidate: SEC31A_m1 has hla: HLA-A26:01 epitope?: False
candidate: SEC31A_m1 has hla: HLA-B07:02 epitope?: False
candidate: SEC31A_m1 has hla: HLA-B08:01 epitope?: False
candidate: SEC31A_m1 has hla: HLA-B15:01 epitope?: False
candidate: SEC31A_m1 has hla: HLA-B27:05 epitope?: False
candidate: SEC31A_m1 has hla: HLA-B39:01 epitope?: False
candidate: SEC31A_m1 has hla: HLA-B40:01 epitope?: False
candidate: SEC31A_m1 has hla: HLA-B58:01 epitope?: False
candidate: SEC63_m1 has hla: HLA-A01:01 epitope?: False
candidate: SEC63_m1 has hla: HLA-A02:01 epitope?: False
candidate: SEC63_m1 has hla: HLA-A03:01 epitope?: True
candidate: SEC63_m1 has hla: HLA-A24:02 epitope?: False
candidate: SEC63_m1 has hla: HLA-A26:01 epitope?: False
candidate: SEC63_m1 has hla: HLA-B07:02 epitope?: False
candidate: SEC63_m1 has hla: HLA-B08:01 epitope?: False
candidate: SEC63_m1 has hla: HLA-B15:01 epitope?: False
candidate: SEC63_m1 has hla: HLA-B27:05 epitope?: False
candidate: SEC63_m1 has hla: HLA-B39:01 epitope?: False
candidate: SEC63_m1 has hla: HLA-B40:01 epitope?: False
candidate: SEC63_m1 has hla: HLA-B58:01 epitope?: False
candidate: SF3B2_m1 has hla: HLA-A01:01 epitope?: False
candidate: SF3B2_m1 has hla: HLA-A02:01 epitope?: False
candidate: SF3B2_m1 has hla: HLA-A03:01 epitope?: False
candidate: SF3B2_m1 has hla: HLA-A24:02 epitope?: True
candidate: SF3B2_m1 has hla: HLA-A26:01 epitope?: False
candidate: SF3B2_m1 has hla: HLA-B07:02 epitope?: True
candidate: SF3B2_m1 has hla: HLA-B08:01 epitope?: True
candidate: SF3B2_m1 has hla: HLA-B15:01 epitope?: True
candidate: SF3B2_m1 has hla: HLA-B27:05 epitope?: False
candidate: SF3B2_m1 has hla: HLA-B39:01 epitope?: False
candidate: SF3B2_m1 has hla: HLA-B40:01 epitope?: False
candidate: SF3B2_m1 has hla: HLA-B58:01 epitope?: False
candidate: SGOL2_m1 has hla: HLA-A01:01 epitope?: False
candidate: SGOL2_m1 has hla: HLA-A02:01 epitope?: False
candidate: SGOL2_m1 has hla: HLA-A03:01 epitope?: False
candidate: SGOL2_m1 has hla: HLA-A24:02 epitope?: False
candidate: SGOL2_m1 has hla: HLA-A26:01 epitope?: False
candidate: SGOL2_m1 has hla: HLA-B07:02 epitope?: False
candidate: SGOL2_m1 has hla: HLA-B08:01 epitope?: False
candidate: SGOL2_m1 has hla: HLA-B15:01 epitope?: False
candidate: SGOL2_m1 has hla: HLA-B27:05 epitope?: False
candidate: SGOL2_m1 has hla: HLA-B39:01 epitope?: False
candidate: SGOL2_m1 has hla: HLA-B40:01 epitope?: False
candidate: SGOL2_m1 has hla: HLA-B58:01 epitope?: False
candidate: SLAMF1_m1 has hla: HLA-A01:01 epitope?: False
candidate: SLAMF1_m1 has hla: HLA-A02:01 epitope?: True
candidate: SLAMF1_m1 has hla: HLA-A03:01 epitope?: True
candidate: SLAMF1_m1 has hla: HLA-A24:02 epitope?: False
candidate: SLAMF1_m1 has hla: HLA-A26:01 epitope?: False
candidate: SLAMF1_m1 has hla: HLA-B07:02 epitope?: True
candidate: SLAMF1_m1 has hla: HLA-B08:01 epitope?: True
candidate: SLAMF1_m1 has hla: HLA-B15:01 epitope?: True
candidate: SLAMF1_m1 has hla: HLA-B27:05 epitope?: False
candidate: SLAMF1_m1 has hla: HLA-B39:01 epitope?: False
candidate: SLAMF1_m1 has hla: HLA-B40:01 epitope?: False
candidate: SLAMF1_m1 has hla: HLA-B58:01 epitope?: False
candidate: SLC16A4_m1 has hla: HLA-A01:01 epitope?: True
candidate: SLC16A4_m1 has hla: HLA-A02:01 epitope?: True
candidate: SLC16A4_m1 has hla: HLA-A03:01 epitope?: False
candidate: SLC16A4_m1 has hla: HLA-A24:02 epitope?: False
candidate: SLC16A4_m1 has hla: HLA-A26:01 epitope?: False
candidate: SLC16A4_m1 has hla: HLA-B07:02 epitope?: False
candidate: SLC16A4_m1 has hla: HLA-B08:01 epitope?: False
candidate: SLC16A4_m1 has hla: HLA-B15:01 epitope?: False
candidate: SLC16A4_m1 has hla: HLA-B27:05 epitope?: False
candidate: SLC16A4_m1 has hla: HLA-B39:01 epitope?: False
candidate: SLC16A4_m1 has hla: HLA-B40:01 epitope?: False
candidate: SLC16A4_m1 has hla: HLA-B58:01 epitope?: True
candidate: SLC17A2_m1 has hla: HLA-A01:01 epitope?: False
candidate: SLC17A2_m1 has hla: HLA-A02:01 epitope?: False
candidate: SLC17A2_m1 has hla: HLA-A03:01 epitope?: False
candidate: SLC17A2_m1 has hla: HLA-A24:02 epitope?: False
candidate: SLC17A2_m1 has hla: HLA-A26:01 epitope?: False
candidate: SLC17A2_m1 has hla: HLA-B07:02 epitope?: False
candidate: SLC17A2_m1 has hla: HLA-B08:01 epitope?: False
candidate: SLC17A2_m1 has hla: HLA-B15:01 epitope?: False
candidate: SLC17A2_m1 has hla: HLA-B27:05 epitope?: False
candidate: SLC17A2_m1 has hla: HLA-B39:01 epitope?: False
candidate: SLC17A2_m1 has hla: HLA-B40:01 epitope?: False
candidate: SLC17A2_m1 has hla: HLA-B58:01 epitope?: False
candidate: SLC22A9_m1 has hla: HLA-A01:01 epitope?: False
candidate: SLC22A9_m1 has hla: HLA-A02:01 epitope?: True
candidate: SLC22A9_m1 has hla: HLA-A03:01 epitope?: False
candidate: SLC22A9_m1 has hla: HLA-A24:02 epitope?: False
candidate: SLC22A9_m1 has hla: HLA-A26:01 epitope?: False
candidate: SLC22A9_m1 has hla: HLA-B07:02 epitope?: True
candidate: SLC22A9_m1 has hla: HLA-B08:01 epitope?: False
candidate: SLC22A9_m1 has hla: HLA-B15:01 epitope?: True
candidate: SLC22A9_m1 has hla: HLA-B27:05 epitope?: False
candidate: SLC22A9_m1 has hla: HLA-B39:01 epitope?: False
candidate: SLC22A9_m1 has hla: HLA-B40:01 epitope?: False
candidate: SLC22A9_m1 has hla: HLA-B58:01 epitope?: True
candidate: SLC35F5_m1 has hla: HLA-A01:01 epitope?: False
candidate: SLC35F5_m1 has hla: HLA-A02:01 epitope?: True
candidate: SLC35F5_m1 has hla: HLA-A03:01 epitope?: False
candidate: SLC35F5_m1 has hla: HLA-A24:02 epitope?: False
candidate: SLC35F5_m1 has hla: HLA-A26:01 epitope?: False
candidate: SLC35F5_m1 has hla: HLA-B07:02 epitope?: False
candidate: SLC35F5_m1 has hla: HLA-B08:01 epitope?: False
candidate: SLC35F5_m1 has hla: HLA-B15:01 epitope?: False
candidate: SLC35F5_m1 has hla: HLA-B27:05 epitope?: False
candidate: SLC35F5_m1 has hla: HLA-B39:01 epitope?: False
candidate: SLC35F5_m1 has hla: HLA-B40:01 epitope?: False
candidate: SLC35F5_m1 has hla: HLA-B58:01 epitope?: False
candidate: SMAP1_m1 has hla: HLA-A01:01 epitope?: False
candidate: SMAP1_m1 has hla: HLA-A02:01 epitope?: False
candidate: SMAP1_m1 has hla: HLA-A03:01 epitope?: True
candidate: SMAP1_m1 has hla: HLA-A24:02 epitope?: False
candidate: SMAP1_m1 has hla: HLA-A26:01 epitope?: False
candidate: SMAP1_m1 has hla: HLA-B07:02 epitope?: True
candidate: SMAP1_m1 has hla: HLA-B08:01 epitope?: True
candidate: SMAP1_m1 has hla: HLA-B15:01 epitope?: False
candidate: SMAP1_m1 has hla: HLA-B27:05 epitope?: True
candidate: SMAP1_m1 has hla: HLA-B39:01 epitope?: False
candidate: SMAP1_m1 has hla: HLA-B40:01 epitope?: False
candidate: SMAP1_m1 has hla: HLA-B58:01 epitope?: False
candidate: SMAP2_m1 has hla: HLA-A01:01 epitope?: False
candidate: SMAP2_m1 has hla: HLA-A02:01 epitope?: False
candidate: SMAP2_m1 has hla: HLA-A03:01 epitope?: False
candidate: SMAP2_m1 has hla: HLA-A24:02 epitope?: False
candidate: SMAP2_m1 has hla: HLA-A26:01 epitope?: False
candidate: SMAP2_m1 has hla: HLA-B07:02 epitope?: False
candidate: SMAP2_m1 has hla: HLA-B08:01 epitope?: False
candidate: SMAP2_m1 has hla: HLA-B15:01 epitope?: False
candidate: SMAP2_m1 has hla: HLA-B27:05 epitope?: False
candidate: SMAP2_m1 has hla: HLA-B39:01 epitope?: False
candidate: SMAP2_m1 has hla: HLA-B40:01 epitope?: False
candidate: SMAP2_m1 has hla: HLA-B58:01 epitope?: False
candidate: SMARCC2_m1 has hla: HLA-A01:01 epitope?: False
candidate: SMARCC2_m1 has hla: HLA-A02:01 epitope?: False
candidate: SMARCC2_m1 has hla: HLA-A03:01 epitope?: False
candidate: SMARCC2_m1 has hla: HLA-A24:02 epitope?: False
candidate: SMARCC2_m1 has hla: HLA-A26:01 epitope?: False
candidate: SMARCC2_m1 has hla: HLA-B07:02 epitope?: False
candidate: SMARCC2_m1 has hla: HLA-B08:01 epitope?: False
candidate: SMARCC2_m1 has hla: HLA-B15:01 epitope?: False
candidate: SMARCC2_m1 has hla: HLA-B27:05 epitope?: False
candidate: SMARCC2_m1 has hla: HLA-B39:01 epitope?: False
candidate: SMARCC2_m1 has hla: HLA-B40:01 epitope?: False
candidate: SMARCC2_m1 has hla: HLA-B58:01 epitope?: False
candidate: SMC1B_m1 has hla: HLA-A01:01 epitope?: False
candidate: SMC1B_m1 has hla: HLA-A02:01 epitope?: False
candidate: SMC1B_m1 has hla: HLA-A03:01 epitope?: False
candidate: SMC1B_m1 has hla: HLA-A24:02 epitope?: False
candidate: SMC1B_m1 has hla: HLA-A26:01 epitope?: False
candidate: SMC1B_m1 has hla: HLA-B07:02 epitope?: False
[truncated: 13,489 more rows]
