# Supplementary material for: The shared frameshift mutation landscape of microsatellite-unstable cancers suggests immunoediting during tumor evolution
Source: Nat Commun. 2020 Sep 21;11:4740. doi: 10.1038/s41467-020-18514-5 (PMC7506541; doi:10.1038/s41467-020-18514-5)
Supplement: Supplementary file 7 — Supplementary Data 3 [file 41467_2020_18514_MOESM7_ESM.xls]

## Sheet: Supplementary Data 3
cohort	strength	mm	candidate	hla	GELS: 0 %	GELS: 10 %	GELS: 20 %	GELS: 30 %	GELS: 40 %	GELS: 50 %	GELS: 60 %	GELS: 70 %	GELS: 80 %	GELS: 90 %	IRS: 0 %	IRS: 10 %	IRS: 20 %	IRS: 30 %	IRS: 40 %	IRS: 50 %	IRS: 60 %	IRS: 70 %	IRS: 80 %	IRS: 90 %
European Caucasian	high-affinity	1	ABCF1_m1	HLA-A01:01	0.0	0.04620465097222581	0.08450022581607046	0.11674497843436163	0.14450775910837035	0.169086964950737	0.1915294903583976	0.21264967746550983	0.233048266596379	0.2531313467183845	0.0	0.0052386945212215055	0.009580656074877037	0.013236573938667956	0.016384324737569782	0.01917112105077606	0.021715660018642273	0.024110271949629704	0.026423068927249313	0.028700093417005666
European Caucasian	high-affinity	1	ABCF1_m1	HLA-A02:01	0.0	0.04620465097222581	0.08450022581607046	0.11674497843436163	0.14450775910837035	0.169086964950737	0.1915294903583976	0.21264967746550983	0.233048266596379	0.2531313467183845	0.0	0.0052386945212215055	0.009580656074877037	0.013236573938667956	0.016384324737569782	0.01917112105077606	0.021715660018642273	0.024110271949629704	0.026423068927249313	0.028700093417005666
European Caucasian	high-affinity	1	ABCF1_m1	HLA-A03:01	0.0	0.04620465097222581	0.08450022581607046	0.11674497843436163	0.14450775910837035	0.169086964950737	0.1915294903583976	0.21264967746550983	0.233048266596379	0.2531313467183845	0.0	0.0052386945212215055	0.009580656074877037	0.013236573938667956	0.016384324737569782	0.01917112105077606	0.021715660018642273	0.024110271949629704	0.026423068927249313	0.028700093417005666
European Caucasian	high-affinity	1	ABCF1_m1	HLA-A24:02	0.0	0.04620465097222581	0.08450022581607046	0.11674497843436163	0.14450775910837035	0.169086964950737	0.1915294903583976	0.21264967746550983	0.233048266596379	0.2531313467183845	0.0	0.0052386945212215055	0.009580656074877037	0.013236573938667956	0.016384324737569782	0.01917112105077606	0.021715660018642273	0.024110271949629704	0.026423068927249313	0.028700093417005666
European Caucasian	high-affinity	1	ABCF1_m1	HLA-A26:01	0.0	0.04620465097222581	0.08450022581607046	0.11674497843436163	0.14450775910837035	0.169086964950737	0.1915294903583976	0.21264967746550983	0.233048266596379	0.2531313467183845	0.0	0.0052386945212215055	0.009580656074877037	0.013236573938667956	0.016384324737569782	0.01917112105077606	0.021715660018642273	0.024110271949629704	0.026423068927249313	0.028700093417005666
European Caucasian	high-affinity	1	ABCF1_m1	HLA-B07:02	0.0	0.04620465097222581	0.08450022581607046	0.11674497843436163	0.14450775910837035	0.169086964950737	0.1915294903583976	0.21264967746550983	0.233048266596379	0.2531313467183845	0.0	0.0052386945212215055	0.009580656074877037	0.013236573938667956	0.016384324737569782	0.01917112105077606	0.021715660018642273	0.024110271949629704	0.026423068927249313	0.028700093417005666
European Caucasian	high-affinity	1	ABCF1_m1	HLA-B08:01	0.0	0.04620465097222581	0.08450022581607046	0.11674497843436163	0.14450775910837035	0.169086964950737	0.1915294903583976	0.21264967746550983	0.233048266596379	0.2531313467183845	0.0	0.0052386945212215055	0.009580656074877037	0.013236573938667956	0.016384324737569782	0.01917112105077606	0.021715660018642273	0.024110271949629704	0.026423068927249313	0.028700093417005666
European Caucasian	high-affinity	1	ABCF1_m1	HLA-B15:01	0.0	0.04620465097222581	0.08450022581607046	0.11674497843436163	0.14450775910837035	0.169086964950737	0.1915294903583976	0.21264967746550983	0.233048266596379	0.2531313467183845	0.0	0.0052386945212215055	0.009580656074877037	0.013236573938667956	0.016384324737569782	0.01917112105077606	0.021715660018642273	0.024110271949629704	0.026423068927249313	0.028700093417005666
European Caucasian	high-affinity	1	ABCF1_m1	HLA-B27:05	0.0	0.04620465097222581	0.08450022581607046	0.11674497843436163	0.14450775910837035	0.169086964950737	0.1915294903583976	0.21264967746550983	0.233048266596379	0.2531313467183845	0.0	0.0052386945212215055	0.009580656074877037	0.013236573938667956	0.016384324737569782	0.01917112105077606	0.021715660018642273	0.024110271949629704	0.026423068927249313	0.028700093417005666
European Caucasian	high-affinity	1	ABCF1_m1	HLA-B39:01	0.0	0.04620465097222581	0.08450022581607046	0.11674497843436163	0.14450775910837035	0.169086964950737	0.1915294903583976	0.21264967746550983	0.233048266596379	0.2531313467183845	0.0	0.0052386945212215055	0.009580656074877037	0.013236573938667956	0.016384324737569782	0.01917112105077606	0.021715660018642273	0.024110271949629704	0.026423068927249313	0.028700093417005666
European Caucasian	high-affinity	1	ABCF1_m1	HLA-B40:01	0.0	0.04620465097222581	0.08450022581607046	0.11674497843436163	0.14450775910837035	0.169086964950737	0.1915294903583976	0.21264967746550983	0.233048266596379	0.2531313467183845	0.0	0.0052386945212215055	0.009580656074877037	0.013236573938667956	0.016384324737569782	0.01917112105077606	0.021715660018642273	0.024110271949629704	0.026423068927249313	0.028700093417005666
European Caucasian	high-affinity	1	ABCF1_m1	HLA-B58:01	0.0	0.04620465097222581	0.08450022581607046	0.11674497843436163	0.14450775910837035	0.169086964950737	0.1915294903583976	0.21264967746550983	0.233048266596379	0.2531313467183845	0.0	0.0052386945212215055	0.009580656074877037	0.013236573938667956	0.016384324737569782	0.01917112105077606	0.021715660018642273	0.024110271949629704	0.026423068927249313	0.028700093417005666
European Caucasian	high-affinity	1	ASH1L_m1	HLA-A01:01	0.0	0.0	0.0	0.0	0.0	0.0	0.0	0.0	0.0	0.0	NA	NA	NA	NA	NA	NA	NA	NA	NA	NA
European Caucasian	high-affinity	1	ASH1L_m1	HLA-A02:01	0.0	0.0	0.0	0.0	0.0	0.0	0.0	0.0	0.0	0.0	NA	NA	NA	NA	NA	NA	NA	NA	NA	NA
European Caucasian	high-affinity	1	ASH1L_m1	HLA-A03:01	0.0	0.0	0.0	0.0	0.0	0.0	0.0	0.0	0.0	0.0	NA	NA	NA	NA	NA	NA	NA	NA	NA	NA
European Caucasian	high-affinity	1	ASH1L_m1	HLA-A24:02	0.0	0.0	0.0	0.0	0.0	0.0	0.0	0.0	0.0	0.0	NA	NA	NA	NA	NA	NA	NA	NA	NA	NA
European Caucasian	high-affinity	1	ASH1L_m1	HLA-A26:01	0.0	0.0	0.0	0.0	0.0	0.0	0.0	0.0	0.0	0.0	NA	NA	NA	NA	NA	NA	NA	NA	NA	NA
European Caucasian	high-affinity	1	ASH1L_m1	HLA-B07:02	0.0	0.0	0.0	0.0	0.0	0.0	0.0	0.0	0.0	0.0	NA	NA	NA	NA	NA	NA	NA	NA	NA	NA
European Caucasian	high-affinity	1	ASH1L_m1	HLA-B08:01	0.0	0.0	0.0	0.0	0.0	0.0	0.0	0.0	0.0	0.0	NA	NA	NA	NA	NA	NA	NA	NA	NA	NA
European Caucasian	high-affinity	1	ASH1L_m1	HLA-B15:01	0.0	0.0	0.0	0.0	0.0	0.0	0.0	0.0	0.0	0.0	NA	NA	NA	NA	NA	NA	NA	NA	NA	NA
European Caucasian	high-affinity	1	ASH1L_m1	HLA-B27:05	0.0	0.0	0.0	0.0	0.0	0.0	0.0	0.0	0.0	0.0	NA	NA	NA	NA	NA	NA	NA	NA	NA	NA
European Caucasian	high-affinity	1	ASH1L_m1	HLA-B39:01	0.0	0.0	0.0	0.0	0.0	0.0	0.0	0.0	0.0	0.0	NA	NA	NA	NA	NA	NA	NA	NA	NA	NA
European Caucasian	high-affinity	1	ASH1L_m1	HLA-B40:01	0.0	0.0	0.0	0.0	0.0	0.0	0.0	0.0	0.0	0.0	NA	NA	NA	NA	NA	NA	NA	NA	NA	NA
European Caucasian	high-affinity	1	ASH1L_m1	HLA-B58:01	0.0	0.0	0.0	0.0	0.0	0.0	0.0	0.0	0.0	0.0	NA	NA	NA	NA	NA	NA	NA	NA	NA	NA
European Caucasian	high-affinity	1	ASTE1_m1	HLA-A01:01	0.0	0.0073208710000000005	0.014641742000000001	0.021962613	0.029283484000000002	0.036604355	0.043925226	0.051246097000000004	0.058566968000000004	0.065887839	0.0	0.002108415216609719	0.004216830433219438	0.006325245649829156	0.008433660866438876	0.010542076083048593	0.012650491299658312	0.014758906516268032	0.016867321732877753	0.01897573694948747
European Caucasian	high-affinity	1	ASTE1_m1	HLA-A02:01	0.0	0.0073208710000000005	0.014641742000000001	0.021962613	0.029283484000000002	0.036604355	0.043925226	0.051246097000000004	0.058566968000000004	0.065887839	0.0	0.002108415216609719	0.004216830433219438	0.006325245649829156	0.008433660866438876	0.010542076083048593	0.012650491299658312	0.014758906516268032	0.016867321732877753	0.01897573694948747
European Caucasian	high-affinity	1	ASTE1_m1	HLA-A03:01	0.0	0.0073208710000000005	0.014641742000000001	0.021962613	0.029283484000000002	0.036604355	0.043925226	0.051246097000000004	0.058566968000000004	0.065887839	0.0	0.002108415216609719	0.004216830433219438	0.006325245649829156	0.008433660866438876	0.010542076083048593	0.012650491299658312	0.014758906516268032	0.016867321732877753	0.01897573694948747
European Caucasian	high-affinity	1	ASTE1_m1	HLA-A24:02	0.0	0.0073208710000000005	0.014641742000000001	0.021962613	0.029283484000000002	0.036604355	0.043925226	0.051246097000000004	0.058566968000000004	0.065887839	0.0	0.002108415216609719	0.004216830433219438	0.006325245649829156	0.008433660866438876	0.010542076083048593	0.012650491299658312	0.014758906516268032	0.016867321732877753	0.01897573694948747
European Caucasian	high-affinity	1	ASTE1_m1	HLA-A26:01	0.0	0.0073208710000000005	0.014641742000000001	0.021962613	0.029283484000000002	0.036604355	0.043925226	0.051246097000000004	0.058566968000000004	0.065887839	0.0	0.002108415216609719	0.004216830433219438	0.006325245649829156	0.008433660866438876	0.010542076083048593	0.012650491299658312	0.014758906516268032	0.016867321732877753	0.01897573694948747
European Caucasian	high-affinity	1	ASTE1_m1	HLA-B07:02	0.0	0.0073208710000000005	0.014641742000000001	0.021962613	0.029283484000000002	0.036604355	0.043925226	0.051246097000000004	0.058566968000000004	0.065887839	0.0	0.002108415216609719	0.004216830433219438	0.006325245649829156	0.008433660866438876	0.010542076083048593	0.012650491299658312	0.014758906516268032	0.016867321732877753	0.01897573694948747
European Caucasian	high-affinity	1	ASTE1_m1	HLA-B08:01	0.0	0.0073208710000000005	0.014641742000000001	0.021962613	0.029283484000000002	0.036604355	0.043925226	0.051246097000000004	0.058566968000000004	0.065887839	0.0	0.002108415216609719	0.004216830433219438	0.006325245649829156	0.008433660866438876	0.010542076083048593	0.012650491299658312	0.014758906516268032	0.016867321732877753	0.01897573694948747
European Caucasian	high-affinity	1	ASTE1_m1	HLA-B15:01	0.0	0.0073208710000000005	0.014641742000000001	0.021962613	0.029283484000000002	0.036604355	0.043925226	0.051246097000000004	0.058566968000000004	0.065887839	0.0	0.002108415216609719	0.004216830433219438	0.006325245649829156	0.008433660866438876	0.010542076083048593	0.012650491299658312	0.014758906516268032	0.016867321732877753	0.01897573694948747
European Caucasian	high-affinity	1	ASTE1_m1	HLA-B27:05	0.0	0.0073208710000000005	0.014641742000000001	0.021962613	0.029283484000000002	0.036604355	0.043925226	0.051246097000000004	0.058566968000000004	0.065887839	0.0	0.002108415216609719	0.004216830433219438	0.006325245649829156	0.008433660866438876	0.010542076083048593	0.012650491299658312	0.014758906516268032	0.016867321732877753	0.01897573694948747
European Caucasian	high-affinity	1	ASTE1_m1	HLA-B39:01	0.0	0.0073208710000000005	0.014641742000000001	0.021962613	0.029283484000000002	0.036604355	0.043925226	0.051246097000000004	0.058566968000000004	0.065887839	0.0	0.002108415216609719	0.004216830433219438	0.006325245649829156	0.008433660866438876	0.010542076083048593	0.012650491299658312	0.014758906516268032	0.016867321732877753	0.01897573694948747
European Caucasian	high-affinity	1	ASTE1_m1	HLA-B40:01	0.0	0.0073208710000000005	0.014641742000000001	0.021962613	0.029283484000000002	0.036604355	0.043925226	0.051246097000000004	0.058566968000000004	0.065887839	0.0	0.002108415216609719	0.004216830433219438	0.006325245649829156	0.008433660866438876	0.010542076083048593	0.012650491299658312	0.014758906516268032	0.016867321732877753	0.01897573694948747
European Caucasian	high-affinity	1	ASTE1_m1	HLA-B58:01	0.0	0.0073208710000000005	0.014641742000000001	0.021962613	0.029283484000000002	0.036604355	0.043925226	0.051246097000000004	0.058566968000000004	0.065887839	0.0	0.002108415216609719	0.004216830433219438	0.006325245649829156	0.008433660866438876	0.010542076083048593	0.012650491299658312	0.014758906516268032	0.016867321732877753	0.01897573694948747
European Caucasian	high-affinity	1	ASXL1_m1	HLA-A01:01	0.0	0.07806227109726682	0.14611805478301976	0.20501643513423787	0.25551870559003226	0.29830277708420555	0.3339675388657857	0.36303717200753377	0.3859654156024259	0.40313978564810954	NA	NA	NA	NA	NA	NA	NA	NA	NA	NA
European Caucasian	high-affinity	1	ASXL1_m1	HLA-A02:01	0.0	0.07806227109726682	0.14611805478301976	0.20501643513423787	0.25551870559003226	0.29830277708420555	0.3339675388657857	0.36303717200753377	0.3859654156024259	0.40313978564810954	NA	NA	NA	NA	NA	NA	NA	NA	NA	NA
European Caucasian	high-affinity	1	ASXL1_m1	HLA-A03:01	0.0	0.07806227109726682	0.14611805478301976	0.20501643513423787	0.25551870559003226	0.29830277708420555	0.3339675388657857	0.36303717200753377	0.3859654156024259	0.40313978564810954	NA	NA	NA	NA	NA	NA	NA	NA	NA	NA
European Caucasian	high-affinity	1	ASXL1_m1	HLA-A24:02	0.0	0.07806227109726682	0.14611805478301976	0.20501643513423787	0.25551870559003226	0.29830277708420555	0.3339675388657857	0.36303717200753377	0.3859654156024259	0.40313978564810954	NA	NA	NA	NA	NA	NA	NA	NA	NA	NA
European Caucasian	high-affinity	1	ASXL1_m1	HLA-A26:01	0.0	0.07806227109726682	0.14611805478301976	0.20501643513423787	0.25551870559003226	0.29830277708420555	0.3339675388657857	0.36303717200753377	0.3859654156024259	0.40313978564810954	NA	NA	NA	NA	NA	NA	NA	NA	NA	NA
European Caucasian	high-affinity	1	ASXL1_m1	HLA-B07:02	0.0	0.07806227109726682	0.14611805478301976	0.20501643513423787	0.25551870559003226	0.29830277708420555	0.3339675388657857	0.36303717200753377	0.3859654156024259	0.40313978564810954	NA	NA	NA	NA	NA	NA	NA	NA	NA	NA
European Caucasian	high-affinity	1	ASXL1_m1	HLA-B08:01	0.0	0.07806227109726682	0.14611805478301976	0.20501643513423787	0.25551870559003226	0.29830277708420555	0.3339675388657857	0.36303717200753377	0.3859654156024259	0.40313978564810954	NA	NA	NA	NA	NA	NA	NA	NA	NA	NA
European Caucasian	high-affinity	1	ASXL1_m1	HLA-B15:01	0.0	0.07806227109726682	0.14611805478301976	0.20501643513423787	0.25551870559003226	0.29830277708420555	0.3339675388657857	0.36303717200753377	0.3859654156024259	0.40313978564810954	NA	NA	NA	NA	NA	NA	NA	NA	NA	NA
European Caucasian	high-affinity	1	ASXL1_m1	HLA-B27:05	0.0	0.07806227109726682	0.14611805478301976	0.20501643513423787	0.25551870559003226	0.29830277708420555	0.3339675388657857	0.36303717200753377	0.3859654156024259	0.40313978564810954	NA	NA	NA	NA	NA	NA	NA	NA	NA	NA
European Caucasian	high-affinity	1	ASXL1_m1	HLA-B39:01	0.0	0.07806227109726682	0.14611805478301976	0.20501643513423787	0.25551870559003226	0.29830277708420555	0.3339675388657857	0.36303717200753377	0.3859654156024259	0.40313978564810954	NA	NA	NA	NA	NA	NA	NA	NA	NA	NA
European Caucasian	high-affinity	1	ASXL1_m1	HLA-B40:01	0.0	0.07806227109726682	0.14611805478301976	0.20501643513423787	0.25551870559003226	0.29830277708420555	0.3339675388657857	0.36303717200753377	0.3859654156024259	0.40313978564810954	NA	NA	NA	NA	NA	NA	NA	NA	NA	NA
European Caucasian	high-affinity	1	ASXL1_m1	HLA-B58:01	0.0	0.07806227109726682	0.14611805478301976	0.20501643513423787	0.25551870559003226	0.29830277708420555	0.3339675388657857	0.36303717200753377	0.3859654156024259	0.40313978564810954	NA	NA	NA	NA	NA	NA	NA	NA	NA	NA
European Caucasian	high-affinity	1	ATR_m1	HLA-A01:01	0.0	0.06805638878664161	0.1340630771465664	0.1980200650797744	0.25992735258626565	0.31978493966604	0.37759282631909763	0.43335101254543845	0.48705949834506246	0.5387182837179696	NA	NA	NA	NA	NA	NA	NA	NA	NA	NA
European Caucasian	high-affinity	1	ATR_m1	HLA-A02:01	0.0	0.06805638878664161	0.1340630771465664	0.1980200650797744	0.25992735258626565	0.31978493966604	0.37759282631909763	0.43335101254543845	0.48705949834506246	0.5387182837179696	NA	NA	NA	NA	NA	NA	NA	NA	NA	NA
European Caucasian	high-affinity	1	ATR_m1	HLA-A03:01	0.0	0.06805638878664161	0.1340630771465664	0.1980200650797744	0.25992735258626565	0.31978493966604	0.37759282631909763	0.43335101254543845	0.48705949834506246	0.5387182837179696	NA	NA	NA	NA	NA	NA	NA	NA	NA	NA
European Caucasian	high-affinity	1	ATR_m1	HLA-A24:02	0.0	0.06805638878664161	0.1340630771465664	0.1980200650797744	0.25992735258626565	0.31978493966604	0.37759282631909763	0.43335101254543845	0.48705949834506246	0.5387182837179696	NA	NA	NA	NA	NA	NA	NA	NA	NA	NA
European Caucasian	high-affinity	1	ATR_m1	HLA-A26:01	0.0	0.06805638878664161	0.1340630771465664	0.1980200650797744	0.25992735258626565	0.31978493966604	0.37759282631909763	0.43335101254543845	0.48705949834506246	0.5387182837179696	NA	NA	NA	NA	NA	NA	NA	NA	NA	NA
European Caucasian	high-affinity	1	ATR_m1	HLA-B07:02	0.0	0.06805638878664161	0.1340630771465664	0.1980200650797744	0.25992735258626565	0.31978493966604	0.37759282631909763	0.43335101254543845	0.48705949834506246	0.5387182837179696	NA	NA	NA	NA	NA	NA	NA	NA	NA	NA
European Caucasian	high-affinity	1	ATR_m1	HLA-B08:01	0.0	0.06805638878664161	0.1340630771465664	0.1980200650797744	0.25992735258626565	0.31978493966604	0.37759282631909763	0.43335101254543845	0.48705949834506246	0.5387182837179696	NA	NA	NA	NA	NA	NA	NA	NA	NA	NA
European Caucasian	high-affinity	1	ATR_m1	HLA-B15:01	0.0	0.06805638878664161	0.1340630771465664	0.1980200650797744	0.25992735258626565	0.31978493966604	0.37759282631909763	0.43335101254543845	0.48705949834506246	0.5387182837179696	NA	NA	NA	NA	NA	NA	NA	NA	NA	NA
European Caucasian	high-affinity	1	ATR_m1	HLA-B27:05	0.0	0.06805638878664161	0.1340630771465664	0.1980200650797744	0.25992735258626565	0.31978493966604	0.37759282631909763	0.43335101254543845	0.48705949834506246	0.5387182837179696	NA	NA	NA	NA	NA	NA	NA	NA	NA	NA
European Caucasian	high-affinity	1	ATR_m1	HLA-B39:01	0.0	0.06805638878664161	0.1340630771465664	0.1980200650797744	0.25992735258626565	0.31978493966604	0.37759282631909763	0.43335101254543845	0.48705949834506246	0.5387182837179696	NA	NA	NA	NA	NA	NA	NA	NA	NA	NA
European Caucasian	high-affinity	1	ATR_m1	HLA-B40:01	0.0	0.06805638878664161	0.1340630771465664	0.1980200650797744	0.25992735258626565	0.31978493966604	0.37759282631909763	0.43335101254543845	0.48705949834506246	0.5387182837179696	NA	NA	NA	NA	NA	NA	NA	NA	NA	NA
European Caucasian	high-affinity	1	ATR_m1	HLA-B58:01	0.0	0.06805638878664161	0.1340630771465664	0.1980200650797744	0.25992735258626565	0.31978493966604	0.37759282631909763	0.43335101254543845	0.48705949834506246	0.5387182837179696	NA	NA	NA	NA	NA	NA	NA	NA	NA	NA
European Caucasian	high-affinity	1	B4GALNT1_m1	HLA-A01:01	0.0	0.0463872916	0.0878917104	0.1245132564	0.1562519296	0.18310773	0.2050806576	0.2221707124	0.23437789439999998	0.2417022036	NA	NA	NA	NA	NA	NA	NA	NA	NA	NA
European Caucasian	high-affinity	1	B4GALNT1_m1	HLA-A02:01	0.0	0.0463872916	0.0878917104	0.1245132564	0.1562519296	0.18310773	0.2050806576	0.2221707124	0.23437789439999998	0.2417022036	NA	NA	NA	NA	NA	NA	NA	NA	NA	NA
European Caucasian	high-affinity	1	B4GALNT1_m1	HLA-A03:01	0.0	0.0463872916	0.0878917104	0.1245132564	0.1562519296	0.18310773	0.2050806576	0.2221707124	0.23437789439999998	0.2417022036	NA	NA	NA	NA	NA	NA	NA	NA	NA	NA
European Caucasian	high-affinity	1	B4GALNT1_m1	HLA-A24:02	0.0	0.0463872916	0.0878917104	0.1245132564	0.1562519296	0.18310773	0.2050806576	0.2221707124	0.23437789439999998	0.2417022036	NA	NA	NA	NA	NA	NA	NA	NA	NA	NA
European Caucasian	high-affinity	1	B4GALNT1_m1	HLA-A26:01	0.0	0.0463872916	0.0878917104	0.1245132564	0.1562519296	0.18310773	0.2050806576	0.2221707124	0.23437789439999998	0.2417022036	NA	NA	NA	NA	NA	NA	NA	NA	NA	NA
European Caucasian	high-affinity	1	B4GALNT1_m1	HLA-B07:02	0.0	0.0463872916	0.0878917104	0.1245132564	0.1562519296	0.18310773	0.2050806576	0.2221707124	0.23437789439999998	0.2417022036	NA	NA	NA	NA	NA	NA	NA	NA	NA	NA
European Caucasian	high-affinity	1	B4GALNT1_m1	HLA-B08:01	0.0	0.0463872916	0.0878917104	0.1245132564	0.1562519296	0.18310773	0.2050806576	0.2221707124	0.23437789439999998	0.2417022036	NA	NA	NA	NA	NA	NA	NA	NA	NA	NA
European Caucasian	high-affinity	1	B4GALNT1_m1	HLA-B15:01	0.0	0.0463872916	0.0878917104	0.1245132564	0.1562519296	0.18310773	0.2050806576	0.2221707124	0.23437789439999998	0.2417022036	NA	NA	NA	NA	NA	NA	NA	NA	NA	NA
European Caucasian	high-affinity	1	B4GALNT1_m1	HLA-B27:05	0.0	0.0463872916	0.0878917104	0.1245132564	0.1562519296	0.18310773	0.2050806576	0.2221707124	0.23437789439999998	0.2417022036	NA	NA	NA	NA	NA	NA	NA	NA	NA	NA
European Caucasian	high-affinity	1	B4GALNT1_m1	HLA-B39:01	0.0	0.0463872916	0.0878917104	0.1245132564	0.1562519296	0.18310773	0.2050806576	0.2221707124	0.23437789439999998	0.2417022036	NA	NA	NA	NA	NA	NA	NA	NA	NA	NA
European Caucasian	high-affinity	1	B4GALNT1_m1	HLA-B40:01	0.0	0.0463872916	0.0878917104	0.1245132564	0.1562519296	0.18310773	0.2050806576	0.2221707124	0.23437789439999998	0.2417022036	NA	NA	NA	NA	NA	NA	NA	NA	NA	NA
European Caucasian	high-affinity	1	B4GALNT1_m1	HLA-B58:01	0.0	0.0463872916	0.0878917104	0.1245132564	0.1562519296	0.18310773	0.2050806576	0.2221707124	0.23437789439999998	0.2417022036	NA	NA	NA	NA	NA	NA	NA	NA	NA	NA
European Caucasian	high-affinity	1	BAG6_m1	HLA-A01:01	0.0	0.2470044044221305	0.35793677839461346	0.40866796799174854	0.4329505145149527	0.4462309082124955	0.4553665860228196	0.463119432262441	0.4704263422148446	0.47752981110287956	NA	NA	NA	NA	NA	NA	NA	NA	NA	NA
European Caucasian	high-affinity	1	BAG6_m1	HLA-A02:01	0.0	0.2470044044221305	0.35793677839461346	0.40866796799174854	0.4329505145149527	0.4462309082124955	0.4553665860228196	0.463119432262441	0.4704263422148446	0.47752981110287956	NA	NA	NA	NA	NA	NA	NA	NA	NA	NA
European Caucasian	high-affinity	1	BAG6_m1	HLA-A03:01	0.0	0.2470044044221305	0.35793677839461346	0.40866796799174854	0.4329505145149527	0.4462309082124955	0.4553665860228196	0.463119432262441	0.4704263422148446	0.47752981110287956	NA	NA	NA	NA	NA	NA	NA	NA	NA	NA
European Caucasian	high-affinity	1	BAG6_m1	HLA-A24:02	0.0	0.2470044044221305	0.35793677839461346	0.40866796799174854	0.4329505145149527	0.4462309082124955	0.4553665860228196	0.463119432262441	0.4704263422148446	0.47752981110287956	NA	NA	NA	NA	NA	NA	NA	NA	NA	NA
European Caucasian	high-affinity	1	BAG6_m1	HLA-A26:01	0.0	0.2470044044221305	0.35793677839461346	0.40866796799174854	0.4329505145149527	0.4462309082124955	0.4553665860228196	0.463119432262441	0.4704263422148446	0.47752981110287956	NA	NA	NA	NA	NA	NA	NA	NA	NA	NA
European Caucasian	high-affinity	1	BAG6_m1	HLA-B07:02	0.0	0.2470044044221305	0.35793677839461346	0.40866796799174854	0.4329505145149527	0.4462309082124955	0.4553665860228196	0.463119432262441	0.4704263422148446	0.47752981110287956	NA	NA	NA	NA	NA	NA	NA	NA	NA	NA
European Caucasian	high-affinity	1	BAG6_m1	HLA-B08:01	0.0	0.2470044044221305	0.35793677839461346	0.40866796799174854	0.4329505145149527	0.4462309082124955	0.4553665860228196	0.463119432262441	0.4704263422148446	0.47752981110287956	NA	NA	NA	NA	NA	NA	NA	NA	NA	NA
European Caucasian	high-affinity	1	BAG6_m1	HLA-B15:01	0.0	0.2470044044221305	0.35793677839461346	0.40866796799174854	0.4329505145149527	0.4462309082124955	0.4553665860228196	0.463119432262441	0.4704263422148446	0.47752981110287956	NA	NA	NA	NA	NA	NA	NA	NA	NA	NA
European Caucasian	high-affinity	1	BAG6_m1	HLA-B27:05	0.0	0.2470044044221305	0.35793677839461346	0.40866796799174854	0.4329505145149527	0.4462309082124955	0.4553665860228196	0.463119432262441	0.4704263422148446	0.47752981110287956	NA	NA	NA	NA	NA	NA	NA	NA	NA	NA
European Caucasian	high-affinity	1	BAG6_m1	HLA-B39:01	0.0	0.2470044044221305	0.35793677839461346	0.40866796799174854	0.4329505145149527	0.4462309082124955	0.4553665860228196	0.463119432262441	0.4704263422148446	0.47752981110287956	NA	NA	NA	NA	NA	NA	NA	NA	NA	NA
European Caucasian	high-affinity	1	BAG6_m1	HLA-B40:01	0.0	0.2470044044221305	0.35793677839461346	0.40866796799174854	0.4329505145149527	0.4462309082124955	0.4553665860228196	0.463119432262441	0.4704263422148446	0.47752981110287956	NA	NA	NA	NA	NA	NA	NA	NA	NA	NA
European Caucasian	high-affinity	1	BAG6_m1	HLA-B58:01	0.0	0.2470044044221305	0.35793677839461346	0.40866796799174854	0.4329505145149527	0.4462309082124955	0.4553665860228196	0.463119432262441	0.4704263422148446	0.47752981110287956	NA	NA	NA	NA	NA	NA	NA	NA	NA	NA
European Caucasian	high-affinity	1	BAX_BAX_m1	HLA-A01:01	0.0	0.0	0.0	0.0	0.0	0.0	0.0	0.0	0.0	0.0	NA	NA	NA	NA	NA	NA	NA	NA	NA	NA
European Caucasian	high-affinity	1	BAX_BAX_m1	HLA-A02:01	0.0	0.0	0.0	0.0	0.0	0.0	0.0	0.0	0.0	0.0	NA	NA	NA	NA	NA	NA	NA	NA	NA	NA
European Caucasian	high-affinity	1	BAX_BAX_m1	HLA-A03:01	0.0	0.0	0.0	0.0	0.0	0.0	0.0	0.0	0.0	0.0	NA	NA	NA	NA	NA	NA	NA	NA	NA	NA
European Caucasian	high-affinity	1	BAX_BAX_m1	HLA-A24:02	0.0	0.0	0.0	0.0	0.0	0.0	0.0	0.0	0.0	0.0	NA	NA	NA	NA	NA	NA	NA	NA	NA	NA
European Caucasian	high-affinity	1	BAX_BAX_m1	HLA-A26:01	0.0	0.0	0.0	0.0	0.0	0.0	0.0	0.0	0.0	0.0	NA	NA	NA	NA	NA	NA	NA	NA	NA	NA
European Caucasian	high-affinity	1	BAX_BAX_m1	HLA-B07:02	0.0	0.0	0.0	0.0	0.0	0.0	0.0	0.0	0.0	0.0	NA	NA	NA	NA	NA	NA	NA	NA	NA	NA
European Caucasian	high-affinity	1	BAX_BAX_m1	HLA-B08:01	0.0	0.0	0.0	0.0	0.0	0.0	0.0	0.0	0.0	0.0	NA	NA	NA	NA	NA	NA	NA	NA	NA	NA
European Caucasian	high-affinity	1	BAX_BAX_m1	HLA-B15:01	0.0	0.0	0.0	0.0	0.0	0.0	0.0	0.0	0.0	0.0	NA	NA	NA	NA	NA	NA	NA	NA	NA	NA
European Caucasian	high-affinity	1	BAX_BAX_m1	HLA-B27:05	0.0	0.0	0.0	0.0	0.0	0.0	0.0	0.0	0.0	0.0	NA	NA	NA	NA	NA	NA	NA	NA	NA	NA
European Caucasian	high-affinity	1	BAX_BAX_m1	HLA-B39:01	0.0	0.0	0.0	0.0	0.0	0.0	0.0	0.0	0.0	0.0	NA	NA	NA	NA	NA	NA	NA	NA	NA	NA
European Caucasian	high-affinity	1	BAX_BAX_m1	HLA-B40:01	0.0	0.0	0.0	0.0	0.0	0.0	0.0	0.0	0.0	0.0	NA	NA	NA	NA	NA	NA	NA	NA	NA	NA
European Caucasian	high-affinity	1	BAX_BAX_m1	HLA-B58:01	0.0	0.0	0.0	0.0	0.0	0.0	0.0	0.0	0.0	0.0	NA	NA	NA	NA	NA	NA	NA	NA	NA	NA
European Caucasian	high-affinity	1	BCL10_m1	HLA-A01:01	0.0	0.047509975	0.09501995	0.142529925	0.1900399	0.23754987500000002	0.28505985	0.33256982500000004	0.3800798	0.42758977500000006	NA	NA	NA	NA	NA	NA	NA	NA	NA	NA
European Caucasian	high-affinity	1	BCL10_m1	HLA-A02:01	0.0	0.047509975	0.09501995	0.142529925	0.1900399	0.23754987500000002	0.28505985	0.33256982500000004	0.3800798	0.42758977500000006	NA	NA	NA	NA	NA	NA	NA	NA	NA	NA
European Caucasian	high-affinity	1	BCL10_m1	HLA-A03:01	0.0	0.047509975	0.09501995	0.142529925	0.1900399	0.23754987500000002	0.28505985	0.33256982500000004	0.3800798	0.42758977500000006	NA	NA	NA	NA	NA	NA	NA	NA	NA	NA
European Caucasian	high-affinity	1	BCL10_m1	HLA-A24:02	0.0	0.047509975	0.09501995	0.142529925	0.1900399	0.23754987500000002	0.28505985	0.33256982500000004	0.3800798	0.42758977500000006	NA	NA	NA	NA	NA	NA	NA	NA	NA	NA
European Caucasian	high-affinity	1	BCL10_m1	HLA-A26:01	0.0	0.047509975	0.09501995	0.142529925	0.1900399	0.23754987500000002	0.28505985	0.33256982500000004	0.3800798	0.42758977500000006	NA	NA	NA	NA	NA	NA	NA	NA	NA	NA
European Caucasian	high-affinity	1	BCL10_m1	HLA-B07:02	0.0	0.047509975	0.09501995	0.142529925	0.1900399	0.23754987500000002	0.28505985	0.33256982500000004	0.3800798	0.42758977500000006	NA	NA	NA	NA	NA	NA	NA	NA	NA	NA
European Caucasian	high-affinity	1	BCL10_m1	HLA-B08:01	0.0	0.047509975	0.09501995	0.142529925	0.1900399	0.23754987500000002	0.28505985	0.33256982500000004	0.3800798	0.42758977500000006	NA	NA	NA	NA	NA	NA	NA	NA	NA	NA
European Caucasian	high-affinity	1	BCL10_m1	HLA-B15:01	0.0	0.047509975	0.09501995	0.142529925	0.1900399	0.23754987500000002	0.28505985	0.33256982500000004	0.3800798	0.42758977500000006	NA	NA	NA	NA	NA	NA	NA	NA	NA	NA
European Caucasian	high-affinity	1	BCL10_m1	HLA-B27:05	0.0	0.047509975	0.09501995	0.142529925	0.1900399	0.23754987500000002	0.28505985	0.33256982500000004	0.3800798	0.42758977500000006	NA	NA	NA	NA	NA	NA	NA	NA	NA	NA
European Caucasian	high-affinity	1	BCL10_m1	HLA-B39:01	0.0	0.047509975	0.09501995	0.142529925	0.1900399	0.23754987500000002	0.28505985	0.33256982500000004	0.3800798	0.42758977500000006	NA	NA	NA	NA	NA	NA	NA	NA	NA	NA
European Caucasian	high-affinity	1	BCL10_m1	HLA-B40:01	0.0	0.047509975	0.09501995	0.142529925	0.1900399	0.23754987500000002	0.28505985	0.33256982500000004	0.3800798	0.42758977500000006	NA	NA	NA	NA	NA	NA	NA	NA	NA	NA
European Caucasian	high-affinity	1	BCL10_m1	HLA-B58:01	0.0	0.047509975	0.09501995	0.142529925	0.1900399	0.23754987500000002	0.28505985	0.33256982500000004	0.3800798	0.42758977500000006	NA	NA	NA	NA	NA	NA	NA	NA	NA	NA
European Caucasian	high-affinity	1	BEND5_m1	HLA-A01:01	0.0	0.0	0.0	0.0	0.0	0.0	0.0	0.0	0.0	0.0	NA	NA	NA	NA	NA	NA	NA	NA	NA	NA
European Caucasian	high-affinity	1	BEND5_m1	HLA-A02:01	0.0	0.0	0.0	0.0	0.0	0.0	0.0	0.0	0.0	0.0	NA	NA	NA	NA	NA	NA	NA	NA	NA	NA
European Caucasian	high-affinity	1	BEND5_m1	HLA-A03:01	0.0	0.0	0.0	0.0	0.0	0.0	0.0	0.0	0.0	0.0	NA	NA	NA	NA	NA	NA	NA	NA	NA	NA
European Caucasian	high-affinity	1	BEND5_m1	HLA-A24:02	0.0	0.0	0.0	0.0	0.0	0.0	0.0	0.0	0.0	0.0	NA	NA	NA	NA	NA	NA	NA	NA	NA	NA
European Caucasian	high-affinity	1	BEND5_m1	HLA-A26:01	0.0	0.0	0.0	0.0	0.0	0.0	0.0	0.0	0.0	0.0	NA	NA	NA	NA	NA	NA	NA	NA	NA	NA
European Caucasian	high-affinity	1	BEND5_m1	HLA-B07:02	0.0	0.0	0.0	0.0	0.0	0.0	0.0	0.0	0.0	0.0	NA	NA	NA	NA	NA	NA	NA	NA	NA	NA
European Caucasian	high-affinity	1	BEND5_m1	HLA-B08:01	0.0	0.0	0.0	0.0	0.0	0.0	0.0	0.0	0.0	0.0	NA	NA	NA	NA	NA	NA	NA	NA	NA	NA
European Caucasian	high-affinity	1	BEND5_m1	HLA-B15:01	0.0	0.0	0.0	0.0	0.0	0.0	0.0	0.0	0.0	0.0	NA	NA	NA	NA	NA	NA	NA	NA	NA	NA
European Caucasian	high-affinity	1	BEND5_m1	HLA-B27:05	0.0	0.0	0.0	0.0	0.0	0.0	0.0	0.0	0.0	0.0	NA	NA	NA	NA	NA	NA	NA	NA	NA	NA
European Caucasian	high-affinity	1	BEND5_m1	HLA-B39:01	0.0	0.0	0.0	0.0	0.0	0.0	0.0	0.0	0.0	0.0	NA	NA	NA	NA	NA	NA	NA	NA	NA	NA
European Caucasian	high-affinity	1	BEND5_m1	HLA-B40:01	0.0	0.0	0.0	0.0	0.0	0.0	0.0	0.0	0.0	0.0	NA	NA	NA	NA	NA	NA	NA	NA	NA	NA
European Caucasian	high-affinity	1	BEND5_m1	HLA-B58:01	0.0	0.0	0.0	0.0	0.0	0.0	0.0	0.0	0.0	0.0	NA	NA	NA	NA	NA	NA	NA	NA	NA	NA
European Caucasian	high-affinity	1	BLM_m1	HLA-A01:01	0.0	0.043471756635405416	0.08403383828153631	0.12183685054826464	0.15703139904546243	0.1897680893830016	0.22019752717075414	0.24847031801859207	0.27473706753638727	0.2991483813340118	NA	NA	NA	NA	NA	NA	NA	NA	NA	NA
European Caucasian	high-affinity	1	BLM_m1	HLA-A02:01	0.0	0.043471756635405416	0.08403383828153631	0.12183685054826464	0.15703139904546243	0.1897680893830016	0.22019752717075414	0.24847031801859207	0.27473706753638727	0.2991483813340118	NA	NA	NA	NA	NA	NA	NA	NA	NA	NA
European Caucasian	high-affinity	1	BLM_m1	HLA-A03:01	0.0	0.043471756635405416	0.08403383828153631	0.12183685054826464	0.15703139904546243	0.1897680893830016	0.22019752717075414	0.24847031801859207	0.27473706753638727	0.2991483813340118	NA	NA	NA	NA	NA	NA	NA	NA	NA	NA
European Caucasian	high-affinity	1	BLM_m1	HLA-A24:02	0.0	0.043471756635405416	0.08403383828153631	0.12183685054826464	0.15703139904546243	0.1897680893830016	0.22019752717075414	0.24847031801859207	0.27473706753638727	0.2991483813340118	NA	NA	NA	NA	NA	NA	NA	NA	NA	NA
European Caucasian	high-affinity	1	BLM_m1	HLA-A26:01	0.0	0.043471756635405416	0.08403383828153631	0.12183685054826464	0.15703139904546243	0.1897680893830016	0.22019752717075414	0.24847031801859207	0.27473706753638727	0.2991483813340118	NA	NA	NA	NA	NA	NA	NA	NA	NA	NA
European Caucasian	high-affinity	1	BLM_m1	HLA-B07:02	0.0	0.043471756635405416	0.08403383828153631	0.12183685054826464	0.15703139904546243	0.1897680893830016	0.22019752717075414	0.24847031801859207	0.27473706753638727	0.2991483813340118	NA	NA	NA	NA	NA	NA	NA	NA	NA	NA
European Caucasian	high-affinity	1	BLM_m1	HLA-B08:01	0.0	0.043471756635405416	0.08403383828153631	0.12183685054826464	0.15703139904546243	0.1897680893830016	0.22019752717075414	0.24847031801859207	0.27473706753638727	0.2991483813340118	NA	NA	NA	NA	NA	NA	NA	NA	NA	NA
European Caucasian	high-affinity	1	BLM_m1	HLA-B15:01	0.0	0.043471756635405416	0.08403383828153631	0.12183685054826464	0.15703139904546243	0.1897680893830016	0.22019752717075414	0.24847031801859207	0.27473706753638727	0.2991483813340118	NA	NA	NA	NA	NA	NA	NA	NA	NA	NA
European Caucasian	high-affinity	1	BLM_m1	HLA-B27:05	0.0	0.043471756635405416	0.08403383828153631	0.12183685054826464	0.15703139904546243	0.1897680893830016	0.22019752717075414	0.24847031801859207	0.27473706753638727	0.2991483813340118	NA	NA	NA	NA	NA	NA	NA	NA	NA	NA
European Caucasian	high-affinity	1	BLM_m1	HLA-B39:01	0.0	0.043471756635405416	0.08403383828153631	0.12183685054826464	0.15703139904546243	0.1897680893830016	0.22019752717075414	0.24847031801859207	0.27473706753638727	0.2991483813340118	NA	NA	NA	NA	NA	NA	NA	NA	NA	NA
European Caucasian	high-affinity	1	BLM_m1	HLA-B40:01	0.0	0.043471756635405416	0.08403383828153631	0.12183685054826464	0.15703139904546243	0.1897680893830016	0.22019752717075414	0.24847031801859207	0.27473706753638727	0.2991483813340118	NA	NA	NA	NA	NA	NA	NA	NA	NA	NA
European Caucasian	high-affinity	1	BLM_m1	HLA-B58:01	0.0	0.043471756635405416	0.08403383828153631	0.12183685054826464	0.15703139904546243	0.1897680893830016	0.22019752717075414	0.24847031801859207	0.27473706753638727	0.2991483813340118	NA	NA	NA	NA	NA	NA	NA	NA	NA	NA
European Caucasian	high-affinity	1	BRCA1_BRCA1_m1	HLA-A01:01	0.0	0.047774484352140933	0.09054534535548145	0.12833389193039807	0.16116143299726735	0.18904927747646585	0.2120187342883701	0.23009111235335666	0.24328772059180206	0.2516298679240829	NA	NA	NA	NA	NA	NA	NA	NA	NA	NA
European Caucasian	high-affinity	1	BRCA1_BRCA1_m1	HLA-A02:01	0.0	0.047774484352140933	0.09054534535548145	0.12833389193039807	0.16116143299726735	0.18904927747646585	0.2120187342883701	0.23009111235335666	0.24328772059180206	0.2516298679240829	NA	NA	NA	NA	NA	NA	NA	NA	NA	NA
European Caucasian	high-affinity	1	BRCA1_BRCA1_m1	HLA-A03:01	0.0	0.047774484352140933	0.09054534535548145	0.12833389193039807	0.16116143299726735	0.18904927747646585	0.2120187342883701	0.23009111235335666	0.24328772059180206	0.2516298679240829	NA	NA	NA	NA	NA	NA	NA	NA	NA	NA
European Caucasian	high-affinity	1	BRCA1_BRCA1_m1	HLA-A24:02	0.0	0.047774484352140933	0.09054534535548145	0.12833389193039807	0.16116143299726735	0.18904927747646585	0.2120187342883701	0.23009111235335666	0.24328772059180206	0.2516298679240829	NA	NA	NA	NA	NA	NA	NA	NA	NA	NA
European Caucasian	high-affinity	1	BRCA1_BRCA1_m1	HLA-A26:01	0.0	0.047774484352140933	0.09054534535548145	0.12833389193039807	0.16116143299726735	0.18904927747646585	0.2120187342883701	0.23009111235335666	0.24328772059180206	0.2516298679240829	NA	NA	NA	NA	NA	NA	NA	NA	NA	NA
European Caucasian	high-affinity	1	BRCA1_BRCA1_m1	HLA-B07:02	0.0	0.047774484352140933	0.09054534535548145	0.12833389193039807	0.16116143299726735	0.18904927747646585	0.2120187342883701	0.23009111235335666	0.24328772059180206	0.2516298679240829	NA	NA	NA	NA	NA	NA	NA	NA	NA	NA
European Caucasian	high-affinity	1	BRCA1_BRCA1_m1	HLA-B08:01	0.0	0.047774484352140933	0.09054534535548145	0.12833389193039807	0.16116143299726735	0.18904927747646585	0.2120187342883701	0.23009111235335666	0.24328772059180206	0.2516298679240829	NA	NA	NA	NA	NA	NA	NA	NA	NA	NA
European Caucasian	high-affinity	1	BRCA1_BRCA1_m1	HLA-B15:01	0.0	0.047774484352140933	0.09054534535548145	0.12833389193039807	0.16116143299726735	0.18904927747646585	0.2120187342883701	0.23009111235335666	0.24328772059180206	0.2516298679240829	NA	NA	NA	NA	NA	NA	NA	NA	NA	NA
European Caucasian	high-affinity	1	BRCA1_BRCA1_m1	HLA-B27:05	0.0	0.047774484352140933	0.09054534535548145	0.12833389193039807	0.16116143299726735	0.18904927747646585	0.2120187342883701	0.23009111235335666	0.24328772059180206	0.2516298679240829	NA	NA	NA	NA	NA	NA	NA	NA	NA	NA
European Caucasian	high-affinity	1	BRCA1_BRCA1_m1	HLA-B39:01	0.0	0.047774484352140933	0.09054534535548145	0.12833389193039807	0.16116143299726735	0.18904927747646585	0.2120187342883701	0.23009111235335666	0.24328772059180206	0.2516298679240829	NA	NA	NA	NA	NA	NA	NA	NA	NA	NA
European Caucasian	high-affinity	1	BRCA1_BRCA1_m1	HLA-B40:01	0.0	0.047774484352140933	0.09054534535548145	0.12833389193039807	0.16116143299726735	0.18904927747646585	0.2120187342883701	0.23009111235335666	0.24328772059180206	0.2516298679240829	NA	NA	NA	NA	NA	NA	NA	NA	NA	NA
European Caucasian	high-affinity	1	BRCA1_BRCA1_m1	HLA-B58:01	0.0	0.047774484352140933	0.09054534535548145	0.12833389193039807	0.16116143299726735	0.18904927747646585	0.2120187342883701	0.23009111235335666	0.24328772059180206	0.2516298679240829	NA	NA	NA	NA	NA	NA	NA	NA	NA	NA
European Caucasian	high-affinity	1	C15orf48_m1	HLA-A01:01	0.0	0.0	0.0	0.0	0.0	0.0	0.0	0.0	0.0	0.0	NA	NA	NA	NA	NA	NA	NA	NA	NA	NA
European Caucasian	high-affinity	1	C15orf48_m1	HLA-A02:01	0.0	0.0	0.0	0.0	0.0	0.0	0.0	0.0	0.0	0.0	NA	NA	NA	NA	NA	NA	NA	NA	NA	NA
European Caucasian	high-affinity	1	C15orf48_m1	HLA-A03:01	0.0	0.0	0.0	0.0	0.0	0.0	0.0	0.0	0.0	0.0	NA	NA	NA	NA	NA	NA	NA	NA	NA	NA
European Caucasian	high-affinity	1	C15orf48_m1	HLA-A24:02	0.0	0.0	0.0	0.0	0.0	0.0	0.0	0.0	0.0	0.0	NA	NA	NA	NA	NA	NA	NA	NA	NA	NA
European Caucasian	high-affinity	1	C15orf48_m1	HLA-A26:01	0.0	0.0	0.0	0.0	0.0	0.0	0.0	0.0	0.0	0.0	NA	NA	NA	NA	NA	NA	NA	NA	NA	NA
European Caucasian	high-affinity	1	C15orf48_m1	HLA-B07:02	0.0	0.0	0.0	0.0	0.0	0.0	0.0	0.0	0.0	0.0	NA	NA	NA	NA	NA	NA	NA	NA	NA	NA
European Caucasian	high-affinity	1	C15orf48_m1	HLA-B08:01	0.0	0.0	0.0	0.0	0.0	0.0	0.0	0.0	0.0	0.0	NA	NA	NA	NA	NA	NA	NA	NA	NA	NA
European Caucasian	high-affinity	1	C15orf48_m1	HLA-B15:01	0.0	0.0	0.0	0.0	0.0	0.0	0.0	0.0	0.0	0.0	NA	NA	NA	NA	NA	NA	NA	NA	NA	NA
European Caucasian	high-affinity	1	C15orf48_m1	HLA-B27:05	0.0	0.0	0.0	0.0	0.0	0.0	0.0	0.0	0.0	0.0	NA	NA	NA	NA	NA	NA	NA	NA	NA	NA
European Caucasian	high-affinity	1	C15orf48_m1	HLA-B39:01	0.0	0.0	0.0	0.0	0.0	0.0	0.0	0.0	0.0	0.0	NA	NA	NA	NA	NA	NA	NA	NA	NA	NA
European Caucasian	high-affinity	1	C15orf48_m1	HLA-B40:01	0.0	0.0	0.0	0.0	0.0	0.0	0.0	0.0	0.0	0.0	NA	NA	NA	NA	NA	NA	NA	NA	NA	NA
European Caucasian	high-affinity	1	C15orf48_m1	HLA-B58:01	0.0	0.0	0.0	0.0	0.0	0.0	0.0	0.0	0.0	0.0	NA	NA	NA	NA	NA	NA	NA	NA	NA	NA
European Caucasian	high-affinity	1	C1orf34_m1	HLA-A01:01	0.0	0.06301876150370905	0.12209656155375558	0.17749401635322065	0.22946057929812153	0.2782345409774114	0.3240430291729796	0.3671020088596517	0.40761628220518903	0.4457794885702892	NA	NA	NA	NA	NA	NA	NA	NA	NA	NA
European Caucasian	high-affinity	1	C1orf34_m1	HLA-A02:01	0.0	0.06301876150370905	0.12209656155375558	0.17749401635322065	0.22946057929812153	0.2782345409774114	0.3240430291729796	0.3671020088596517	0.40761628220518903	0.4457794885702892	NA	NA	NA	NA	NA	NA	NA	NA	NA	NA
European Caucasian	high-affinity	1	C1orf34_m1	HLA-A03:01	0.0	0.06301876150370905	0.12209656155375558	0.17749401635322065	0.22946057929812153	0.2782345409774114	0.3240430291729796	0.3671020088596517	0.40761628220518903	0.4457794885702892	NA	NA	NA	NA	NA	NA	NA	NA	NA	NA
European Caucasian	high-affinity	1	C1orf34_m1	HLA-A24:02	0.0	0.06301876150370905	0.12209656155375558	0.17749401635322065	0.22946057929812153	0.2782345409774114	0.3240430291729796	0.3671020088596517	0.40761628220518903	0.4457794885702892	NA	NA	NA	NA	NA	NA	NA	NA	NA	NA
European Caucasian	high-affinity	1	C1orf34_m1	HLA-A26:01	0.0	0.06301876150370905	0.12209656155375558	0.17749401635322065	0.22946057929812153	0.2782345409774114	0.3240430291729796	0.3671020088596517	0.40761628220518903	0.4457794885702892	NA	NA	NA	NA	NA	NA	NA	NA	NA	NA
European Caucasian	high-affinity	1	C1orf34_m1	HLA-B07:02	0.0	0.06301876150370905	0.12209656155375558	0.17749401635322065	0.22946057929812153	0.2782345409774114	0.3240430291729796	0.3671020088596517	0.40761628220518903	0.4457794885702892	NA	NA	NA	NA	NA	NA	NA	NA	NA	NA
European Caucasian	high-affinity	1	C1orf34_m1	HLA-B08:01	0.0	0.06301876150370905	0.12209656155375558	0.17749401635322065	0.22946057929812153	0.2782345409774114	0.3240430291729796	0.3671020088596517	0.40761628220518903	0.4457794885702892	NA	NA	NA	NA	NA	NA	NA	NA	NA	NA
European Caucasian	high-affinity	1	C1orf34_m1	HLA-B15:01	0.0	0.06301876150370905	0.12209656155375558	0.17749401635322065	0.22946057929812153	0.2782345409774114	0.3240430291729796	0.3671020088596517	0.40761628220518903	0.4457794885702892	NA	NA	NA	NA	NA	NA	NA	NA	NA	NA
European Caucasian	high-affinity	1	C1orf34_m1	HLA-B27:05	0.0	0.06301876150370905	0.12209656155375558	0.17749401635322065	0.22946057929812153	0.2782345409774114	0.3240430291729796	0.3671020088596517	0.40761628220518903	0.4457794885702892	NA	NA	NA	NA	NA	NA	NA	NA	NA	NA
European Caucasian	high-affinity	1	C1orf34_m1	HLA-B39:01	0.0	0.06301876150370905	0.12209656155375558	0.17749401635322065	0.22946057929812153	0.2782345409774114	0.3240430291729796	0.3671020088596517	0.40761628220518903	0.4457794885702892	NA	NA	NA	NA	NA	NA	NA	NA	NA	NA
European Caucasian	high-affinity	1	C1orf34_m1	HLA-B40:01	0.0	0.06301876150370905	0.12209656155375558	0.17749401635322065	0.22946057929812153	0.2782345409774114	0.3240430291729796	0.3671020088596517	0.40761628220518903	0.4457794885702892	NA	NA	NA	NA	NA	NA	NA	NA	NA	NA
European Caucasian	high-affinity	1	C1orf34_m1	HLA-B58:01	0.0	0.06301876150370905	0.12209656155375558	0.17749401635322065	0.22946057929812153	0.2782345409774114	0.3240430291729796	0.3671020088596517	0.40761628220518903	0.4457794885702892	NA	NA	NA	NA	NA	NA	NA	NA	NA	NA
European Caucasian	high-affinity	1	C4orf6_m1	HLA-A01:01	0.0	0.047509975	0.09501995	0.142529925	0.1900399	0.23754987500000002	0.28505985	0.33256982500000004	0.3800798	0.42758977500000006	0.0	0.006628585850090053	0.013257171700180106	0.01988575755027016	0.026514343400360213	0.033142929250450266	0.03977151510054032	0.04640010095063038	0.053028686800720426	0.059657272650810486
European Caucasian	high-affinity	1	C4orf6_m1	HLA-A02:01	0.0	0.047509975	0.09501995	0.142529925	0.1900399	0.23754987500000002	0.28505985	0.33256982500000004	0.3800798	0.42758977500000006	0.0	0.006628585850090053	0.013257171700180106	0.01988575755027016	0.026514343400360213	0.033142929250450266	0.03977151510054032	0.04640010095063038	0.053028686800720426	0.059657272650810486
European Caucasian	high-affinity	1	C4orf6_m1	HLA-A03:01	0.0	0.047509975	0.09501995	0.142529925	0.1900399	0.23754987500000002	0.28505985	0.33256982500000004	0.3800798	0.42758977500000006	0.0	0.006628585850090053	0.013257171700180106	0.01988575755027016	0.026514343400360213	0.033142929250450266	0.03977151510054032	0.04640010095063038	0.053028686800720426	0.059657272650810486
European Caucasian	high-affinity	1	C4orf6_m1	HLA-A24:02	0.0	0.047509975	0.09501995	0.142529925	0.1900399	0.23754987500000002	0.28505985	0.33256982500000004	0.3800798	0.42758977500000006	0.0	0.006628585850090053	0.013257171700180106	0.01988575755027016	0.026514343400360213	0.033142929250450266	0.03977151510054032	0.04640010095063038	0.053028686800720426	0.059657272650810486
European Caucasian	high-affinity	1	C4orf6_m1	HLA-A26:01	0.0	0.047509975	0.09501995	0.142529925	0.1900399	0.23754987500000002	0.28505985	0.33256982500000004	0.3800798	0.42758977500000006	0.0	0.006628585850090053	0.013257171700180106	0.01988575755027016	0.026514343400360213	0.033142929250450266	0.03977151510054032	0.04640010095063038	0.053028686800720426	0.059657272650810486
European Caucasian	high-affinity	1	C4orf6_m1	HLA-B07:02	0.0	0.047509975	0.09501995	0.142529925	0.1900399	0.23754987500000002	0.28505985	0.33256982500000004	0.3800798	0.42758977500000006	0.0	0.006628585850090053	0.013257171700180106	0.01988575755027016	0.026514343400360213	0.033142929250450266	0.03977151510054032	0.04640010095063038	0.053028686800720426	0.059657272650810486
European Caucasian	high-affinity	1	C4orf6_m1	HLA-B08:01	0.0	0.047509975	0.09501995	0.142529925	0.1900399	0.23754987500000002	0.28505985	0.33256982500000004	0.3800798	0.42758977500000006	0.0	0.006628585850090053	0.013257171700180106	0.01988575755027016	0.026514343400360213	0.033142929250450266	0.03977151510054032	0.04640010095063038	0.053028686800720426	0.059657272650810486
European Caucasian	high-affinity	1	C4orf6_m1	HLA-B15:01	0.0	0.047509975	0.09501995	0.142529925	0.1900399	0.23754987500000002	0.28505985	0.33256982500000004	0.3800798	0.42758977500000006	0.0	0.006628585850090053	0.013257171700180106	0.01988575755027016	0.026514343400360213	0.033142929250450266	0.03977151510054032	0.04640010095063038	0.053028686800720426	0.059657272650810486
European Caucasian	high-affinity	1	C4orf6_m1	HLA-B27:05	0.0	0.047509975	0.09501995	0.142529925	0.1900399	0.23754987500000002	0.28505985	0.33256982500000004	0.3800798	0.42758977500000006	0.0	0.006628585850090053	0.013257171700180106	0.01988575755027016	0.026514343400360213	0.033142929250450266	0.03977151510054032	0.04640010095063038	0.053028686800720426	0.059657272650810486
European Caucasian	high-affinity	1	C4orf6_m1	HLA-B39:01	0.0	0.047509975	0.09501995	0.142529925	0.1900399	0.23754987500000002	0.28505985	0.33256982500000004	0.3800798	0.42758977500000006	0.0	0.006628585850090053	0.013257171700180106	0.01988575755027016	0.026514343400360213	0.033142929250450266	0.03977151510054032	0.04640010095063038	0.053028686800720426	0.059657272650810486
European Caucasian	high-affinity	1	C4orf6_m1	HLA-B40:01	0.0	0.047509975	0.09501995	0.142529925	0.1900399	0.23754987500000002	0.28505985	0.33256982500000004	0.3800798	0.42758977500000006	0.0	0.006628585850090053	0.013257171700180106	0.01988575755027016	0.026514343400360213	0.033142929250450266	0.03977151510054032	0.04640010095063038	0.053028686800720426	0.059657272650810486
European Caucasian	high-affinity	1	C4orf6_m1	HLA-B58:01	0.0	0.047509975	0.09501995	0.142529925	0.1900399	0.23754987500000002	0.28505985	0.33256982500000004	0.3800798	0.42758977500000006	0.0	0.006628585850090053	0.013257171700180106	0.01988575755027016	0.026514343400360213	0.033142929250450266	0.03977151510054032	0.04640010095063038	0.053028686800720426	0.059657272650810486
European Caucasian	high-affinity	1	CANX_m1	HLA-A01:01	0.0	0.12875203225	0.23184867800000003	0.31214053575	0.37247820400000003	0.41571228125000004	0.44469336600000003	0.46227205675000005	0.47129895200000005	0.47462465025000006	NA	NA	NA	NA	NA	NA	NA	NA	NA	NA
European Caucasian	high-affinity	1	CANX_m1	HLA-A02:01	0.0	0.12875203225	0.23184867800000003	0.31214053575	0.37247820400000003	0.41571228125000004	0.44469336600000003	0.46227205675000005	0.47129895200000005	0.47462465025000006	NA	NA	NA	NA	NA	NA	NA	NA	NA	NA
European Caucasian	high-affinity	1	CANX_m1	HLA-A03:01	0.0	0.12875203225	0.23184867800000003	0.31214053575	0.37247820400000003	0.41571228125000004	0.44469336600000003	0.46227205675000005	0.47129895200000005	0.47462465025000006	NA	NA	NA	NA	NA	NA	NA	NA	NA	NA
European Caucasian	high-affinity	1	CANX_m1	HLA-A24:02	0.0	0.12875203225	0.23184867800000003	0.31214053575	0.37247820400000003	0.41571228125000004	0.44469336600000003	0.46227205675000005	0.47129895200000005	0.47462465025000006	NA	NA	NA	NA	NA	NA	NA	NA	NA	NA
European Caucasian	high-affinity	1	CANX_m1	HLA-A26:01	0.0	0.12875203225	0.23184867800000003	0.31214053575	0.37247820400000003	0.41571228125000004	0.44469336600000003	0.46227205675000005	0.47129895200000005	0.47462465025000006	NA	NA	NA	NA	NA	NA	NA	NA	NA	NA
European Caucasian	high-affinity	1	CANX_m1	HLA-B07:02	0.0	0.12875203225	0.23184867800000003	0.31214053575	0.37247820400000003	0.41571228125000004	0.44469336600000003	0.46227205675000005	0.47129895200000005	0.47462465025000006	NA	NA	NA	NA	NA	NA	NA	NA	NA	NA
European Caucasian	high-affinity	1	CANX_m1	HLA-B08:01	0.0	0.12875203225	0.23184867800000003	0.31214053575	0.37247820400000003	0.41571228125000004	0.44469336600000003	0.46227205675000005	0.47129895200000005	0.47462465025000006	NA	NA	NA	NA	NA	NA	NA	NA	NA	NA
European Caucasian	high-affinity	1	CANX_m1	HLA-B15:01	0.0	0.12875203225	0.23184867800000003	0.31214053575	0.37247820400000003	0.41571228125000004	0.44469336600000003	0.46227205675000005	0.47129895200000005	0.47462465025000006	NA	NA	NA	NA	NA	NA	NA	NA	NA	NA
European Caucasian	high-affinity	1	CANX_m1	HLA-B27:05	0.0	0.12875203225	0.23184867800000003	0.31214053575	0.37247820400000003	0.41571228125000004	0.44469336600000003	0.46227205675000005	0.47129895200000005	0.47462465025000006	NA	NA	NA	NA	NA	NA	NA	NA	NA	NA
European Caucasian	high-affinity	1	CANX_m1	HLA-B39:01	0.0	0.12875203225	0.23184867800000003	0.31214053575	0.37247820400000003	0.41571228125000004	0.44469336600000003	0.46227205675000005	0.47129895200000005	0.47462465025000006	NA	NA	NA	NA	NA	NA	NA	NA	NA	NA
European Caucasian	high-affinity	1	CANX_m1	HLA-B40:01	0.0	0.12875203225	0.23184867800000003	0.31214053575	0.37247820400000003	0.41571228125000004	0.44469336600000003	0.46227205675000005	0.47129895200000005	0.47462465025000006	NA	NA	NA	NA	NA	NA	NA	NA	NA	NA
European Caucasian	high-affinity	1	CANX_m1	HLA-B58:01	0.0	0.12875203225	0.23184867800000003	0.31214053575	0.37247820400000003	0.41571228125000004	0.44469336600000003	0.46227205675000005	0.47129895200000005	0.47462465025000006	NA	NA	NA	NA	NA	NA	NA	NA	NA	NA
European Caucasian	high-affinity	1	CASD1_m1	HLA-A01:01	0.0	0.0	0.0	0.0	0.0	0.0	0.0	0.0	0.0	0.0	NA	NA	NA	NA	NA	NA	NA	NA	NA	NA
European Caucasian	high-affinity	1	CASD1_m1	HLA-A02:01	0.0	0.0	0.0	0.0	0.0	0.0	0.0	0.0	0.0	0.0	NA	NA	NA	NA	NA	NA	NA	NA	NA	NA
European Caucasian	high-affinity	1	CASD1_m1	HLA-A03:01	0.0	0.0	0.0	0.0	0.0	0.0	0.0	0.0	0.0	0.0	NA	NA	NA	NA	NA	NA	NA	NA	NA	NA
European Caucasian	high-affinity	1	CASD1_m1	HLA-A24:02	0.0	0.0	0.0	0.0	0.0	0.0	0.0	0.0	0.0	0.0	NA	NA	NA	NA	NA	NA	NA	NA	NA	NA
European Caucasian	high-affinity	1	CASD1_m1	HLA-A26:01	0.0	0.0	0.0	0.0	0.0	0.0	0.0	0.0	0.0	0.0	NA	NA	NA	NA	NA	NA	NA	NA	NA	NA
European Caucasian	high-affinity	1	CASD1_m1	HLA-B07:02	0.0	0.0	0.0	0.0	0.0	0.0	0.0	0.0	0.0	0.0	NA	NA	NA	NA	NA	NA	NA	NA	NA	NA
European Caucasian	high-affinity	1	CASD1_m1	HLA-B08:01	0.0	0.0	0.0	0.0	0.0	0.0	0.0	0.0	0.0	0.0	NA	NA	NA	NA	NA	NA	NA	NA	NA	NA
European Caucasian	high-affinity	1	CASD1_m1	HLA-B15:01	0.0	0.0	0.0	0.0	0.0	0.0	0.0	0.0	0.0	0.0	NA	NA	NA	NA	NA	NA	NA	NA	NA	NA
European Caucasian	high-affinity	1	CASD1_m1	HLA-B27:05	0.0	0.0	0.0	0.0	0.0	0.0	0.0	0.0	0.0	0.0	NA	NA	NA	NA	NA	NA	NA	NA	NA	NA
European Caucasian	high-affinity	1	CASD1_m1	HLA-B39:01	0.0	0.0	0.0	0.0	0.0	0.0	0.0	0.0	0.0	0.0	NA	NA	NA	NA	NA	NA	NA	NA	NA	NA
European Caucasian	high-affinity	1	CASD1_m1	HLA-B40:01	0.0	0.0	0.0	0.0	0.0	0.0	0.0	0.0	0.0	0.0	NA	NA	NA	NA	NA	NA	NA	NA	NA	NA
European Caucasian	high-affinity	1	CASD1_m1	HLA-B58:01	0.0	0.0	0.0	0.0	0.0	0.0	0.0	0.0	0.0	0.0	NA	NA	NA	NA	NA	NA	NA	NA	NA	NA
European Caucasian	high-affinity	1	CASP5_m1	HLA-A01:01	0.0	0.1050104927573075	0.19790144908032314	0.27913478804568664	0.3491724287300378	0.40847629021001625	0.45750829156226186	0.4967303518634143	0.5266043901901133	0.5475923256189986	0.0	0.023109231924406663	0.04355136677191805	0.06142805719449387	0.07684095584409383	0.0898917153726776	0.10068198843220492	0.1093134276746355	0.11588768575192901	0.12050641531604517
European Caucasian	high-affinity	1	CASP5_m1	HLA-A02:01	0.0	0.1050104927573075	0.19790144908032314	0.27913478804568664	0.3491724287300378	0.40847629021001625	0.45750829156226186	0.4967303518634143	0.5266043901901133	0.5475923256189986	0.0	0.023109231924406663	0.04355136677191805	0.06142805719449387	0.07684095584409383	0.0898917153726776	0.10068198843220492	0.1093134276746355	0.11588768575192901	0.12050641531604517
European Caucasian	high-affinity	1	CASP5_m1	HLA-A03:01	0.0	0.1050104927573075	0.19790144908032314	0.27913478804568664	0.3491724287300378	0.40847629021001625	0.45750829156226186	0.4967303518634143	0.5266043901901133	0.5475923256189986	0.0	0.023109231924406663	0.04355136677191805	0.06142805719449387	0.07684095584409383	0.0898917153726776	0.10068198843220492	0.1093134276746355	0.11588768575192901	0.12050641531604517
European Caucasian	high-affinity	1	CASP5_m1	HLA-A24:02	0.0	0.1050104927573075	0.19790144908032314	0.27913478804568664	0.3491724287300378	0.40847629021001625	0.45750829156226186	0.4967303518634143	0.5266043901901133	0.5475923256189986	0.0	0.023109231924406663	0.04355136677191805	0.06142805719449387	0.07684095584409383	0.0898917153726776	0.10068198843220492	0.1093134276746355	0.11588768575192901	0.12050641531604517
European Caucasian	high-affinity	1	CASP5_m1	HLA-A26:01	0.0	0.1050104927573075	0.19790144908032314	0.27913478804568664	0.3491724287300378	0.40847629021001625	0.45750829156226186	0.4967303518634143	0.5266043901901133	0.5475923256189986	0.0	0.023109231924406663	0.04355136677191805	0.06142805719449387	0.07684095584409383	0.0898917153726776	0.10068198843220492	0.1093134276746355	0.11588768575192901	0.12050641531604517
European Caucasian	high-affinity	1	CASP5_m1	HLA-B07:02	0.0	0.1050104927573075	0.19790144908032314	0.27913478804568664	0.3491724287300378	0.40847629021001625	0.45750829156226186	0.4967303518634143	0.5266043901901133	0.5475923256189986	0.0	0.023109231924406663	0.04355136677191805	0.06142805719449387	0.07684095584409383	0.0898917153726776	0.10068198843220492	0.1093134276746355	0.11588768575192901	0.12050641531604517
European Caucasian	high-affinity	1	CASP5_m1	HLA-B08:01	0.0	0.1050104927573075	0.19790144908032314	0.27913478804568664	0.3491724287300378	0.40847629021001625	0.45750829156226186	0.4967303518634143	0.5266043901901133	0.5475923256189986	0.0	0.023109231924406663	0.04355136677191805	0.06142805719449387	0.07684095584409383	0.0898917153726776	0.10068198843220492	0.1093134276746355	0.11588768575192901	0.12050641531604517
European Caucasian	high-affinity	1	CASP5_m1	HLA-B15:01	0.0	0.1050104927573075	0.19790144908032314	0.27913478804568664	0.3491724287300378	0.40847629021001625	0.45750829156226186	0.4967303518634143	0.5266043901901133	0.5475923256189986	0.0	0.023109231924406663	0.04355136677191805	0.06142805719449387	0.07684095584409383	0.0898917153726776	0.10068198843220492	0.1093134276746355	0.11588768575192901	0.12050641531604517
European Caucasian	high-affinity	1	CASP5_m1	HLA-B27:05	0.0	0.1050104927573075	0.19790144908032314	0.27913478804568664	0.3491724287300378	0.40847629021001625	0.45750829156226186	0.4967303518634143	0.5266043901901133	0.5475923256189986	0.0	0.023109231924406663	0.04355136677191805	0.06142805719449387	0.07684095584409383	0.0898917153726776	0.10068198843220492	0.1093134276746355	0.11588768575192901	0.12050641531604517
European Caucasian	high-affinity	1	CASP5_m1	HLA-B39:01	0.0	0.1050104927573075	0.19790144908032314	0.27913478804568664	0.3491724287300378	0.40847629021001625	0.45750829156226186	0.4967303518634143	0.5266043901901133	0.5475923256189986	0.0	0.023109231924406663	0.04355136677191805	0.06142805719449387	0.07684095584409383	0.0898917153726776	0.10068198843220492	0.1093134276746355	0.11588768575192901	0.12050641531604517
European Caucasian	high-affinity	1	CASP5_m1	HLA-B40:01	0.0	0.1050104927573075	0.19790144908032314	0.27913478804568664	0.3491724287300378	0.40847629021001625	0.45750829156226186	0.4967303518634143	0.5266043901901133	0.5475923256189986	0.0	0.023109231924406663	0.04355136677191805	0.06142805719449387	0.07684095584409383	0.0898917153726776	0.10068198843220492	0.1093134276746355	0.11588768575192901	0.12050641531604517
European Caucasian	high-affinity	1	CASP5_m1	HLA-B58:01	0.0	0.1050104927573075	0.19790144908032314	0.27913478804568664	0.3491724287300378	0.40847629021001625	0.45750829156226186	0.4967303518634143	0.5266043901901133	0.5475923256189986	0.0	0.023109231924406663	0.04355136677191805	0.06142805719449387	0.07684095584409383	0.0898917153726776	0.10068198843220492	0.1093134276746355	0.11588768575192901	0.12050641531604517
European Caucasian	high-affinity	1	CCDC43_m1	HLA-A01:01	0.0	0.08187095364000001	0.14742813792	0.19848419388	0.23685176256	0.264343485	0.28277200224	0.29394995532	0.29968998528	0.30180473316	NA	NA	NA	NA	NA	NA	NA	NA	NA	NA
European Caucasian	high-affinity	1	CCDC43_m1	HLA-A02:01	0.0	0.08187095364000001	0.14742813792	0.19848419388	0.23685176256	0.264343485	0.28277200224	0.29394995532	0.29968998528	0.30180473316	NA	NA	NA	NA	NA	NA	NA	NA	NA	NA
European Caucasian	high-affinity	1	CCDC43_m1	HLA-A03:01	0.0	0.08187095364000001	0.14742813792	0.19848419388	0.23685176256	0.264343485	0.28277200224	0.29394995532	0.29968998528	0.30180473316	NA	NA	NA	NA	NA	NA	NA	NA	NA	NA
European Caucasian	high-affinity	1	CCDC43_m1	HLA-A24:02	0.0	0.08187095364000001	0.14742813792	0.19848419388	0.23685176256	0.264343485	0.28277200224	0.29394995532	0.29968998528	0.30180473316	NA	NA	NA	NA	NA	NA	NA	NA	NA	NA
European Caucasian	high-affinity	1	CCDC43_m1	HLA-A26:01	0.0	0.08187095364000001	0.14742813792	0.19848419388	0.23685176256	0.264343485	0.28277200224	0.29394995532	0.29968998528	0.30180473316	NA	NA	NA	NA	NA	NA	NA	NA	NA	NA
European Caucasian	high-affinity	1	CCDC43_m1	HLA-B07:02	0.0	0.08187095364000001	0.14742813792	0.19848419388	0.23685176256	0.264343485	0.28277200224	0.29394995532	0.29968998528	0.30180473316	NA	NA	NA	NA	NA	NA	NA	NA	NA	NA
European Caucasian	high-affinity	1	CCDC43_m1	HLA-B08:01	0.0	0.08187095364000001	0.14742813792	0.19848419388	0.23685176256	0.264343485	0.28277200224	0.29394995532	0.29968998528	0.30180473316	NA	NA	NA	NA	NA	NA	NA	NA	NA	NA
European Caucasian	high-affinity	1	CCDC43_m1	HLA-B15:01	0.0	0.08187095364000001	0.14742813792	0.19848419388	0.23685176256	0.264343485	0.28277200224	0.29394995532	0.29968998528	0.30180473316	NA	NA	NA	NA	NA	NA	NA	NA	NA	NA
European Caucasian	high-affinity	1	CCDC43_m1	HLA-B27:05	0.0	0.08187095364000001	0.14742813792	0.19848419388	0.23685176256	0.264343485	0.28277200224	0.29394995532	0.29968998528	0.30180473316	NA	NA	NA	NA	NA	NA	NA	NA	NA	NA
European Caucasian	high-affinity	1	CCDC43_m1	HLA-B39:01	0.0	0.08187095364000001	0.14742813792	0.19848419388	0.23685176256	0.264343485	0.28277200224	0.29394995532	0.29968998528	0.30180473316	NA	NA	NA	NA	NA	NA	NA	NA	NA	NA
European Caucasian	high-affinity	1	CCDC43_m1	HLA-B40:01	0.0	0.08187095364000001	0.14742813792	0.19848419388	0.23685176256	0.264343485	0.28277200224	0.29394995532	0.29968998528	0.30180473316	NA	NA	NA	NA	NA	NA	NA	NA	NA	NA
European Caucasian	high-affinity	1	CCDC43_m1	HLA-B58:01	0.0	0.08187095364000001	0.14742813792	0.19848419388	0.23685176256	0.264343485	0.28277200224	0.29394995532	0.29968998528	0.30180473316	NA	NA	NA	NA	NA	NA	NA	NA	NA	NA
European Caucasian	high-affinity	1	CCKBR_m1	HLA-A01:01	0.0	0.0	0.0	0.0	0.0	0.0	0.0	0.0	0.0	0.0	NA	NA	NA	NA	NA	NA	NA	NA	NA	NA
European Caucasian	high-affinity	1	CCKBR_m1	HLA-A02:01	0.0	0.0	0.0	0.0	0.0	0.0	0.0	0.0	0.0	0.0	NA	NA	NA	NA	NA	NA	NA	NA	NA	NA
European Caucasian	high-affinity	1	CCKBR_m1	HLA-A03:01	0.0	0.0	0.0	0.0	0.0	0.0	0.0	0.0	0.0	0.0	NA	NA	NA	NA	NA	NA	NA	NA	NA	NA
European Caucasian	high-affinity	1	CCKBR_m1	HLA-A24:02	0.0	0.0	0.0	0.0	0.0	0.0	0.0	0.0	0.0	0.0	NA	NA	NA	NA	NA	NA	NA	NA	NA	NA
European Caucasian	high-affinity	1	CCKBR_m1	HLA-A26:01	0.0	0.0	0.0	0.0	0.0	0.0	0.0	0.0	0.0	0.0	NA	NA	NA	NA	NA	NA	NA	NA	NA	NA
European Caucasian	high-affinity	1	CCKBR_m1	HLA-B07:02	0.0	0.0	0.0	0.0	0.0	0.0	0.0	0.0	0.0	0.0	NA	NA	NA	NA	NA	NA	NA	NA	NA	NA
European Caucasian	high-affinity	1	CCKBR_m1	HLA-B08:01	0.0	0.0	0.0	0.0	0.0	0.0	0.0	0.0	0.0	0.0	NA	NA	NA	NA	NA	NA	NA	NA	NA	NA
European Caucasian	high-affinity	1	CCKBR_m1	HLA-B15:01	0.0	0.0	0.0	0.0	0.0	0.0	0.0	0.0	0.0	0.0	NA	NA	NA	NA	NA	NA	NA	NA	NA	NA
European Caucasian	high-affinity	1	CCKBR_m1	HLA-B27:05	0.0	0.0	0.0	0.0	0.0	0.0	0.0	0.0	0.0	0.0	NA	NA	NA	NA	NA	NA	NA	NA	NA	NA
European Caucasian	high-affinity	1	CCKBR_m1	HLA-B39:01	0.0	0.0	0.0	0.0	0.0	0.0	0.0	0.0	0.0	0.0	NA	NA	NA	NA	NA	NA	NA	NA	NA	NA
European Caucasian	high-affinity	1	CCKBR_m1	HLA-B40:01	0.0	0.0	0.0	0.0	0.0	0.0	0.0	0.0	0.0	0.0	NA	NA	NA	NA	NA	NA	NA	NA	NA	NA
European Caucasian	high-affinity	1	CCKBR_m1	HLA-B58:01	0.0	0.0	0.0	0.0	0.0	0.0	0.0	0.0	0.0	0.0	NA	NA	NA	NA	NA	NA	NA	NA	NA	NA
European Caucasian	high-affinity	1	CDC25C_m1	HLA-A01:01	0.0	0.0	0.0	0.0	0.0	0.0	0.0	0.0	0.0	0.0	NA	NA	NA	NA	NA	NA	NA	NA	NA	NA
European Caucasian	high-affinity	1	CDC25C_m1	HLA-A02:01	0.0	0.0	0.0	0.0	0.0	0.0	0.0	0.0	0.0	0.0	NA	NA	NA	NA	NA	NA	NA	NA	NA	NA
European Caucasian	high-affinity	1	CDC25C_m1	HLA-A03:01	0.0	0.0	0.0	0.0	0.0	0.0	0.0	0.0	0.0	0.0	NA	NA	NA	NA	NA	NA	NA	NA	NA	NA
European Caucasian	high-affinity	1	CDC25C_m1	HLA-A24:02	0.0	0.0	0.0	0.0	0.0	0.0	0.0	0.0	0.0	0.0	NA	NA	NA	NA	NA	NA	NA	NA	NA	NA
European Caucasian	high-affinity	1	CDC25C_m1	HLA-A26:01	0.0	0.0	0.0	0.0	0.0	0.0	0.0	0.0	0.0	0.0	NA	NA	NA	NA	NA	NA	NA	NA	NA	NA
European Caucasian	high-affinity	1	CDC25C_m1	HLA-B07:02	0.0	0.0	0.0	0.0	0.0	0.0	0.0	0.0	0.0	0.0	NA	NA	NA	NA	NA	NA	NA	NA	NA	NA
European Caucasian	high-affinity	1	CDC25C_m1	HLA-B08:01	0.0	0.0	0.0	0.0	0.0	0.0	0.0	0.0	0.0	0.0	NA	NA	NA	NA	NA	NA	NA	NA	NA	NA
European Caucasian	high-affinity	1	CDC25C_m1	HLA-B15:01	0.0	0.0	0.0	0.0	0.0	0.0	0.0	0.0	0.0	0.0	NA	NA	NA	NA	NA	NA	NA	NA	NA	NA
European Caucasian	high-affinity	1	CDC25C_m1	HLA-B27:05	0.0	0.0	0.0	0.0	0.0	0.0	0.0	0.0	0.0	0.0	NA	NA	NA	NA	NA	NA	NA	NA	NA	NA
European Caucasian	high-affinity	1	CDC25C_m1	HLA-B39:01	0.0	0.0	0.0	0.0	0.0	0.0	0.0	0.0	0.0	0.0	NA	NA	NA	NA	NA	NA	NA	NA	NA	NA
European Caucasian	high-affinity	1	CDC25C_m1	HLA-B40:01	0.0	0.0	0.0	0.0	0.0	0.0	0.0	0.0	0.0	0.0	NA	NA	NA	NA	NA	NA	NA	NA	NA	NA
European Caucasian	high-affinity	1	CDC25C_m1	HLA-B58:01	0.0	0.0	0.0	0.0	0.0	0.0	0.0	0.0	0.0	0.0	NA	NA	NA	NA	NA	NA	NA	NA	NA	NA
European Caucasian	high-affinity	1	CDC7_m1	HLA-A01:01	0.0	0.29260869996636246	0.44790020643176487	0.5398219831353912	0.6011295043088045	0.6466530945902002	0.683412014422316	0.7149696383821719	0.7432901761807887	0.7695202192771745	NA	NA	NA	NA	NA	NA	NA	NA	NA	NA
European Caucasian	high-affinity	1	CDC7_m1	HLA-A02:01	0.0	0.29260869996636246	0.44790020643176487	0.5398219831353912	0.6011295043088045	0.6466530945902002	0.683412014422316	0.7149696383821719	0.7432901761807887	0.7695202192771745	NA	NA	NA	NA	NA	NA	NA	NA	NA	NA
European Caucasian	high-affinity	1	CDC7_m1	HLA-A03:01	0.0	0.29260869996636246	0.44790020643176487	0.5398219831353912	0.6011295043088045	0.6466530945902002	0.683412014422316	0.7149696383821719	0.7432901761807887	0.7695202192771745	NA	NA	NA	NA	NA	NA	NA	NA	NA	NA
European Caucasian	high-affinity	1	CDC7_m1	HLA-A24:02	0.0	0.29260869996636246	0.44790020643176487	0.5398219831353912	0.6011295043088045	0.6466530945902002	0.683412014422316	0.7149696383821719	0.7432901761807887	0.7695202192771745	NA	NA	NA	NA	NA	NA	NA	NA	NA	NA
European Caucasian	high-affinity	1	CDC7_m1	HLA-A26:01	0.0	0.29260869996636246	0.44790020643176487	0.5398219831353912	0.6011295043088045	0.6466530945902002	0.683412014422316	0.7149696383821719	0.7432901761807887	0.7695202192771745	NA	NA	NA	NA	NA	NA	NA	NA	NA	NA
European Caucasian	high-affinity	1	CDC7_m1	HLA-B07:02	0.0	0.29260869996636246	0.44790020643176487	0.5398219831353912	0.6011295043088045	0.6466530945902002	0.683412014422316	0.7149696383821719	0.7432901761807887	0.7695202192771745	NA	NA	NA	NA	NA	NA	NA	NA	NA	NA
European Caucasian	high-affinity	1	CDC7_m1	HLA-B08:01	0.0	0.29260869996636246	0.44790020643176487	0.5398219831353912	0.6011295043088045	0.6466530945902002	0.683412014422316	0.7149696383821719	0.7432901761807887	0.7695202192771745	NA	NA	NA	NA	NA	NA	NA	NA	NA	NA
European Caucasian	high-affinity	1	CDC7_m1	HLA-B15:01	0.0	0.29260869996636246	0.44790020643176487	0.5398219831353912	0.6011295043088045	0.6466530945902002	0.683412014422316	0.7149696383821719	0.7432901761807887	0.7695202192771745	NA	NA	NA	NA	NA	NA	NA	NA	NA	NA
European Caucasian	high-affinity	1	CDC7_m1	HLA-B27:05	0.0	0.29260869996636246	0.44790020643176487	0.5398219831353912	0.6011295043088045	0.6466530945902002	0.683412014422316	0.7149696383821719	0.7432901761807887	0.7695202192771745	NA	NA	NA	NA	NA	NA	NA	NA	NA	NA
European Caucasian	high-affinity	1	CDC7_m1	HLA-B39:01	0.0	0.29260869996636246	0.44790020643176487	0.5398219831353912	0.6011295043088045	0.6466530945902002	0.683412014422316	0.7149696383821719	0.7432901761807887	0.7695202192771745	NA	NA	NA	NA	NA	NA	NA	NA	NA	NA
European Caucasian	high-affinity	1	CDC7_m1	HLA-B40:01	0.0	0.29260869996636246	0.44790020643176487	0.5398219831353912	0.6011295043088045	0.6466530945902002	0.683412014422316	0.7149696383821719	0.7432901761807887	0.7695202192771745	NA	NA	NA	NA	NA	NA	NA	NA	NA	NA
European Caucasian	high-affinity	1	CDC7_m1	HLA-B58:01	0.0	0.29260869996636246	0.44790020643176487	0.5398219831353912	0.6011295043088045	0.6466530945902002	0.683412014422316	0.7149696383821719	0.7432901761807887	0.7695202192771745	NA	NA	NA	NA	NA	NA	NA	NA	NA	NA
European Caucasian	high-affinity	1	CEBPZ_m1	HLA-A01:01	0.0	0.0	0.0	0.0	0.0	0.0	0.0	0.0	0.0	0.0	NA	NA	NA	NA	NA	NA	NA	NA	NA	NA
European Caucasian	high-affinity	1	CEBPZ_m1	HLA-A02:01	0.0	0.0	0.0	0.0	0.0	0.0	0.0	0.0	0.0	0.0	NA	NA	NA	NA	NA	NA	NA	NA	NA	NA
European Caucasian	high-affinity	1	CEBPZ_m1	HLA-A03:01	0.0	0.0	0.0	0.0	0.0	0.0	0.0	0.0	0.0	0.0	NA	NA	NA	NA	NA	NA	NA	NA	NA	NA
European Caucasian	high-affinity	1	CEBPZ_m1	HLA-A24:02	0.0	0.0	0.0	0.0	0.0	0.0	0.0	0.0	0.0	0.0	NA	NA	NA	NA	NA	NA	NA	NA	NA	NA
European Caucasian	high-affinity	1	CEBPZ_m1	HLA-A26:01	0.0	0.0	0.0	0.0	0.0	0.0	0.0	0.0	0.0	0.0	NA	NA	NA	NA	NA	NA	NA	NA	NA	NA
European Caucasian	high-affinity	1	CEBPZ_m1	HLA-B07:02	0.0	0.0	0.0	0.0	0.0	0.0	0.0	0.0	0.0	0.0	NA	NA	NA	NA	NA	NA	NA	NA	NA	NA
European Caucasian	high-affinity	1	CEBPZ_m1	HLA-B08:01	0.0	0.0	0.0	0.0	0.0	0.0	0.0	0.0	0.0	0.0	NA	NA	NA	NA	NA	NA	NA	NA	NA	NA
European Caucasian	high-affinity	1	CEBPZ_m1	HLA-B15:01	0.0	0.0	0.0	0.0	0.0	0.0	0.0	0.0	0.0	0.0	NA	NA	NA	NA	NA	NA	NA	NA	NA	NA
European Caucasian	high-affinity	1	CEBPZ_m1	HLA-B27:05	0.0	0.0	0.0	0.0	0.0	0.0	0.0	0.0	0.0	0.0	NA	NA	NA	NA	NA	NA	NA	NA	NA	NA
European Caucasian	high-affinity	1	CEBPZ_m1	HLA-B39:01	0.0	0.0	0.0	0.0	0.0	0.0	0.0	0.0	0.0	0.0	NA	NA	NA	NA	NA	NA	NA	NA	NA	NA
European Caucasian	high-affinity	1	CEBPZ_m1	HLA-B40:01	0.0	0.0	0.0	0.0	0.0	0.0	0.0	0.0	0.0	0.0	NA	NA	NA	NA	NA	NA	NA	NA	NA	NA
European Caucasian	high-affinity	1	CEBPZ_m1	HLA-B58:01	0.0	0.0	0.0	0.0	0.0	0.0	0.0	0.0	0.0	0.0	NA	NA	NA	NA	NA	NA	NA	NA	NA	NA
European Caucasian	high-affinity	1	CENPF_m1	HLA-A01:01	0.0	0.024414364	0.048828728	0.073243092	0.097657456	0.12207182	0.146486184	0.170900548	0.195314912	0.219729276	NA	NA	NA	NA	NA	NA	NA	NA	NA	NA
European Caucasian	high-affinity	1	CENPF_m1	HLA-A02:01	0.0	0.024414364	0.048828728	0.073243092	0.097657456	0.12207182	0.146486184	0.170900548	0.195314912	0.219729276	NA	NA	NA	NA	NA	NA	NA	NA	NA	NA
European Caucasian	high-affinity	1	CENPF_m1	HLA-A03:01	0.0	0.024414364	0.048828728	0.073243092	0.097657456	0.12207182	0.146486184	0.170900548	0.195314912	0.219729276	NA	NA	NA	NA	NA	NA	NA	NA	NA	NA
European Caucasian	high-affinity	1	CENPF_m1	HLA-A24:02	0.0	0.024414364	0.048828728	0.073243092	0.097657456	0.12207182	0.146486184	0.170900548	0.195314912	0.219729276	NA	NA	NA	NA	NA	NA	NA	NA	NA	NA
European Caucasian	high-affinity	1	CENPF_m1	HLA-A26:01	0.0	0.024414364	0.048828728	0.073243092	0.097657456	0.12207182	0.146486184	0.170900548	0.195314912	0.219729276	NA	NA	NA	NA	NA	NA	NA	NA	NA	NA
European Caucasian	high-affinity	1	CENPF_m1	HLA-B07:02	0.0	0.024414364	0.048828728	0.073243092	0.097657456	0.12207182	0.146486184	0.170900548	0.195314912	0.219729276	NA	NA	NA	NA	NA	NA	NA	NA	NA	NA
European Caucasian	high-affinity	1	CENPF_m1	HLA-B08:01	0.0	0.024414364	0.048828728	0.073243092	0.097657456	0.12207182	0.146486184	0.170900548	0.195314912	0.219729276	NA	NA	NA	NA	NA	NA	NA	NA	NA	NA
European Caucasian	high-affinity	1	CENPF_m1	HLA-B15:01	0.0	0.024414364	0.048828728	0.073243092	0.097657456	0.12207182	0.146486184	0.170900548	0.195314912	0.219729276	NA	NA	NA	NA	NA	NA	NA	NA	NA	NA
European Caucasian	high-affinity	1	CENPF_m1	HLA-B27:05	0.0	0.024414364	0.048828728	0.073243092	0.097657456	0.12207182	0.146486184	0.170900548	0.195314912	0.219729276	NA	NA	NA	NA	NA	NA	NA	NA	NA	NA
European Caucasian	high-affinity	1	CENPF_m1	HLA-B39:01	0.0	0.024414364	0.048828728	0.073243092	0.097657456	0.12207182	0.146486184	0.170900548	0.195314912	0.219729276	NA	NA	NA	NA	NA	NA	NA	NA	NA	NA
European Caucasian	high-affinity	1	CENPF_m1	HLA-B40:01	0.0	0.024414364	0.048828728	0.073243092	0.097657456	0.12207182	0.146486184	0.170900548	0.195314912	0.219729276	NA	NA	NA	NA	NA	NA	NA	NA	NA	NA
European Caucasian	high-affinity	1	CENPF_m1	HLA-B58:01	0.0	0.024414364	0.048828728	0.073243092	0.097657456	0.12207182	0.146486184	0.170900548	0.195314912	0.219729276	NA	NA	NA	NA	NA	NA	NA	NA	NA	NA
European Caucasian	high-affinity	1	CENPH_m1	HLA-A01:01	0.0	0.00394215841	0.00709879448	0.00955718847	0.01140462064	0.01272837125	0.01361572056	0.01415394883	0.01443033632	0.01453216329	NA	NA	NA	NA	NA	NA	NA	NA	NA	NA
European Caucasian	high-affinity	1	CENPH_m1	HLA-A02:01	0.0	0.00394215841	0.00709879448	0.00955718847	0.01140462064	0.01272837125	0.01361572056	0.01415394883	0.01443033632	0.01453216329	NA	NA	NA	NA	NA	NA	NA	NA	NA	NA
European Caucasian	high-affinity	1	CENPH_m1	HLA-A03:01	0.0	0.00394215841	0.00709879448	0.00955718847	0.01140462064	0.01272837125	0.01361572056	0.01415394883	0.01443033632	0.01453216329	NA	NA	NA	NA	NA	NA	NA	NA	NA	NA
European Caucasian	high-affinity	1	CENPH_m1	HLA-A24:02	0.0	0.00394215841	0.00709879448	0.00955718847	0.01140462064	0.01272837125	0.01361572056	0.01415394883	0.01443033632	0.01453216329	NA	NA	NA	NA	NA	NA	NA	NA	NA	NA
European Caucasian	high-affinity	1	CENPH_m1	HLA-A26:01	0.0	0.00394215841	0.00709879448	0.00955718847	0.01140462064	0.01272837125	0.01361572056	0.01415394883	0.01443033632	0.01453216329	NA	NA	NA	NA	NA	NA	NA	NA	NA	NA
European Caucasian	high-affinity	1	CENPH_m1	HLA-B07:02	0.0	0.00394215841	0.00709879448	0.00955718847	0.01140462064	0.01272837125	0.01361572056	0.01415394883	0.01443033632	0.01453216329	NA	NA	NA	NA	NA	NA	NA	NA	NA	NA
European Caucasian	high-affinity	1	CENPH_m1	HLA-B08:01	0.0	0.00394215841	0.00709879448	0.00955718847	0.01140462064	0.01272837125	0.01361572056	0.01415394883	0.01443033632	0.01453216329	NA	NA	NA	NA	NA	NA	NA	NA	NA	NA
European Caucasian	high-affinity	1	CENPH_m1	HLA-B15:01	0.0	0.00394215841	0.00709879448	0.00955718847	0.01140462064	0.01272837125	0.01361572056	0.01415394883	0.01443033632	0.01453216329	NA	NA	NA	NA	NA	NA	NA	NA	NA	NA
European Caucasian	high-affinity	1	CENPH_m1	HLA-B27:05	0.0	0.00394215841	0.00709879448	0.00955718847	0.01140462064	0.01272837125	0.01361572056	0.01415394883	0.01443033632	0.01453216329	NA	NA	NA	NA	NA	NA	NA	NA	NA	NA
European Caucasian	high-affinity	1	CENPH_m1	HLA-B39:01	0.0	0.00394215841	0.00709879448	0.00955718847	0.01140462064	0.01272837125	0.01361572056	0.01415394883	0.01443033632	0.01453216329	NA	NA	NA	NA	NA	NA	NA	NA	NA	NA
European Caucasian	high-affinity	1	CENPH_m1	HLA-B40:01	0.0	0.00394215841	0.00709879448	0.00955718847	0.01140462064	0.01272837125	0.01361572056	0.01415394883	0.01443033632	0.01453216329	NA	NA	NA	NA	NA	NA	NA	NA	NA	NA
European Caucasian	high-affinity	1	CENPH_m1	HLA-B58:01	0.0	0.00394215841	0.00709879448	0.00955718847	0.01140462064	0.01272837125	0.01361572056	0.01415394883	0.01443033632	0.01453216329	NA	NA	NA	NA	NA	NA	NA	NA	NA	NA
European Caucasian	high-affinity	1	CEP164_m1	HLA-A01:01	0.0	0.0	0.0	0.0	0.0	0.0	0.0	0.0	0.0	0.0	0.0	0.0	0.0	0.0	0.0	0.0	0.0	0.0	0.0	0.0
European Caucasian	high-affinity	1	CEP164_m1	HLA-A02:01	0.0	0.0	0.0	0.0	0.0	0.0	0.0	0.0	0.0	0.0	0.0	0.0	0.0	0.0	0.0	0.0	0.0	0.0	0.0	0.0
European Caucasian	high-affinity	1	CEP164_m1	HLA-A03:01	0.0	0.0	0.0	0.0	0.0	0.0	0.0	0.0	0.0	0.0	0.0	0.0	0.0	0.0	0.0	0.0	0.0	0.0	0.0	0.0
European Caucasian	high-affinity	1	CEP164_m1	HLA-A24:02	0.0	0.0	0.0	0.0	0.0	0.0	0.0	0.0	0.0	0.0	0.0	0.0	0.0	0.0	0.0	0.0	0.0	0.0	0.0	0.0
European Caucasian	high-affinity	1	CEP164_m1	HLA-A26:01	0.0	0.0	0.0	0.0	0.0	0.0	0.0	0.0	0.0	0.0	0.0	0.0	0.0	0.0	0.0	0.0	0.0	0.0	0.0	0.0
European Caucasian	high-affinity	1	CEP164_m1	HLA-B07:02	0.0	0.0	0.0	0.0	0.0	0.0	0.0	0.0	0.0	0.0	0.0	0.0	0.0	0.0	0.0	0.0	0.0	0.0	0.0	0.0
European Caucasian	high-affinity	1	CEP164_m1	HLA-B08:01	0.0	0.0	0.0	0.0	0.0	0.0	0.0	0.0	0.0	0.0	0.0	0.0	0.0	0.0	0.0	0.0	0.0	0.0	0.0	0.0
European Caucasian	high-affinity	1	CEP164_m1	HLA-B15:01	0.0	0.0	0.0	0.0	0.0	0.0	0.0	0.0	0.0	0.0	0.0	0.0	0.0	0.0	0.0	0.0	0.0	0.0	0.0	0.0
European Caucasian	high-affinity	1	CEP164_m1	HLA-B27:05	0.0	0.0	0.0	0.0	0.0	0.0	0.0	0.0	0.0	0.0	0.0	0.0	0.0	0.0	0.0	0.0	0.0	0.0	0.0	0.0
European Caucasian	high-affinity	1	CEP164_m1	HLA-B39:01	0.0	0.0	0.0	0.0	0.0	0.0	0.0	0.0	0.0	0.0	0.0	0.0	0.0	0.0	0.0	0.0	0.0	0.0	0.0	0.0
European Caucasian	high-affinity	1	CEP164_m1	HLA-B40:01	0.0	0.0	0.0	0.0	0.0	0.0	0.0	0.0	0.0	0.0	0.0	0.0	0.0	0.0	0.0	0.0	0.0	0.0	0.0	0.0
European Caucasian	high-affinity	1	CEP164_m1	HLA-B58:01	0.0	0.0	0.0	0.0	0.0	0.0	0.0	0.0	0.0	0.0	0.0	0.0	0.0	0.0	0.0	0.0	0.0	0.0	0.0	0.0
European Caucasian	high-affinity	1	CEP57_m1	HLA-A01:01	0.0	0.0	0.0	0.0	0.0	0.0	0.0	0.0	0.0	0.0	NA	NA	NA	NA	NA	NA	NA	NA	NA	NA
European Caucasian	high-affinity	1	CEP57_m1	HLA-A02:01	0.0	0.0	0.0	0.0	0.0	0.0	0.0	0.0	0.0	0.0	NA	NA	NA	NA	NA	NA	NA	NA	NA	NA
European Caucasian	high-affinity	1	CEP57_m1	HLA-A03:01	0.0	0.0	0.0	0.0	0.0	0.0	0.0	0.0	0.0	0.0	NA	NA	NA	NA	NA	NA	NA	NA	NA	NA
European Caucasian	high-affinity	1	CEP57_m1	HLA-A24:02	0.0	0.0	0.0	0.0	0.0	0.0	0.0	0.0	0.0	0.0	NA	NA	NA	NA	NA	NA	NA	NA	NA	NA
European Caucasian	high-affinity	1	CEP57_m1	HLA-A26:01	0.0	0.0	0.0	0.0	0.0	0.0	0.0	0.0	0.0	0.0	NA	NA	NA	NA	NA	NA	NA	NA	NA	NA
European Caucasian	high-affinity	1	CEP57_m1	HLA-B07:02	0.0	0.0	0.0	0.0	0.0	0.0	0.0	0.0	0.0	0.0	NA	NA	NA	NA	NA	NA	NA	NA	NA	NA
European Caucasian	high-affinity	1	CEP57_m1	HLA-B08:01	0.0	0.0	0.0	0.0	0.0	0.0	0.0	0.0	0.0	0.0	NA	NA	NA	NA	NA	NA	NA	NA	NA	NA
European Caucasian	high-affinity	1	CEP57_m1	HLA-B15:01	0.0	0.0	0.0	0.0	0.0	0.0	0.0	0.0	0.0	0.0	NA	NA	NA	NA	NA	NA	NA	NA	NA	NA
European Caucasian	high-affinity	1	CEP57_m1	HLA-B27:05	0.0	0.0	0.0	0.0	0.0	0.0	0.0	0.0	0.0	0.0	NA	NA	NA	NA	NA	NA	NA	NA	NA	NA
European Caucasian	high-affinity	1	CEP57_m1	HLA-B39:01	0.0	0.0	0.0	0.0	0.0	0.0	0.0	0.0	0.0	0.0	NA	NA	NA	NA	NA	NA	NA	NA	NA	NA
European Caucasian	high-affinity	1	CEP57_m1	HLA-B40:01	0.0	0.0	0.0	0.0	0.0	0.0	0.0	0.0	0.0	0.0	NA	NA	NA	NA	NA	NA	NA	NA	NA	NA
European Caucasian	high-affinity	1	CEP57_m1	HLA-B58:01	0.0	0.0	0.0	0.0	0.0	0.0	0.0	0.0	0.0	0.0	NA	NA	NA	NA	NA	NA	NA	NA	NA	NA
European Caucasian	high-affinity	1	CIR1_m1	HLA-A01:01	0.0	0.13292281710510953	0.2436658740876917	0.33640897645607154	0.4147265436025539	0.4816370613501112	0.5396511287440168	0.5908180990884234	0.6367713152278864	0.6787719390738326	NA	NA	NA	NA	NA	NA	NA	NA	NA	NA
European Caucasian	high-affinity	1	CIR1_m1	HLA-A02:01	0.0	0.13292281710510953	0.2436658740876917	0.33640897645607154	0.4147265436025539	0.4816370613501112	0.5396511287440168	0.5908180990884234	0.6367713152278864	0.6787719390738326	NA	NA	NA	NA	NA	NA	NA	NA	NA	NA
European Caucasian	high-affinity	1	CIR1_m1	HLA-A03:01	0.0	0.13292281710510953	0.2436658740876917	0.33640897645607154	0.4147265436025539	0.4816370613501112	0.5396511287440168	0.5908180990884234	0.6367713152278864	0.6787719390738326	NA	NA	NA	NA	NA	NA	NA	NA	NA	NA
European Caucasian	high-affinity	1	CIR1_m1	HLA-A24:02	0.0	0.13292281710510953	0.2436658740876917	0.33640897645607154	0.4147265436025539	0.4816370613501112	0.5396511287440168	0.5908180990884234	0.6367713152278864	0.6787719390738326	NA	NA	NA	NA	NA	NA	NA	NA	NA	NA
European Caucasian	high-affinity	1	CIR1_m1	HLA-A26:01	0.0	0.13292281710510953	0.2436658740876917	0.33640897645607154	0.4147265436025539	0.4816370613501112	0.5396511287440168	0.5908180990884234	0.6367713152278864	0.6787719390738326	NA	NA	NA	NA	NA	NA	NA	NA	NA	NA
European Caucasian	high-affinity	1	CIR1_m1	HLA-B07:02	0.0	0.13292281710510953	0.2436658740876917	0.33640897645607154	0.4147265436025539	0.4816370613501112	0.5396511287440168	0.5908180990884234	0.6367713152278864	0.6787719390738326	NA	NA	NA	NA	NA	NA	NA	NA	NA	NA
European Caucasian	high-affinity	1	CIR1_m1	HLA-B08:01	0.0	0.13292281710510953	0.2436658740876917	0.33640897645607154	0.4147265436025539	0.4816370613501112	0.5396511287440168	0.5908180990884234	0.6367713152278864	0.6787719390738326	NA	NA	NA	NA	NA	NA	NA	NA	NA	NA
European Caucasian	high-affinity	1	CIR1_m1	HLA-B15:01	0.0	0.13292281710510953	0.2436658740876917	0.33640897645607154	0.4147265436025539	0.4816370613501112	0.5396511287440168	0.5908180990884234	0.6367713152278864	0.6787719390738326	NA	NA	NA	NA	NA	NA	NA	NA	NA	NA
European Caucasian	high-affinity	1	CIR1_m1	HLA-B27:05	0.0	0.13292281710510953	0.2436658740876917	0.33640897645607154	0.4147265436025539	0.4816370613501112	0.5396511287440168	0.5908180990884234	0.6367713152278864	0.6787719390738326	NA	NA	NA	NA	NA	NA	NA	NA	NA	NA
European Caucasian	high-affinity	1	CIR1_m1	HLA-B39:01	0.0	0.13292281710510953	0.2436658740876917	0.33640897645607154	0.4147265436025539	0.4816370613501112	0.5396511287440168	0.5908180990884234	0.6367713152278864	0.6787719390738326	NA	NA	NA	NA	NA	NA	NA	NA	NA	NA
European Caucasian	high-affinity	1	CIR1_m1	HLA-B40:01	0.0	0.13292281710510953	0.2436658740876917	0.33640897645607154	0.4147265436025539	0.4816370613501112	0.5396511287440168	0.5908180990884234	0.6367713152278864	0.6787719390738326	NA	NA	NA	NA	NA	NA	NA	NA	NA	NA
European Caucasian	high-affinity	1	CIR1_m1	HLA-B58:01	0.0	0.13292281710510953	0.2436658740876917	0.33640897645607154	0.4147265436025539	0.4816370613501112	0.5396511287440168	0.5908180990884234	0.6367713152278864	0.6787719390738326	NA	NA	NA	NA	NA	NA	NA	NA	NA	NA
European Caucasian	high-affinity	1	COIL_m1	HLA-A01:01	0.0	0.05640222094637794	0.10695214960732692	0.15176409171556968	0.190952353003829	0.22463123920482767	0.2529150560512884	0.2759181092759339	0.29375470461148706	0.30653914779067054	NA	NA	NA	NA	NA	NA	NA	NA	NA	NA
European Caucasian	high-affinity	1	COIL_m1	HLA-A02:01	0.0	0.05640222094637794	0.10695214960732692	0.15176409171556968	0.190952353003829	0.22463123920482767	0.2529150560512884	0.2759181092759339	0.29375470461148706	0.30653914779067054	NA	NA	NA	NA	NA	NA	NA	NA	NA	NA
European Caucasian	high-affinity	1	COIL_m1	HLA-A03:01	0.0	0.05640222094637794	0.10695214960732692	0.15176409171556968	0.190952353003829	0.22463123920482767	0.2529150560512884	0.2759181092759339	0.29375470461148706	0.30653914779067054	NA	NA	NA	NA	NA	NA	NA	NA	NA	NA
European Caucasian	high-affinity	1	COIL_m1	HLA-A24:02	0.0	0.05640222094637794	0.10695214960732692	0.15176409171556968	0.190952353003829	0.22463123920482767	0.2529150560512884	0.2759181092759339	0.29375470461148706	0.30653914779067054	NA	NA	NA	NA	NA	NA	NA	NA	NA	NA
European Caucasian	high-affinity	1	COIL_m1	HLA-A26:01	0.0	0.05640222094637794	0.10695214960732692	0.15176409171556968	0.190952353003829	0.22463123920482767	0.2529150560512884	0.2759181092759339	0.29375470461148706	0.30653914779067054	NA	NA	NA	NA	NA	NA	NA	NA	NA	NA
European Caucasian	high-affinity	1	COIL_m1	HLA-B07:02	0.0	0.05640222094637794	0.10695214960732692	0.15176409171556968	0.190952353003829	0.22463123920482767	0.2529150560512884	0.2759181092759339	0.29375470461148706	0.30653914779067054	NA	NA	NA	NA	NA	NA	NA	NA	NA	NA
European Caucasian	high-affinity	1	COIL_m1	HLA-B08:01	0.0	0.05640222094637794	0.10695214960732692	0.15176409171556968	0.190952353003829	0.22463123920482767	0.2529150560512884	0.2759181092759339	0.29375470461148706	0.30653914779067054	NA	NA	NA	NA	NA	NA	NA	NA	NA	NA
European Caucasian	high-affinity	1	COIL_m1	HLA-B15:01	0.0	0.05640222094637794	0.10695214960732692	0.15176409171556968	0.190952353003829	0.22463123920482767	0.2529150560512884	0.2759181092759339	0.29375470461148706	0.30653914779067054	NA	NA	NA	NA	NA	NA	NA	NA	NA	NA
European Caucasian	high-affinity	1	COIL_m1	HLA-B27:05	0.0	0.05640222094637794	0.10695214960732692	0.15176409171556968	0.190952353003829	0.22463123920482767	0.2529150560512884	0.2759181092759339	0.29375470461148706	0.30653914779067054	NA	NA	NA	NA	NA	NA	NA	NA	NA	NA
European Caucasian	high-affinity	1	COIL_m1	HLA-B39:01	0.0	0.05640222094637794	0.10695214960732692	0.15176409171556968	0.190952353003829	0.22463123920482767	0.2529150560512884	0.2759181092759339	0.29375470461148706	0.30653914779067054	NA	NA	NA	NA	NA	NA	NA	NA	NA	NA
European Caucasian	high-affinity	1	COIL_m1	HLA-B40:01	0.0	0.05640222094637794	0.10695214960732692	0.15176409171556968	0.190952353003829	0.22463123920482767	0.2529150560512884	0.2759181092759339	0.29375470461148706	0.30653914779067054	NA	NA	NA	NA	NA	NA	NA	NA	NA	NA
European Caucasian	high-affinity	1	COIL_m1	HLA-B58:01	0.0	0.05640222094637794	0.10695214960732692	0.15176409171556968	0.190952353003829	0.22463123920482767	0.2529150560512884	0.2759181092759339	0.29375470461148706	0.30653914779067054	NA	NA	NA	NA	NA	NA	NA	NA	NA	NA
European Caucasian	high-affinity	1	CUL2_m1	HLA-A01:01	0.0	0.1009608068047403	0.19052114862848954	0.26901604958554026	0.336780533790185	0.39414962535671627	0.44145834839942666	0.4790417270326087	0.5072347853705549	0.5263725475275578	NA	NA	NA	NA	NA	NA	NA	NA	NA	NA
European Caucasian	high-affinity	1	CUL2_m1	HLA-A02:01	0.0	0.1009608068047403	0.19052114862848954	0.26901604958554026	0.336780533790185	0.39414962535671627	0.44145834839942666	0.4790417270326087	0.5072347853705549	0.5263725475275578	NA	NA	NA	NA	NA	NA	NA	NA	NA	NA
European Caucasian	high-affinity	1	CUL2_m1	HLA-A03:01	0.0	0.1009608068047403	0.19052114862848954	0.26901604958554026	0.336780533790185	0.39414962535671627	0.44145834839942666	0.4790417270326087	0.5072347853705549	0.5263725475275578	NA	NA	NA	NA	NA	NA	NA	NA	NA	NA
European Caucasian	high-affinity	1	CUL2_m1	HLA-A24:02	0.0	0.1009608068047403	0.19052114862848954	0.26901604958554026	0.336780533790185	0.39414962535671627	0.44145834839942666	0.4790417270326087	0.5072347853705549	0.5263725475275578	NA	NA	NA	NA	NA	NA	NA	NA	NA	NA
European Caucasian	high-affinity	1	CUL2_m1	HLA-A26:01	0.0	0.1009608068047403	0.19052114862848954	0.26901604958554026	0.336780533790185	0.39414962535671627	0.44145834839942666	0.4790417270326087	0.5072347853705549	0.5263725475275578	NA	NA	NA	NA	NA	NA	NA	NA	NA	NA
European Caucasian	high-affinity	1	CUL2_m1	HLA-B07:02	0.0	0.1009608068047403	0.19052114862848954	0.26901604958554026	0.336780533790185	0.39414962535671627	0.44145834839942666	0.4790417270326087	0.5072347853705549	0.5263725475275578	NA	NA	NA	NA	NA	NA	NA	NA	NA	NA
European Caucasian	high-affinity	1	CUL2_m1	HLA-B08:01	0.0	0.1009608068047403	0.19052114862848954	0.26901604958554026	0.336780533790185	0.39414962535671627	0.44145834839942666	0.4790417270326087	0.5072347853705549	0.5263725475275578	NA	NA	NA	NA	NA	NA	NA	NA	NA	NA
European Caucasian	high-affinity	1	CUL2_m1	HLA-B15:01	0.0	0.1009608068047403	0.19052114862848954	0.26901604958554026	0.336780533790185	0.39414962535671627	0.44145834839942666	0.4790417270326087	0.5072347853705549	0.5263725475275578	NA	NA	NA	NA	NA	NA	NA	NA	NA	NA
European Caucasian	high-affinity	1	CUL2_m1	HLA-B27:05	0.0	0.1009608068047403	0.19052114862848954	0.26901604958554026	0.336780533790185	0.39414962535671627	0.44145834839942666	0.4790417270326087	0.5072347853705549	0.5263725475275578	NA	NA	NA	NA	NA	NA	NA	NA	NA	NA
European Caucasian	high-affinity	1	CUL2_m1	HLA-B39:01	0.0	0.1009608068047403	0.19052114862848954	0.26901604958554026	0.336780533790185	0.39414962535671627	0.44145834839942666	0.4790417270326087	0.5072347853705549	0.5263725475275578	NA	NA	NA	NA	NA	NA	NA	NA	NA	NA
European Caucasian	high-affinity	1	CUL2_m1	HLA-B40:01	0.0	0.1009608068047403	0.19052114862848954	0.26901604958554026	0.336780533790185	0.39414962535671627	0.44145834839942666	0.4790417270326087	0.5072347853705549	0.5263725475275578	NA	NA	NA	NA	NA	NA	NA	NA	NA	NA
European Caucasian	high-affinity	1	CUL2_m1	HLA-B58:01	0.0	0.1009608068047403	0.19052114862848954	0.26901604958554026	0.336780533790185	0.39414962535671627	0.44145834839942666	0.4790417270326087	0.5072347853705549	0.5263725475275578	NA	NA	NA	NA	NA	NA	NA	NA	NA	NA
European Caucasian	high-affinity	1	CYHR1_m1	HLA-A01:01	0.0	0.047509975	0.09501995	0.142529925	0.1900399	0.23754987500000002	0.28505985	0.33256982500000004	0.3800798	0.42758977500000006	NA	NA	NA	NA	NA	NA	NA	NA	NA	NA
European Caucasian	high-affinity	1	CYHR1_m1	HLA-A02:01	0.0	0.047509975	0.09501995	0.142529925	0.1900399	0.23754987500000002	0.28505985	0.33256982500000004	0.3800798	0.42758977500000006	NA	NA	NA	NA	NA	NA	NA	NA	NA	NA
European Caucasian	high-affinity	1	CYHR1_m1	HLA-A03:01	0.0	0.047509975	0.09501995	0.142529925	0.1900399	0.23754987500000002	0.28505985	0.33256982500000004	0.3800798	0.42758977500000006	NA	NA	NA	NA	NA	NA	NA	NA	NA	NA
European Caucasian	high-affinity	1	CYHR1_m1	HLA-A24:02	0.0	0.047509975	0.09501995	0.142529925	0.1900399	0.23754987500000002	0.28505985	0.33256982500000004	0.3800798	0.42758977500000006	NA	NA	NA	NA	NA	NA	NA	NA	NA	NA
European Caucasian	high-affinity	1	CYHR1_m1	HLA-A26:01	0.0	0.047509975	0.09501995	0.142529925	0.1900399	0.23754987500000002	0.28505985	0.33256982500000004	0.3800798	0.42758977500000006	NA	NA	NA	NA	NA	NA	NA	NA	NA	NA
European Caucasian	high-affinity	1	CYHR1_m1	HLA-B07:02	0.0	0.047509975	0.09501995	0.142529925	0.1900399	0.23754987500000002	0.28505985	0.33256982500000004	0.3800798	0.42758977500000006	NA	NA	NA	NA	NA	NA	NA	NA	NA	NA
European Caucasian	high-affinity	1	CYHR1_m1	HLA-B08:01	0.0	0.047509975	0.09501995	0.142529925	0.1900399	0.23754987500000002	0.28505985	0.33256982500000004	0.3800798	0.42758977500000006	NA	NA	NA	NA	NA	NA	NA	NA	NA	NA
European Caucasian	high-affinity	1	CYHR1_m1	HLA-B15:01	0.0	0.047509975	0.09501995	0.142529925	0.1900399	0.23754987500000002	0.28505985	0.33256982500000004	0.3800798	0.42758977500000006	NA	NA	NA	NA	NA	NA	NA	NA	NA	NA
European Caucasian	high-affinity	1	CYHR1_m1	HLA-B27:05	0.0	0.047509975	0.09501995	0.142529925	0.1900399	0.23754987500000002	0.28505985	0.33256982500000004	0.3800798	0.42758977500000006	NA	NA	NA	NA	NA	NA	NA	NA	NA	NA
European Caucasian	high-affinity	1	CYHR1_m1	HLA-B39:01	0.0	0.047509975	0.09501995	0.142529925	0.1900399	0.23754987500000002	0.28505985	0.33256982500000004	0.3800798	0.42758977500000006	NA	NA	NA	NA	NA	NA	NA	NA	NA	NA
European Caucasian	high-affinity	1	CYHR1_m1	HLA-B40:01	0.0	0.047509975	0.09501995	0.142529925	0.1900399	0.23754987500000002	0.28505985	0.33256982500000004	0.3800798	0.42758977500000006	NA	NA	NA	NA	NA	NA	NA	NA	NA	NA
European Caucasian	high-affinity	1	CYHR1_m1	HLA-B58:01	0.0	0.047509975	0.09501995	0.142529925	0.1900399	0.23754987500000002	0.28505985	0.33256982500000004	0.3800798	0.42758977500000006	NA	NA	NA	NA	NA	NA	NA	NA	NA	NA
European Caucasian	high-affinity	1	DIAPH3_m1	HLA-A01:01	0.0	0.026022799	0.052045598	0.078068397	0.104091196	0.130113995	0.156136794	0.182159593	0.208182392	0.234205191	NA	NA	NA	NA	NA	NA	NA	NA	NA	NA
European Caucasian	high-affinity	1	DIAPH3_m1	HLA-A02:01	0.0	0.026022799	0.052045598	0.078068397	0.104091196	0.130113995	0.156136794	0.182159593	0.208182392	0.234205191	NA	NA	NA	NA	NA	NA	NA	NA	NA	NA
European Caucasian	high-affinity	1	DIAPH3_m1	HLA-A03:01	0.0	0.026022799	0.052045598	0.078068397	0.104091196	0.130113995	0.156136794	0.182159593	0.208182392	0.234205191	NA	NA	NA	NA	NA	NA	NA	NA	NA	NA
European Caucasian	high-affinity	1	DIAPH3_m1	HLA-A24:02	0.0	0.026022799	0.052045598	0.078068397	0.104091196	0.130113995	0.156136794	0.182159593	0.208182392	0.234205191	NA	NA	NA	NA	NA	NA	NA	NA	NA	NA
European Caucasian	high-affinity	1	DIAPH3_m1	HLA-A26:01	0.0	0.026022799	0.052045598	0.078068397	0.104091196	0.130113995	0.156136794	0.182159593	0.208182392	0.234205191	NA	NA	NA	NA	NA	NA	NA	NA	NA	NA
European Caucasian	high-affinity	1	DIAPH3_m1	HLA-B07:02	0.0	0.026022799	0.052045598	0.078068397	0.104091196	0.130113995	0.156136794	0.182159593	0.208182392	0.234205191	NA	NA	NA	NA	NA	NA	NA	NA	NA	NA
European Caucasian	high-affinity	1	DIAPH3_m1	HLA-B08:01	0.0	0.026022799	0.052045598	0.078068397	0.104091196	0.130113995	0.156136794	0.182159593	0.208182392	0.234205191	NA	NA	NA	NA	NA	NA	NA	NA	NA	NA
European Caucasian	high-affinity	1	DIAPH3_m1	HLA-B15:01	0.0	0.026022799	0.052045598	0.078068397	0.104091196	0.130113995	0.156136794	0.182159593	0.208182392	0.234205191	NA	NA	NA	NA	NA	NA	NA	NA	NA	NA
European Caucasian	high-affinity	1	DIAPH3_m1	HLA-B27:05	0.0	0.026022799	0.052045598	0.078068397	0.104091196	0.130113995	0.156136794	0.182159593	0.208182392	0.234205191	NA	NA	NA	NA	NA	NA	NA	NA	NA	NA
European Caucasian	high-affinity	1	DIAPH3_m1	HLA-B39:01	0.0	0.026022799	0.052045598	0.078068397	0.104091196	0.130113995	0.156136794	0.182159593	0.208182392	0.234205191	NA	NA	NA	NA	NA	NA	NA	NA	NA	NA
European Caucasian	high-affinity	1	DIAPH3_m1	HLA-B40:01	0.0	0.026022799	0.052045598	0.078068397	0.104091196	0.130113995	0.156136794	0.182159593	0.208182392	0.234205191	NA	NA	NA	NA	NA	NA	NA	NA	NA	NA
European Caucasian	high-affinity	1	DIAPH3_m1	HLA-B58:01	0.0	0.026022799	0.052045598	0.078068397	0.104091196	0.130113995	0.156136794	0.182159593	0.208182392	0.234205191	NA	NA	NA	NA	NA	NA	NA	NA	NA	NA
European Caucasian	high-affinity	1	DNAH2_m1	HLA-A01:01	0.0	0.09026895250000001	0.17103591	0.24230087250000001	0.30406384000000003	0.35632481250000003	0.39908379	0.4323407725	0.45609576	0.4703487525	NA	NA	NA	NA	NA	NA	NA	NA	NA	NA
European Caucasian	high-affinity	1	DNAH2_m1	HLA-A02:01	0.0	0.09026895250000001	0.17103591	0.24230087250000001	0.30406384000000003	0.35632481250000003	0.39908379	0.4323407725	0.45609576	0.4703487525	NA	NA	NA	NA	NA	NA	NA	NA	NA	NA
European Caucasian	high-affinity	1	DNAH2_m1	HLA-A03:01	0.0	0.09026895250000001	0.17103591	0.24230087250000001	0.30406384000000003	0.35632481250000003	0.39908379	0.4323407725	0.45609576	0.4703487525	NA	NA	NA	NA	NA	NA	NA	NA	NA	NA
European Caucasian	high-affinity	1	DNAH2_m1	HLA-A24:02	0.0	0.09026895250000001	0.17103591	0.24230087250000001	0.30406384000000003	0.35632481250000003	0.39908379	0.4323407725	0.45609576	0.4703487525	NA	NA	NA	NA	NA	NA	NA	NA	NA	NA
European Caucasian	high-affinity	1	DNAH2_m1	HLA-A26:01	0.0	0.09026895250000001	0.17103591	0.24230087250000001	0.30406384000000003	0.35632481250000003	0.39908379	0.4323407725	0.45609576	0.4703487525	NA	NA	NA	NA	NA	NA	NA	NA	NA	NA
European Caucasian	high-affinity	1	DNAH2_m1	HLA-B07:02	0.0	0.09026895250000001	0.17103591	0.24230087250000001	0.30406384000000003	0.35632481250000003	0.39908379	0.4323407725	0.45609576	0.4703487525	NA	NA	NA	NA	NA	NA	NA	NA	NA	NA
European Caucasian	high-affinity	1	DNAH2_m1	HLA-B08:01	0.0	0.09026895250000001	0.17103591	0.24230087250000001	0.30406384000000003	0.35632481250000003	0.39908379	0.4323407725	0.45609576	0.4703487525	NA	NA	NA	NA	NA	NA	NA	NA	NA	NA
European Caucasian	high-affinity	1	DNAH2_m1	HLA-B15:01	0.0	0.09026895250000001	0.17103591	0.24230087250000001	0.30406384000000003	0.35632481250000003	0.39908379	0.4323407725	0.45609576	0.4703487525	NA	NA	NA	NA	NA	NA	NA	NA	NA	NA
European Caucasian	high-affinity	1	DNAH2_m1	HLA-B27:05	0.0	0.09026895250000001	0.17103591	0.24230087250000001	0.30406384000000003	0.35632481250000003	0.39908379	0.4323407725	0.45609576	0.4703487525	NA	NA	NA	NA	NA	NA	NA	NA	NA	NA
European Caucasian	high-affinity	1	DNAH2_m1	HLA-B39:01	0.0	0.09026895250000001	0.17103591	0.24230087250000001	0.30406384000000003	0.35632481250000003	0.39908379	0.4323407725	0.45609576	0.4703487525	NA	NA	NA	NA	NA	NA	NA	NA	NA	NA
European Caucasian	high-affinity	1	DNAH2_m1	HLA-B40:01	0.0	0.09026895250000001	0.17103591	0.24230087250000001	0.30406384000000003	0.35632481250000003	0.39908379	0.4323407725	0.45609576	0.4703487525	NA	NA	NA	NA	NA	NA	NA	NA	NA	NA
European Caucasian	high-affinity	1	DNAH2_m1	HLA-B58:01	0.0	0.09026895250000001	0.17103591	0.24230087250000001	0.30406384000000003	0.35632481250000003	0.39908379	0.4323407725	0.45609576	0.4703487525	NA	NA	NA	NA	NA	NA	NA	NA	NA	NA
European Caucasian	high-affinity	1	DPAGT1_m1	HLA-A01:01	0.0	0.12048636888273408	0.22395457013701517	0.3119731876250563	0.3859405770517749	0.44709344412262186	0.4965153306329405	0.535145008488854	0.5637847816596815	0.5831086960618838	NA	NA	NA	NA	NA	NA	NA	NA	NA	NA
European Caucasian	high-affinity	1	DPAGT1_m1	HLA-A02:01	0.0	0.12048636888273408	0.22395457013701517	0.3119731876250563	0.3859405770517749	0.44709344412262186	0.4965153306329405	0.535145008488854	0.5637847816596815	0.5831086960618838	NA	NA	NA	NA	NA	NA	NA	NA	NA	NA
European Caucasian	high-affinity	1	DPAGT1_m1	HLA-A03:01	0.0	0.12048636888273408	0.22395457013701517	0.3119731876250563	0.3859405770517749	0.44709344412262186	0.4965153306329405	0.535145008488854	0.5637847816596815	0.5831086960618838	NA	NA	NA	NA	NA	NA	NA	NA	NA	NA
European Caucasian	high-affinity	1	DPAGT1_m1	HLA-A24:02	0.0	0.12048636888273408	0.22395457013701517	0.3119731876250563	0.3859405770517749	0.44709344412262186	0.4965153306329405	0.535145008488854	0.5637847816596815	0.5831086960618838	NA	NA	NA	NA	NA	NA	NA	NA	NA	NA
European Caucasian	high-affinity	1	DPAGT1_m1	HLA-A26:01	0.0	0.12048636888273408	0.22395457013701517	0.3119731876250563	0.3859405770517749	0.44709344412262186	0.4965153306329405	0.535145008488854	0.5637847816596815	0.5831086960618838	NA	NA	NA	NA	NA	NA	NA	NA	NA	NA
European Caucasian	high-affinity	1	DPAGT1_m1	HLA-B07:02	0.0	0.12048636888273408	0.22395457013701517	0.3119731876250563	0.3859405770517749	0.44709344412262186	0.4965153306329405	0.535145008488854	0.5637847816596815	0.5831086960618838	NA	NA	NA	NA	NA	NA	NA	NA	NA	NA
European Caucasian	high-affinity	1	DPAGT1_m1	HLA-B08:01	0.0	0.12048636888273408	0.22395457013701517	0.3119731876250563	0.3859405770517749	0.44709344412262186	0.4965153306329405	0.535145008488854	0.5637847816596815	0.5831086960618838	NA	NA	NA	NA	NA	NA	NA	NA	NA	NA
European Caucasian	high-affinity	1	DPAGT1_m1	HLA-B15:01	0.0	0.12048636888273408	0.22395457013701517	0.3119731876250563	0.3859405770517749	0.44709344412262186	0.4965153306329405	0.535145008488854	0.5637847816596815	0.5831086960618838	NA	NA	NA	NA	NA	NA	NA	NA	NA	NA
European Caucasian	high-affinity	1	DPAGT1_m1	HLA-B27:05	0.0	0.12048636888273408	0.22395457013701517	0.3119731876250563	0.3859405770517749	0.44709344412262186	0.4965153306329405	0.535145008488854	0.5637847816596815	0.5831086960618838	NA	NA	NA	NA	NA	NA	NA	NA	NA	NA
European Caucasian	high-affinity	1	DPAGT1_m1	HLA-B39:01	0.0	0.12048636888273408	0.22395457013701517	0.3119731876250563	0.3859405770517749	0.44709344412262186	0.4965153306329405	0.535145008488854	0.5637847816596815	0.5831086960618838	NA	NA	NA	NA	NA	NA	NA	NA	NA	NA
European Caucasian	high-affinity	1	DPAGT1_m1	HLA-B40:01	0.0	0.12048636888273408	0.22395457013701517	0.3119731876250563	0.3859405770517749	0.44709344412262186	0.4965153306329405	0.535145008488854	0.5637847816596815	0.5831086960618838	NA	NA	NA	NA	NA	NA	NA	NA	NA	NA
European Caucasian	high-affinity	1	DPAGT1_m1	HLA-B58:01	0.0	0.12048636888273408	0.22395457013701517	0.3119731876250563	0.3859405770517749	0.44709344412262186	0.4965153306329405	0.535145008488854	0.5637847816596815	0.5831086960618838	NA	NA	NA	NA	NA	NA	NA	NA	NA	NA
European Caucasian	high-affinity	1	EAPP_m1	HLA-A01:01	0.0	0.13149134507111573	0.2398110592901307	0.3292574764041387	0.4035874859587082	0.466049432728707	0.5194152502455907	0.5660118284211523	0.6077516152677364	0.6461624527149145	NA	NA	NA	NA	NA	NA	NA	NA	NA	NA
European Caucasian	high-affinity	1	EAPP_m1	HLA-A02:01	0.0	0.13149134507111573	0.2398110592901307	0.3292574764041387	0.4035874859587082	0.466049432728707	0.5194152502455907	0.5660118284211523	0.6077516152677364	0.6461624527149145	NA	NA	NA	NA	NA	NA	NA	NA	NA	NA
European Caucasian	high-affinity	1	EAPP_m1	HLA-A03:01	0.0	0.13149134507111573	0.2398110592901307	0.3292574764041387	0.4035874859587082	0.466049432728707	0.5194152502455907	0.5660118284211523	0.6077516152677364	0.6461624527149145	NA	NA	NA	NA	NA	NA	NA	NA	NA	NA
European Caucasian	high-affinity	1	EAPP_m1	HLA-A24:02	0.0	0.13149134507111573	0.2398110592901307	0.3292574764041387	0.4035874859587082	0.466049432728707	0.5194152502455907	0.5660118284211523	0.6077516152677364	0.6461624527149145	NA	NA	NA	NA	NA	NA	NA	NA	NA	NA
European Caucasian	high-affinity	1	EAPP_m1	HLA-A26:01	0.0	0.13149134507111573	0.2398110592901307	0.3292574764041387	0.4035874859587082	0.466049432728707	0.5194152502455907	0.5660118284211523	0.6077516152677364	0.6461624527149145	NA	NA	NA	NA	NA	NA	NA	NA	NA	NA
European Caucasian	high-affinity	1	EAPP_m1	HLA-B07:02	0.0	0.13149134507111573	0.2398110592901307	0.3292574764041387	0.4035874859587082	0.466049432728707	0.5194152502455907	0.5660118284211523	0.6077516152677364	0.6461624527149145	NA	NA	NA	NA	NA	NA	NA	NA	NA	NA
European Caucasian	high-affinity	1	EAPP_m1	HLA-B08:01	0.0	0.13149134507111573	0.2398110592901307	0.3292574764041387	0.4035874859587082	0.466049432728707	0.5194152502455907	0.5660118284211523	0.6077516152677364	0.6461624527149145	NA	NA	NA	NA	NA	NA	NA	NA	NA	NA
European Caucasian	high-affinity	1	EAPP_m1	HLA-B15:01	0.0	0.13149134507111573	0.2398110592901307	0.3292574764041387	0.4035874859587082	0.466049432728707	0.5194152502455907	0.5660118284211523	0.6077516152677364	0.6461624527149145	NA	NA	NA	NA	NA	NA	NA	NA	NA	NA
European Caucasian	high-affinity	1	EAPP_m1	HLA-B27:05	0.0	0.13149134507111573	0.2398110592901307	0.3292574764041387	0.4035874859587082	0.466049432728707	0.5194152502455907	0.5660118284211523	0.6077516152677364	0.6461624527149145	NA	NA	NA	NA	NA	NA	NA	NA	NA	NA
European Caucasian	high-affinity	1	EAPP_m1	HLA-B39:01	0.0	0.13149134507111573	0.2398110592901307	0.3292574764041387	0.4035874859587082	0.466049432728707	0.5194152502455907	0.5660118284211523	0.6077516152677364	0.6461624527149145	NA	NA	NA	NA	NA	NA	NA	NA	NA	NA
European Caucasian	high-affinity	1	EAPP_m1	HLA-B40:01	0.0	0.13149134507111573	0.2398110592901307	0.3292574764041387	0.4035874859587082	0.466049432728707	0.5194152502455907	0.5660118284211523	0.6077516152677364	0.6461624527149145	NA	NA	NA	NA	NA	NA	NA	NA	NA	NA
European Caucasian	high-affinity	1	EAPP_m1	HLA-B58:01	0.0	0.13149134507111573	0.2398110592901307	0.3292574764041387	0.4035874859587082	0.466049432728707	0.5194152502455907	0.5660118284211523	0.6077516152677364	0.6461624527149145	NA	NA	NA	NA	NA	NA	NA	NA	NA	NA
European Caucasian	high-affinity	1	ELAVL3_m1	HLA-A01:01	0.0	0.0	0.0	0.0	0.0	0.0	0.0	0.0	0.0	0.0	0.0	0.0	0.0	0.0	0.0	0.0	0.0	0.0	0.0	0.0
European Caucasian	high-affinity	1	ELAVL3_m1	HLA-A02:01	0.0	0.0	0.0	0.0	0.0	0.0	0.0	0.0	0.0	0.0	0.0	0.0	0.0	0.0	0.0	0.0	0.0	0.0	0.0	0.0
European Caucasian	high-affinity	1	ELAVL3_m1	HLA-A03:01	0.0	0.0	0.0	0.0	0.0	0.0	0.0	0.0	0.0	0.0	0.0	0.0	0.0	0.0	0.0	0.0	0.0	0.0	0.0	0.0
European Caucasian	high-affinity	1	ELAVL3_m1	HLA-A24:02	0.0	0.0	0.0	0.0	0.0	0.0	0.0	0.0	0.0	0.0	0.0	0.0	0.0	0.0	0.0	0.0	0.0	0.0	0.0	0.0
European Caucasian	high-affinity	1	ELAVL3_m1	HLA-A26:01	0.0	0.0	0.0	0.0	0.0	0.0	0.0	0.0	0.0	0.0	0.0	0.0	0.0	0.0	0.0	0.0	0.0	0.0	0.0	0.0
European Caucasian	high-affinity	1	ELAVL3_m1	HLA-B07:02	0.0	0.0	0.0	0.0	0.0	0.0	0.0	0.0	0.0	0.0	0.0	0.0	0.0	0.0	0.0	0.0	0.0	0.0	0.0	0.0
European Caucasian	high-affinity	1	ELAVL3_m1	HLA-B08:01	0.0	0.0	0.0	0.0	0.0	0.0	0.0	0.0	0.0	0.0	0.0	0.0	0.0	0.0	0.0	0.0	0.0	0.0	0.0	0.0
European Caucasian	high-affinity	1	ELAVL3_m1	HLA-B15:01	0.0	0.0	0.0	0.0	0.0	0.0	0.0	0.0	0.0	0.0	0.0	0.0	0.0	0.0	0.0	0.0	0.0	0.0	0.0	0.0
European Caucasian	high-affinity	1	ELAVL3_m1	HLA-B27:05	0.0	0.0	0.0	0.0	0.0	0.0	0.0	0.0	0.0	0.0	0.0	0.0	0.0	0.0	0.0	0.0	0.0	0.0	0.0	0.0
European Caucasian	high-affinity	1	ELAVL3_m1	HLA-B39:01	0.0	0.0	0.0	0.0	0.0	0.0	0.0	0.0	0.0	0.0	0.0	0.0	0.0	0.0	0.0	0.0	0.0	0.0	0.0	0.0
European Caucasian	high-affinity	1	ELAVL3_m1	HLA-B40:01	0.0	0.0	0.0	0.0	0.0	0.0	0.0	0.0	0.0	0.0	0.0	0.0	0.0	0.0	0.0	0.0	0.0	0.0	0.0	0.0
European Caucasian	high-affinity	1	ELAVL3_m1	HLA-B58:01	0.0	0.0	0.0	0.0	0.0	0.0	0.0	0.0	0.0	0.0	0.0	0.0	0.0	0.0	0.0	0.0	0.0	0.0	0.0	0.0
European Caucasian	high-affinity	1	EPHB2_m1	HLA-A01:01	0.0	0.09926810927390053	0.19152394662160394	0.2771003197956011	0.3563203661586301	0.42949768392400434	0.49693646339594094	0.5589316182098895	0.6157689165728594	0.6677251125037498	0.0	0.007705091762666833	0.014865897963219842	0.021508250807903573	0.027657231896942452	0.03333718241128434	0.0385717132993441	0.04338371546374717	0.04779536994807307	0.051828158123599054
European Caucasian	high-affinity	1	EPHB2_m1	HLA-A02:01	0.0	0.09926810927390053	0.19152394662160394	0.2771003197956011	0.3563203661586301	0.42949768392400434	0.49693646339594094	0.5589316182098895	0.6157689165728594	0.6677251125037498	0.0	0.007705091762666833	0.014865897963219842	0.021508250807903573	0.027657231896942452	0.03333718241128434	0.0385717132993441	0.04338371546374717	0.04779536994807307	0.051828158123599054
European Caucasian	high-affinity	1	EPHB2_m1	HLA-A03:01	0.0	0.09926810927390053	0.19152394662160394	0.2771003197956011	0.3563203661586301	0.42949768392400434	0.49693646339594094	0.5589316182098895	0.6157689165728594	0.6677251125037498	0.0	0.007705091762666833	0.014865897963219842	0.021508250807903573	0.027657231896942452	0.03333718241128434	0.0385717132993441	0.04338371546374717	0.04779536994807307	0.051828158123599054
European Caucasian	high-affinity	1	EPHB2_m1	HLA-A24:02	0.0	0.09926810927390053	0.19152394662160394	0.2771003197956011	0.3563203661586301	0.42949768392400434	0.49693646339594094	0.5589316182098895	0.6157689165728594	0.6677251125037498	0.0	0.007705091762666833	0.014865897963219842	0.021508250807903573	0.027657231896942452	0.03333718241128434	0.0385717132993441	0.04338371546374717	0.04779536994807307	0.051828158123599054
European Caucasian	high-affinity	1	EPHB2_m1	HLA-A26:01	0.0	0.09926810927390053	0.19152394662160394	0.2771003197956011	0.3563203661586301	0.42949768392400434	0.49693646339594094	0.5589316182098895	0.6157689165728594	0.6677251125037498	0.0	0.007705091762666833	0.014865897963219842	0.021508250807903573	0.027657231896942452	0.03333718241128434	0.0385717132993441	0.04338371546374717	0.04779536994807307	0.051828158123599054
European Caucasian	high-affinity	1	EPHB2_m1	HLA-B07:02	0.0	0.09926810927390053	0.19152394662160394	0.2771003197956011	0.3563203661586301	0.42949768392400434	0.49693646339594094	0.5589316182098895	0.6157689165728594	0.6677251125037498	0.0	0.007705091762666833	0.014865897963219842	0.021508250807903573	0.027657231896942452	0.03333718241128434	0.0385717132993441	0.04338371546374717	0.04779536994807307	0.051828158123599054
European Caucasian	high-affinity	1	EPHB2_m1	HLA-B08:01	0.0	0.09926810927390053	0.19152394662160394	0.2771003197956011	0.3563203661586301	0.42949768392400434	0.49693646339594094	0.5589316182098895	0.6157689165728594	0.6677251125037498	0.0	0.007705091762666833	0.014865897963219842	0.021508250807903573	0.027657231896942452	0.03333718241128434	0.0385717132993441	0.04338371546374717	0.04779536994807307	0.051828158123599054
European Caucasian	high-affinity	1	EPHB2_m1	HLA-B15:01	0.0	0.09926810927390053	0.19152394662160394	0.2771003197956011	0.3563203661586301	0.42949768392400434	0.49693646339594094	0.5589316182098895	0.6157689165728594	0.6677251125037498	0.0	0.007705091762666833	0.014865897963219842	0.021508250807903573	0.027657231896942452	0.03333718241128434	0.0385717132993441	0.04338371546374717	0.04779536994807307	0.051828158123599054
European Caucasian	high-affinity	1	EPHB2_m1	HLA-B27:05	0.0	0.09926810927390053	0.19152394662160394	0.2771003197956011	0.3563203661586301	0.42949768392400434	0.49693646339594094	0.5589316182098895	0.6157689165728594	0.6677251125037498	0.0	0.007705091762666833	0.014865897963219842	0.021508250807903573	0.027657231896942452	0.03333718241128434	0.0385717132993441	0.04338371546374717	0.04779536994807307	0.051828158123599054
European Caucasian	high-affinity	1	EPHB2_m1	HLA-B39:01	0.0	0.09926810927390053	0.19152394662160394	0.2771003197956011	0.3563203661586301	0.42949768392400434	0.49693646339594094	0.5589316182098895	0.6157689165728594	0.6677251125037498	0.0	0.007705091762666833	0.014865897963219842	0.021508250807903573	0.027657231896942452	0.03333718241128434	0.0385717132993441	0.04338371546374717	0.04779536994807307	0.051828158123599054
European Caucasian	high-affinity	1	EPHB2_m1	HLA-B40:01	0.0	0.09926810927390053	0.19152394662160394	0.2771003197956011	0.3563203661586301	0.42949768392400434	0.49693646339594094	0.5589316182098895	0.6157689165728594	0.6677251125037498	0.0	0.007705091762666833	0.014865897963219842	0.021508250807903573	0.027657231896942452	0.03333718241128434	0.0385717132993441	0.04338371546374717	0.04779536994807307	0.051828158123599054
European Caucasian	high-affinity	1	EPHB2_m1	HLA-B58:01	0.0	0.09926810927390053	0.19152394662160394	0.2771003197956011	0.3563203661586301	0.42949768392400434	0.49693646339594094	0.5589316182098895	0.6157689165728594	0.6677251125037498	0.0	0.007705091762666833	0.014865897963219842	0.021508250807903573	0.027657231896942452	0.03333718241128434	0.0385717132993441	0.04338371546374717	0.04779536994807307	0.051828158123599054
European Caucasian	high-affinity	1	ERCC5_m1	HLA-A01:01	0.0	0.08064992907147751	0.1495046267488652	0.2077174380166831	0.25627577123822926	0.2960124415215736	0.32761550163675324	0.3516365604841681	0.36849758911417696	0.37849621429789554	NA	NA	NA	NA	NA	NA	NA	NA	NA	NA
European Caucasian	high-affinity	1	ERCC5_m1	HLA-A02:01	0.0	0.08064992907147751	0.1495046267488652	0.2077174380166831	0.25627577123822926	0.2960124415215736	0.32761550163675324	0.3516365604841681	0.36849758911417696	0.37849621429789554	NA	NA	NA	NA	NA	NA	NA	NA	NA	NA
European Caucasian	high-affinity	1	ERCC5_m1	HLA-A03:01	0.0	0.08064992907147751	0.1495046267488652	0.2077174380166831	0.25627577123822926	0.2960124415215736	0.32761550163675324	0.3516365604841681	0.36849758911417696	0.37849621429789554	NA	NA	NA	NA	NA	NA	NA	NA	NA	NA
European Caucasian	high-affinity	1	ERCC5_m1	HLA-A24:02	0.0	0.08064992907147751	0.1495046267488652	0.2077174380166831	0.25627577123822926	0.2960124415215736	0.32761550163675324	0.3516365604841681	0.36849758911417696	0.37849621429789554	NA	NA	NA	NA	NA	NA	NA	NA	NA	NA
European Caucasian	high-affinity	1	ERCC5_m1	HLA-A26:01	0.0	0.08064992907147751	0.1495046267488652	0.2077174380166831	0.25627577123822926	0.2960124415215736	0.32761550163675324	0.3516365604841681	0.36849758911417696	0.37849621429789554	NA	NA	NA	NA	NA	NA	NA	NA	NA	NA
European Caucasian	high-affinity	1	ERCC5_m1	HLA-B07:02	0.0	0.08064992907147751	0.1495046267488652	0.2077174380166831	0.25627577123822926	0.2960124415215736	0.32761550163675324	0.3516365604841681	0.36849758911417696	0.37849621429789554	NA	NA	NA	NA	NA	NA	NA	NA	NA	NA
European Caucasian	high-affinity	1	ERCC5_m1	HLA-B08:01	0.0	0.08064992907147751	0.1495046267488652	0.2077174380166831	0.25627577123822926	0.2960124415215736	0.32761550163675324	0.3516365604841681	0.36849758911417696	0.37849621429789554	NA	NA	NA	NA	NA	NA	NA	NA	NA	NA
European Caucasian	high-affinity	1	ERCC5_m1	HLA-B15:01	0.0	0.08064992907147751	0.1495046267488652	0.2077174380166831	0.25627577123822926	0.2960124415215736	0.32761550163675324	0.3516365604841681	0.36849758911417696	0.37849621429789554	NA	NA	NA	NA	NA	NA	NA	NA	NA	NA
European Caucasian	high-affinity	1	ERCC5_m1	HLA-B27:05	0.0	0.08064992907147751	0.1495046267488652	0.2077174380166831	0.25627577123822926	0.2960124415215736	0.32761550163675324	0.3516365604841681	0.36849758911417696	0.37849621429789554	NA	NA	NA	NA	NA	NA	NA	NA	NA	NA
European Caucasian	high-affinity	1	ERCC5_m1	HLA-B39:01	0.0	0.08064992907147751	0.1495046267488652	0.2077174380166831	0.25627577123822926	0.2960124415215736	0.32761550163675324	0.3516365604841681	0.36849758911417696	0.37849621429789554	NA	NA	NA	NA	NA	NA	NA	NA	NA	NA
European Caucasian	high-affinity	1	ERCC5_m1	HLA-B40:01	0.0	0.08064992907147751	0.1495046267488652	0.2077174380166831	0.25627577123822926	0.2960124415215736	0.32761550163675324	0.3516365604841681	0.36849758911417696	0.37849621429789554	NA	NA	NA	NA	NA	NA	NA	NA	NA	NA
European Caucasian	high-affinity	1	ERCC5_m1	HLA-B58:01	0.0	0.08064992907147751	0.1495046267488652	0.2077174380166831	0.25627577123822926	0.2960124415215736	0.32761550163675324	0.3516365604841681	0.36849758911417696	0.37849621429789554	NA	NA	NA	NA	NA	NA	NA	NA	NA	NA
European Caucasian	high-affinity	1	F8_m1	HLA-A01:01	0.0	0.0	0.0	0.0	0.0	0.0	0.0	0.0	0.0	0.0	NA	NA	NA	NA	NA	NA	NA	NA	NA	NA
European Caucasian	high-affinity	1	F8_m1	HLA-A02:01	0.0	0.0	0.0	0.0	0.0	0.0	0.0	0.0	0.0	0.0	NA	NA	NA	NA	NA	NA	NA	NA	NA	NA
European Caucasian	high-affinity	1	F8_m1	HLA-A03:01	0.0	0.0	0.0	0.0	0.0	0.0	0.0	0.0	0.0	0.0	NA	NA	NA	NA	NA	NA	NA	NA	NA	NA
European Caucasian	high-affinity	1	F8_m1	HLA-A24:02	0.0	0.0	0.0	0.0	0.0	0.0	0.0	0.0	0.0	0.0	NA	NA	NA	NA	NA	NA	NA	NA	NA	NA
European Caucasian	high-affinity	1	F8_m1	HLA-A26:01	0.0	0.0	0.0	0.0	0.0	0.0	0.0	0.0	0.0	0.0	NA	NA	NA	NA	NA	NA	NA	NA	NA	NA
European Caucasian	high-affinity	1	F8_m1	HLA-B07:02	0.0	0.0	0.0	0.0	0.0	0.0	0.0	0.0	0.0	0.0	NA	NA	NA	NA	NA	NA	NA	NA	NA	NA
European Caucasian	high-affinity	1	F8_m1	HLA-B08:01	0.0	0.0	0.0	0.0	0.0	0.0	0.0	0.0	0.0	0.0	NA	NA	NA	NA	NA	NA	NA	NA	NA	NA
European Caucasian	high-affinity	1	F8_m1	HLA-B15:01	0.0	0.0	0.0	0.0	0.0	0.0	0.0	0.0	0.0	0.0	NA	NA	NA	NA	NA	NA	NA	NA	NA	NA
European Caucasian	high-affinity	1	F8_m1	HLA-B27:05	0.0	0.0	0.0	0.0	0.0	0.0	0.0	0.0	0.0	0.0	NA	NA	NA	NA	NA	NA	NA	NA	NA	NA
European Caucasian	high-affinity	1	F8_m1	HLA-B39:01	0.0	0.0	0.0	0.0	0.0	0.0	0.0	0.0	0.0	0.0	NA	NA	NA	NA	NA	NA	NA	NA	NA	NA
European Caucasian	high-affinity	1	F8_m1	HLA-B40:01	0.0	0.0	0.0	0.0	0.0	0.0	0.0	0.0	0.0	0.0	NA	NA	NA	NA	NA	NA	NA	NA	NA	NA
European Caucasian	high-affinity	1	F8_m1	HLA-B58:01	0.0	0.0	0.0	0.0	0.0	0.0	0.0	0.0	0.0	0.0	NA	NA	NA	NA	NA	NA	NA	NA	NA	NA
European Caucasian	high-affinity	1	FAM111B_m1	HLA-A01:01	0.0	0.05400926886905865	0.10622364560381645	0.15666778739564613	0.2053663514359205	0.2523439949160123	0.29762537502729425	0.3412351489611392	0.3831979739089198	0.42353850706200885	NA	NA	NA	NA	NA	NA	NA	NA	NA	NA
European Caucasian	high-affinity	1	FAM111B_m1	HLA-A02:01	0.0	0.05400926886905865	0.10622364560381645	0.15666778739564613	0.2053663514359205	0.2523439949160123	0.29762537502729425	0.3412351489611392	0.3831979739089198	0.42353850706200885	NA	NA	NA	NA	NA	NA	NA	NA	NA	NA
European Caucasian	high-affinity	1	FAM111B_m1	HLA-A03:01	0.0	0.05400926886905865	0.10622364560381645	0.15666778739564613	0.2053663514359205	0.2523439949160123	0.29762537502729425	0.3412351489611392	0.3831979739089198	0.42353850706200885	NA	NA	NA	NA	NA	NA	NA	NA	NA	NA
European Caucasian	high-affinity	1	FAM111B_m1	HLA-A24:02	0.0	0.05400926886905865	0.10622364560381645	0.15666778739564613	0.2053663514359205	0.2523439949160123	0.29762537502729425	0.3412351489611392	0.3831979739089198	0.42353850706200885	NA	NA	NA	NA	NA	NA	NA	NA	NA	NA
European Caucasian	high-affinity	1	FAM111B_m1	HLA-A26:01	0.0	0.05400926886905865	0.10622364560381645	0.15666778739564613	0.2053663514359205	0.2523439949160123	0.29762537502729425	0.3412351489611392	0.3831979739089198	0.42353850706200885	NA	NA	NA	NA	NA	NA	NA	NA	NA	NA
European Caucasian	high-affinity	1	FAM111B_m1	HLA-B07:02	0.0	0.05400926886905865	0.10622364560381645	0.15666778739564613	0.2053663514359205	0.2523439949160123	0.29762537502729425	0.3412351489611392	0.3831979739089198	0.42353850706200885	NA	NA	NA	NA	NA	NA	NA	NA	NA	NA
European Caucasian	high-affinity	1	FAM111B_m1	HLA-B08:01	0.0	0.05400926886905865	0.10622364560381645	0.15666778739564613	0.2053663514359205	0.2523439949160123	0.29762537502729425	0.3412351489611392	0.3831979739089198	0.42353850706200885	NA	NA	NA	NA	NA	NA	NA	NA	NA	NA
European Caucasian	high-affinity	1	FAM111B_m1	HLA-B15:01	0.0	0.05400926886905865	0.10622364560381645	0.15666778739564613	0.2053663514359205	0.2523439949160123	0.29762537502729425	0.3412351489611392	0.3831979739089198	0.42353850706200885	NA	NA	NA	NA	NA	NA	NA	NA	NA	NA
European Caucasian	high-affinity	1	FAM111B_m1	HLA-B27:05	0.0	0.05400926886905865	0.10622364560381645	0.15666778739564613	0.2053663514359205	0.2523439949160123	0.29762537502729425	0.3412351489611392	0.3831979739089198	0.42353850706200885	NA	NA	NA	NA	NA	NA	NA	NA	NA	NA
European Caucasian	high-affinity	1	FAM111B_m1	HLA-B39:01	0.0	0.05400926886905865	0.10622364560381645	0.15666778739564613	0.2053663514359205	0.2523439949160123	0.29762537502729425	0.3412351489611392	0.3831979739089198	0.42353850706200885	NA	NA	NA	NA	NA	NA	NA	NA	NA	NA
European Caucasian	high-affinity	1	FAM111B_m1	HLA-B40:01	0.0	0.05400926886905865	0.10622364560381645	0.15666778739564613	0.2053663514359205	0.2523439949160123	0.29762537502729425	0.3412351489611392	0.3831979739089198	0.42353850706200885	NA	NA	NA	NA	NA	NA	NA	NA	NA	NA
European Caucasian	high-affinity	1	FAM111B_m1	HLA-B58:01	0.0	0.05400926886905865	0.10622364560381645	0.15666778739564613	0.2053663514359205	0.2523439949160123	0.29762537502729425	0.3412351489611392	0.3831979739089198	0.42353850706200885	NA	NA	NA	NA	NA	NA	NA	NA	NA	NA
European Caucasian	high-affinity	1	FBXL3_m1	HLA-A01:01	0.0	0.1290272281323979	0.23554907322814636	0.3236887530546504	0.397075396355736	0.4588680837062213	0.5117798883664879	0.5581019171370524	0.5997273512131374	0.6381754870392431	NA	NA	NA	NA	NA	NA	NA	NA	NA	NA
European Caucasian	high-affinity	1	FBXL3_m1	HLA-A02:01	0.0	0.1290272281323979	0.23554907322814636	0.3236887530546504	0.397075396355736	0.4588680837062213	0.5117798883664879	0.5581019171370524	0.5997273512131374	0.6381754870392431	NA	NA	NA	NA	NA	NA	NA	NA	NA	NA
European Caucasian	high-affinity	1	FBXL3_m1	HLA-A03:01	0.0	0.1290272281323979	0.23554907322814636	0.3236887530546504	0.397075396355736	0.4588680837062213	0.5117798883664879	0.5581019171370524	0.5997273512131374	0.6381754870392431	NA	NA	NA	NA	NA	NA	NA	NA	NA	NA
European Caucasian	high-affinity	1	FBXL3_m1	HLA-A24:02	0.0	0.1290272281323979	0.23554907322814636	0.3236887530546504	0.397075396355736	0.4588680837062213	0.5117798883664879	0.5581019171370524	0.5997273512131374	0.6381754870392431	NA	NA	NA	NA	NA	NA	NA	NA	NA	NA
European Caucasian	high-affinity	1	FBXL3_m1	HLA-A26:01	0.0	0.1290272281323979	0.23554907322814636	0.3236887530546504	0.397075396355736	0.4588680837062213	0.5117798883664879	0.5581019171370524	0.5997273512131374	0.6381754870392431	NA	NA	NA	NA	NA	NA	NA	NA	NA	NA
European Caucasian	high-affinity	1	FBXL3_m1	HLA-B07:02	0.0	0.1290272281323979	0.23554907322814636	0.3236887530546504	0.397075396355736	0.4588680837062213	0.5117798883664879	0.5581019171370524	0.5997273512131374	0.6381754870392431	NA	NA	NA	NA	NA	NA	NA	NA	NA	NA
European Caucasian	high-affinity	1	FBXL3_m1	HLA-B08:01	0.0	0.1290272281323979	0.23554907322814636	0.3236887530546504	0.397075396355736	0.4588680837062213	0.5117798883664879	0.5581019171370524	0.5997273512131374	0.6381754870392431	NA	NA	NA	NA	NA	NA	NA	NA	NA	NA
European Caucasian	high-affinity	1	FBXL3_m1	HLA-B15:01	0.0	0.1290272281323979	0.23554907322814636	0.3236887530546504	0.397075396355736	0.4588680837062213	0.5117798883664879	0.5581019171370524	0.5997273512131374	0.6381754870392431	NA	NA	NA	NA	NA	NA	NA	NA	NA	NA
European Caucasian	high-affinity	1	FBXL3_m1	HLA-B27:05	0.0	0.1290272281323979	0.23554907322814636	0.3236887530546504	0.397075396355736	0.4588680837062213	0.5117798883664879	0.5581019171370524	0.5997273512131374	0.6381754870392431	NA	NA	NA	NA	NA	NA	NA	NA	NA	NA
European Caucasian	high-affinity	1	FBXL3_m1	HLA-B39:01	0.0	0.1290272281323979	0.23554907322814636	0.3236887530546504	0.397075396355736	0.4588680837062213	0.5117798883664879	0.5581019171370524	0.5997273512131374	0.6381754870392431	NA	NA	NA	NA	NA	NA	NA	NA	NA	NA
European Caucasian	high-affinity	1	FBXL3_m1	HLA-B40:01	0.0	0.1290272281323979	0.23554907322814636	0.3236887530546504	0.397075396355736	0.4588680837062213	0.5117798883664879	0.5581019171370524	0.5997273512131374	0.6381754870392431	NA	NA	NA	NA	NA	NA	NA	NA	NA	NA
European Caucasian	high-affinity	1	FBXL3_m1	HLA-B58:01	0.0	0.1290272281323979	0.23554907322814636	0.3236887530546504	0.397075396355736	0.4588680837062213	0.5117798883664879	0.5581019171370524	0.5997273512131374	0.6381754870392431	NA	NA	NA	NA	NA	NA	NA	NA	NA	NA
European Caucasian	high-affinity	1	FLCN_m1	HLA-A01:01	0.0	0.029294841940375096	0.05699774603098957	0.08348750449929311	0.1090824267642836	0.13404460122058232	0.1585841570225093	0.18286352586815877	0.20700170378347416	0.2310785129063237	NA	NA	NA	NA	NA	NA	NA	NA	NA	NA
European Caucasian	high-affinity	1	FLCN_m1	HLA-A02:01	0.0	0.029294841940375096	0.05699774603098957	0.08348750449929311	0.1090824267642836	0.13404460122058232	0.1585841570225093	0.18286352586815877	0.20700170378347416	0.2310785129063237	NA	NA	NA	NA	NA	NA	NA	NA	NA	NA
European Caucasian	high-affinity	1	FLCN_m1	HLA-A03:01	0.0	0.029294841940375096	0.05699774603098957	0.08348750449929311	0.1090824267642836	0.13404460122058232	0.1585841570225093	0.18286352586815877	0.20700170378347416	0.2310785129063237	NA	NA	NA	NA	NA	NA	NA	NA	NA	NA
European Caucasian	high-affinity	1	FLCN_m1	HLA-A24:02	0.0	0.029294841940375096	0.05699774603098957	0.08348750449929311	0.1090824267642836	0.13404460122058232	0.1585841570225093	0.18286352586815877	0.20700170378347416	0.2310785129063237	NA	NA	NA	NA	NA	NA	NA	NA	NA	NA
European Caucasian	high-affinity	1	FLCN_m1	HLA-A26:01	0.0	0.029294841940375096	0.05699774603098957	0.08348750449929311	0.1090824267642836	0.13404460122058232	0.1585841570225093	0.18286352586815877	0.20700170378347416	0.2310785129063237	NA	NA	NA	NA	NA	NA	NA	NA	NA	NA
European Caucasian	high-affinity	1	FLCN_m1	HLA-B07:02	0.0	0.029294841940375096	0.05699774603098957	0.08348750449929311	0.1090824267642836	0.13404460122058232	0.1585841570225093	0.18286352586815877	0.20700170378347416	0.2310785129063237	NA	NA	NA	NA	NA	NA	NA	NA	NA	NA
European Caucasian	high-affinity	1	FLCN_m1	HLA-B08:01	0.0	0.029294841940375096	0.05699774603098957	0.08348750449929311	0.1090824267642836	0.13404460122058232	0.1585841570225093	0.18286352586815877	0.20700170378347416	0.2310785129063237	NA	NA	NA	NA	NA	NA	NA	NA	NA	NA
European Caucasian	high-affinity	1	FLCN_m1	HLA-B15:01	0.0	0.029294841940375096	0.05699774603098957	0.08348750449929311	0.1090824267642836	0.13404460122058232	0.1585841570225093	0.18286352586815877	0.20700170378347416	0.2310785129063237	NA	NA	NA	NA	NA	NA	NA	NA	NA	NA
European Caucasian	high-affinity	1	FLCN_m1	HLA-B27:05	0.0	0.029294841940375096	0.05699774603098957	0.08348750449929311	0.1090824267642836	0.13404460122058232	0.1585841570225093	0.18286352586815877	0.20700170378347416	0.2310785129063237	NA	NA	NA	NA	NA	NA	NA	NA	NA	NA
European Caucasian	high-affinity	1	FLCN_m1	HLA-B39:01	0.0	0.029294841940375096	0.05699774603098957	0.08348750449929311	0.1090824267642836	0.13404460122058232	0.1585841570225093	0.18286352586815877	0.20700170378347416	0.2310785129063237	NA	NA	NA	NA	NA	NA	NA	NA	NA	NA
European Caucasian	high-affinity	1	FLCN_m1	HLA-B40:01	0.0	0.029294841940375096	0.05699774603098957	0.08348750449929311	0.1090824267642836	0.13404460122058232	0.1585841570225093	0.18286352586815877	0.20700170378347416	0.2310785129063237	NA	NA	NA	NA	NA	NA	NA	NA	NA	NA
European Caucasian	high-affinity	1	FLCN_m1	HLA-B58:01	0.0	0.029294841940375096	0.05699774603098957	0.08348750449929311	0.1090824267642836	0.13404460122058232	0.1585841570225093	0.18286352586815877	0.20700170378347416	0.2310785129063237	NA	NA	NA	NA	NA	NA	NA	NA	NA	NA
European Caucasian	high-affinity	1	FXR1_m1	HLA-A01:01	0.0	0.04889553461715678	0.09765284646862711	0.14627193555441098	0.1947528018745084	0.2430954454289194	0.2912998662176439	0.33936606424068205	0.38729403949803365	0.4350837919896988	NA	NA	NA	NA	NA	NA	NA	NA	NA	NA
European Caucasian	high-affinity	1	FXR1_m1	HLA-A02:01	0.0	0.04889553461715678	0.09765284646862711	0.14627193555441098	0.1947528018745084	0.2430954454289194	0.2912998662176439	0.33936606424068205	0.38729403949803365	0.4350837919896988	NA	NA	NA	NA	NA	NA	NA	NA	NA	NA
European Caucasian	high-affinity	1	FXR1_m1	HLA-A03:01	0.0	0.04889553461715678	0.09765284646862711	0.14627193555441098	0.1947528018745084	0.2430954454289194	0.2912998662176439	0.33936606424068205	0.38729403949803365	0.4350837919896988	NA	NA	NA	NA	NA	NA	NA	NA	NA	NA
European Caucasian	high-affinity	1	FXR1_m1	HLA-A24:02	0.0	0.04889553461715678	0.09765284646862711	0.14627193555441098	0.1947528018745084	0.2430954454289194	0.2912998662176439	0.33936606424068205	0.38729403949803365	0.4350837919896988	NA	NA	NA	NA	NA	NA	NA	NA	NA	NA
European Caucasian	high-affinity	1	FXR1_m1	HLA-A26:01	0.0	0.04889553461715678	0.09765284646862711	0.14627193555441098	0.1947528018745084	0.2430954454289194	0.2912998662176439	0.33936606424068205	0.38729403949803365	0.4350837919896988	NA	NA	NA	NA	NA	NA	NA	NA	NA	NA
European Caucasian	high-affinity	1	FXR1_m1	HLA-B07:02	0.0	0.04889553461715678	0.09765284646862711	0.14627193555441098	0.1947528018745084	0.2430954454289194	0.2912998662176439	0.33936606424068205	0.38729403949803365	0.4350837919896988	NA	NA	NA	NA	NA	NA	NA	NA	NA	NA
European Caucasian	high-affinity	1	FXR1_m1	HLA-B08:01	0.0	0.04889553461715678	0.09765284646862711	0.14627193555441098	0.1947528018745084	0.2430954454289194	0.2912998662176439	0.33936606424068205	0.38729403949803365	0.4350837919896988	NA	NA	NA	NA	NA	NA	NA	NA	NA	NA
European Caucasian	high-affinity	1	FXR1_m1	HLA-B15:01	0.0	0.04889553461715678	0.09765284646862711	0.14627193555441098	0.1947528018745084	0.2430954454289194	0.2912998662176439	0.33936606424068205	0.38729403949803365	0.4350837919896988	NA	NA	NA	NA	NA	NA	NA	NA	NA	NA
European Caucasian	high-affinity	1	FXR1_m1	HLA-B27:05	0.0	0.04889553461715678	0.09765284646862711	0.14627193555441098	0.1947528018745084	0.2430954454289194	0.2912998662176439	0.33936606424068205	0.38729403949803365	0.4350837919896988	NA	NA	NA	NA	NA	NA	NA	NA	NA	NA
European Caucasian	high-affinity	1	FXR1_m1	HLA-B39:01	0.0	0.04889553461715678	0.09765284646862711	0.14627193555441098	0.1947528018745084	0.2430954454289194	0.2912998662176439	0.33936606424068205	0.38729403949803365	0.4350837919896988	NA	NA	NA	NA	NA	NA	NA	NA	NA	NA
European Caucasian	high-affinity	1	FXR1_m1	HLA-B40:01	0.0	0.04889553461715678	0.09765284646862711	0.14627193555441098	0.1947528018745084	0.2430954454289194	0.2912998662176439	0.33936606424068205	0.38729403949803365	0.4350837919896988	NA	NA	NA	NA	NA	NA	NA	NA	NA	NA
European Caucasian	high-affinity	1	FXR1_m1	HLA-B58:01	0.0	0.04889553461715678	0.09765284646862711	0.14627193555441098	0.1947528018745084	0.2430954454289194	0.2912998662176439	0.33936606424068205	0.38729403949803365	0.4350837919896988	NA	NA	NA	NA	NA	NA	NA	NA	NA	NA
European Caucasian	high-affinity	1	GART_m1	HLA-A01:01	0.0	0.0	0.0	0.0	0.0	0.0	0.0	0.0	0.0	0.0	NA	NA	NA	NA	NA	NA	NA	NA	NA	NA
European Caucasian	high-affinity	1	GART_m1	HLA-A02:01	0.0	0.0	0.0	0.0	0.0	0.0	0.0	0.0	0.0	0.0	NA	NA	NA	NA	NA	NA	NA	NA	NA	NA
European Caucasian	high-affinity	1	GART_m1	HLA-A03:01	0.0	0.0	0.0	0.0	0.0	0.0	0.0	0.0	0.0	0.0	NA	NA	NA	NA	NA	NA	NA	NA	NA	NA
European Caucasian	high-affinity	1	GART_m1	HLA-A24:02	0.0	0.0	0.0	0.0	0.0	0.0	0.0	0.0	0.0	0.0	NA	NA	NA	NA	NA	NA	NA	NA	NA	NA
European Caucasian	high-affinity	1	GART_m1	HLA-A26:01	0.0	0.0	0.0	0.0	0.0	0.0	0.0	0.0	0.0	0.0	NA	NA	NA	NA	NA	NA	NA	NA	NA	NA
European Caucasian	high-affinity	1	GART_m1	HLA-B07:02	0.0	0.0	0.0	0.0	0.0	0.0	0.0	0.0	0.0	0.0	NA	NA	NA	NA	NA	NA	NA	NA	NA	NA
European Caucasian	high-affinity	1	GART_m1	HLA-B08:01	0.0	0.0	0.0	0.0	0.0	0.0	0.0	0.0	0.0	0.0	NA	NA	NA	NA	NA	NA	NA	NA	NA	NA
European Caucasian	high-affinity	1	GART_m1	HLA-B15:01	0.0	0.0	0.0	0.0	0.0	0.0	0.0	0.0	0.0	0.0	NA	NA	NA	NA	NA	NA	NA	NA	NA	NA
European Caucasian	high-affinity	1	GART_m1	HLA-B27:05	0.0	0.0	0.0	0.0	0.0	0.0	0.0	0.0	0.0	0.0	NA	NA	NA	NA	NA	NA	NA	NA	NA	NA
European Caucasian	high-affinity	1	GART_m1	HLA-B39:01	0.0	0.0	0.0	0.0	0.0	0.0	0.0	0.0	0.0	0.0	NA	NA	NA	NA	NA	NA	NA	NA	NA	NA
European Caucasian	high-affinity	1	GART_m1	HLA-B40:01	0.0	0.0	0.0	0.0	0.0	0.0	0.0	0.0	0.0	0.0	NA	NA	NA	NA	NA	NA	NA	NA	NA	NA
European Caucasian	high-affinity	1	GART_m1	HLA-B58:01	0.0	0.0	0.0	0.0	0.0	0.0	0.0	0.0	0.0	0.0	NA	NA	NA	NA	NA	NA	NA	NA	NA	NA
European Caucasian	high-affinity	1	GINS1_m1	HLA-A01:01	0.0	0.058704365476179104	0.11629198390471641	0.17276285528561192	0.22811697961886562	0.2823543569044775	0.3354749871424476	0.38747887033277595	0.4383660064754624	0.48813639557050714	NA	NA	NA	NA	NA	NA	NA	NA	NA	NA
European Caucasian	high-affinity	1	GINS1_m1	HLA-A02:01	0.0	0.058704365476179104	0.11629198390471641	0.17276285528561192	0.22811697961886562	0.2823543569044775	0.3354749871424476	0.38747887033277595	0.4383660064754624	0.48813639557050714	NA	NA	NA	NA	NA	NA	NA	NA	NA	NA
European Caucasian	high-affinity	1	GINS1_m1	HLA-A03:01	0.0	0.058704365476179104	0.11629198390471641	0.17276285528561192	0.22811697961886562	0.2823543569044775	0.3354749871424476	0.38747887033277595	0.4383660064754624	0.48813639557050714	NA	NA	NA	NA	NA	NA	NA	NA	NA	NA
European Caucasian	high-affinity	1	GINS1_m1	HLA-A24:02	0.0	0.058704365476179104	0.11629198390471641	0.17276285528561192	0.22811697961886562	0.2823543569044775	0.3354749871424476	0.38747887033277595	0.4383660064754624	0.48813639557050714	NA	NA	NA	NA	NA	NA	NA	NA	NA	NA
European Caucasian	high-affinity	1	GINS1_m1	HLA-A26:01	0.0	0.058704365476179104	0.11629198390471641	0.17276285528561192	0.22811697961886562	0.2823543569044775	0.3354749871424476	0.38747887033277595	0.4383660064754624	0.48813639557050714	NA	NA	NA	NA	NA	NA	NA	NA	NA	NA
European Caucasian	high-affinity	1	GINS1_m1	HLA-B07:02	0.0	0.058704365476179104	0.11629198390471641	0.17276285528561192	0.22811697961886562	0.2823543569044775	0.3354749871424476	0.38747887033277595	0.4383660064754624	0.48813639557050714	NA	NA	NA	NA	NA	NA	NA	NA	NA	NA
European Caucasian	high-affinity	1	GINS1_m1	HLA-B08:01	0.0	0.058704365476179104	0.11629198390471641	0.17276285528561192	0.22811697961886562	0.2823543569044775	0.3354749871424476	0.38747887033277595	0.4383660064754624	0.48813639557050714	NA	NA	NA	NA	NA	NA	NA	NA	NA	NA
European Caucasian	high-affinity	1	GINS1_m1	HLA-B15:01	0.0	0.058704365476179104	0.11629198390471641	0.17276285528561192	0.22811697961886562	0.2823543569044775	0.3354749871424476	0.38747887033277595	0.4383660064754624	0.48813639557050714	NA	NA	NA	NA	NA	NA	NA	NA	NA	NA
European Caucasian	high-affinity	1	GINS1_m1	HLA-B27:05	0.0	0.058704365476179104	0.11629198390471641	0.17276285528561192	0.22811697961886562	0.2823543569044775	0.3354749871424476	0.38747887033277595	0.4383660064754624	0.48813639557050714	NA	NA	NA	NA	NA	NA	NA	NA	NA	NA
European Caucasian	high-affinity	1	GINS1_m1	HLA-B39:01	0.0	0.058704365476179104	0.11629198390471641	0.17276285528561192	0.22811697961886562	0.2823543569044775	0.3354749871424476	0.38747887033277595	0.4383660064754624	0.48813639557050714	NA	NA	NA	NA	NA	NA	NA	NA	NA	NA
European Caucasian	high-affinity	1	GINS1_m1	HLA-B40:01	0.0	0.058704365476179104	0.11629198390471641	0.17276285528561192	0.22811697961886562	0.2823543569044775	0.3354749871424476	0.38747887033277595	0.4383660064754624	0.48813639557050714	NA	NA	NA	NA	NA	NA	NA	NA	NA	NA
European Caucasian	high-affinity	1	GINS1_m1	HLA-B58:01	0.0	0.058704365476179104	0.11629198390471641	0.17276285528561192	0.22811697961886562	0.2823543569044775	0.3354749871424476	0.38747887033277595	0.4383660064754624	0.48813639557050714	NA	NA	NA	NA	NA	NA	NA	NA	NA	NA
European Caucasian	high-affinity	1	GLYR1_m1	HLA-A01:01	0.0	0.0762055313987822	0.14051714385070085	0.19456710570413896	0.23957662795747253	0.2764552571785448	0.3058745091533175	0.32832152193117936	0.3441375382705544	0.35354522026858737	0.0	0.00890143213132132	0.016413556815563616	0.02272703640566295	0.027984518379046947	0.03229224524718849	0.03572865557070294	0.038350651075824936	0.04019809172020663	0.041296986266067405
European Caucasian	high-affinity	1	GLYR1_m1	HLA-A02:01	0.0	0.0762055313987822	0.14051714385070085	0.19456710570413896	0.23957662795747253	0.2764552571785448	0.3058745091533175	0.32832152193117936	0.3441375382705544	0.35354522026858737	0.0	0.00890143213132132	0.016413556815563616	0.02272703640566295	0.027984518379046947	0.03229224524718849	0.03572865557070294	0.038350651075824936	0.04019809172020663	0.041296986266067405
European Caucasian	high-affinity	1	GLYR1_m1	HLA-A03:01	0.0	0.0762055313987822	0.14051714385070085	0.19456710570413896	0.23957662795747253	0.2764552571785448	0.3058745091533175	0.32832152193117936	0.3441375382705544	0.35354522026858737	0.0	0.00890143213132132	0.016413556815563616	0.02272703640566295	0.027984518379046947	0.03229224524718849	0.03572865557070294	0.038350651075824936	0.04019809172020663	0.041296986266067405
European Caucasian	high-affinity	1	GLYR1_m1	HLA-A24:02	0.0	0.0762055313987822	0.14051714385070085	0.19456710570413896	0.23957662795747253	0.2764552571785448	0.3058745091533175	0.32832152193117936	0.3441375382705544	0.35354522026858737	0.0	0.00890143213132132	0.016413556815563616	0.02272703640566295	0.027984518379046947	0.03229224524718849	0.03572865557070294	0.038350651075824936	0.04019809172020663	0.041296986266067405
European Caucasian	high-affinity	1	GLYR1_m1	HLA-A26:01	0.0	0.0762055313987822	0.14051714385070085	0.19456710570413896	0.23957662795747253	0.2764552571785448	0.3058745091533175	0.32832152193117936	0.3441375382705544	0.35354522026858737	0.0	0.00890143213132132	0.016413556815563616	0.02272703640566295	0.027984518379046947	0.03229224524718849	0.03572865557070294	0.038350651075824936	0.04019809172020663	0.041296986266067405
European Caucasian	high-affinity	1	GLYR1_m1	HLA-B07:02	0.0	0.0762055313987822	0.14051714385070085	0.19456710570413896	0.23957662795747253	0.2764552571785448	0.3058745091533175	0.32832152193117936	0.3441375382705544	0.35354522026858737	0.0	0.00890143213132132	0.016413556815563616	0.02272703640566295	0.027984518379046947	0.03229224524718849	0.03572865557070294	0.038350651075824936	0.04019809172020663	0.041296986266067405
European Caucasian	high-affinity	1	GLYR1_m1	HLA-B08:01	0.0	0.0762055313987822	0.14051714385070085	0.19456710570413896	0.23957662795747253	0.2764552571785448	0.3058745091533175	0.32832152193117936	0.3441375382705544	0.35354522026858737	0.0	0.00890143213132132	0.016413556815563616	0.02272703640566295	0.027984518379046947	0.03229224524718849	0.03572865557070294	0.038350651075824936	0.04019809172020663	0.041296986266067405
European Caucasian	high-affinity	1	GLYR1_m1	HLA-B15:01	0.0	0.0762055313987822	0.14051714385070085	0.19456710570413896	0.23957662795747253	0.2764552571785448	0.3058745091533175	0.32832152193117936	0.3441375382705544	0.35354522026858737	0.0	0.00890143213132132	0.016413556815563616	0.02272703640566295	0.027984518379046947	0.03229224524718849	0.03572865557070294	0.038350651075824936	0.04019809172020663	0.041296986266067405
European Caucasian	high-affinity	1	GLYR1_m1	HLA-B27:05	0.0	0.0762055313987822	0.14051714385070085	0.19456710570413896	0.23957662795747253	0.2764552571785448	0.3058745091533175	0.32832152193117936	0.3441375382705544	0.35354522026858737	0.0	0.00890143213132132	0.016413556815563616	0.02272703640566295	0.027984518379046947	0.03229224524718849	0.03572865557070294	0.038350651075824936	0.04019809172020663	0.041296986266067405
European Caucasian	high-affinity	1	GLYR1_m1	HLA-B39:01	0.0	0.0762055313987822	0.14051714385070085	0.19456710570413896	0.23957662795747253	0.2764552571785448	0.3058745091533175	0.32832152193117936	0.3441375382705544	0.35354522026858737	0.0	0.00890143213132132	0.016413556815563616	0.02272703640566295	0.027984518379046947	0.03229224524718849	0.03572865557070294	0.038350651075824936	0.04019809172020663	0.041296986266067405
European Caucasian	high-affinity	1	GLYR1_m1	HLA-B40:01	0.0	0.0762055313987822	0.14051714385070085	0.19456710570413896	0.23957662795747253	0.2764552571785448	0.3058745091533175	0.32832152193117936	0.3441375382705544	0.35354522026858737	0.0	0.00890143213132132	0.016413556815563616	0.02272703640566295	0.027984518379046947	0.03229224524718849	0.03572865557070294	0.038350651075824936	0.04019809172020663	0.041296986266067405
European Caucasian	high-affinity	1	GLYR1_m1	HLA-B58:01	0.0	0.0762055313987822	0.14051714385070085	0.19456710570413896	0.23957662795747253	0.2764552571785448	0.3058745091533175	0.32832152193117936	0.3441375382705544	0.35354522026858737	0.0	0.00890143213132132	0.016413556815563616	0.02272703640566295	0.027984518379046947	0.03229224524718849	0.03572865557070294	0.038350651075824936	0.04019809172020663	0.041296986266067405
European Caucasian	high-affinity	1	GPATCH4_m1	HLA-A01:01	0.0	0.08622197865687298	0.1556700042560487	0.21088768913795652	0.254116650662512	0.2873347290531464	0.31229286891963054	0.3305506644596934	0.3435105683394344	0.3524507642525308	NA	NA	NA	NA	NA	NA	NA	NA	NA	NA
European Caucasian	high-affinity	1	GPATCH4_m1	HLA-A02:01	0.0	0.08622197865687298	0.1556700042560487	0.21088768913795652	0.254116650662512	0.2873347290531464	0.31229286891963054	0.3305506644596934	0.3435105683394344	0.3524507642525308	NA	NA	NA	NA	NA	NA	NA	NA	NA	NA
European Caucasian	high-affinity	1	GPATCH4_m1	HLA-A03:01	0.0	0.08622197865687298	0.1556700042560487	0.21088768913795652	0.254116650662512	0.2873347290531464	0.31229286891963054	0.3305506644596934	0.3435105683394344	0.3524507642525308	NA	NA	NA	NA	NA	NA	NA	NA	NA	NA
European Caucasian	high-affinity	1	GPATCH4_m1	HLA-A24:02	0.0	0.08622197865687298	0.1556700042560487	0.21088768913795652	0.254116650662512	0.2873347290531464	0.31229286891963054	0.3305506644596934	0.3435105683394344	0.3524507642525308	NA	NA	NA	NA	NA	NA	NA	NA	NA	NA
European Caucasian	high-affinity	1	GPATCH4_m1	HLA-A26:01	0.0	0.08622197865687298	0.1556700042560487	0.21088768913795652	0.254116650662512	0.2873347290531464	0.31229286891963054	0.3305506644596934	0.3435105683394344	0.3524507642525308	NA	NA	NA	NA	NA	NA	NA	NA	NA	NA
European Caucasian	high-affinity	1	GPATCH4_m1	HLA-B07:02	0.0	0.08622197865687298	0.1556700042560487	0.21088768913795652	0.254116650662512	0.2873347290531464	0.31229286891963054	0.3305506644596934	0.3435105683394344	0.3524507642525308	NA	NA	NA	NA	NA	NA	NA	NA	NA	NA
European Caucasian	high-affinity	1	GPATCH4_m1	HLA-B08:01	0.0	0.08622197865687298	0.1556700042560487	0.21088768913795652	0.254116650662512	0.2873347290531464	0.31229286891963054	0.3305506644596934	0.3435105683394344	0.3524507642525308	NA	NA	NA	NA	NA	NA	NA	NA	NA	NA
European Caucasian	high-affinity	1	GPATCH4_m1	HLA-B15:01	0.0	0.08622197865687298	0.1556700042560487	0.21088768913795652	0.254116650662512	0.2873347290531464	0.31229286891963054	0.3305506644596934	0.3435105683394344	0.3524507642525308	NA	NA	NA	NA	NA	NA	NA	NA	NA	NA
European Caucasian	high-affinity	1	GPATCH4_m1	HLA-B27:05	0.0	0.08622197865687298	0.1556700042560487	0.21088768913795652	0.254116650662512	0.2873347290531464	0.31229286891963054	0.3305506644596934	0.3435105683394344	0.3524507642525308	NA	NA	NA	NA	NA	NA	NA	NA	NA	NA
European Caucasian	high-affinity	1	GPATCH4_m1	HLA-B39:01	0.0	0.08622197865687298	0.1556700042560487	0.21088768913795652	0.254116650662512	0.2873347290531464	0.31229286891963054	0.3305506644596934	0.3435105683394344	0.3524507642525308	NA	NA	NA	NA	NA	NA	NA	NA	NA	NA
European Caucasian	high-affinity	1	GPATCH4_m1	HLA-B40:01	0.0	0.08622197865687298	0.1556700042560487	0.21088768913795652	0.254116650662512	0.2873347290531464	0.31229286891963054	0.3305506644596934	0.3435105683394344	0.3524507642525308	NA	NA	NA	NA	NA	NA	NA	NA	NA	NA
European Caucasian	high-affinity	1	GPATCH4_m1	HLA-B58:01	0.0	0.08622197865687298	0.1556700042560487	0.21088768913795652	0.254116650662512	0.2873347290531464	0.31229286891963054	0.3305506644596934	0.3435105683394344	0.3524507642525308	NA	NA	NA	NA	NA	NA	NA	NA	NA	NA
European Caucasian	high-affinity	1	GRB14_m1	HLA-A01:01	0.0	0.07229643147007998	0.14212017788031991	0.20947123923071978	0.2743496155212796	0.3367553067519994	0.3966883129228791	0.4541486340339188	0.5091362700851184	0.561651221076478	NA	NA	NA	NA	NA	NA	NA	NA	NA	NA
European Caucasian	high-affinity	1	GRB14_m1	HLA-A02:01	0.0	0.07229643147007998	0.14212017788031991	0.20947123923071978	0.2743496155212796	0.3367553067519994	0.3966883129228791	0.4541486340339188	0.5091362700851184	0.561651221076478	NA	NA	NA	NA	NA	NA	NA	NA	NA	NA
European Caucasian	high-affinity	1	GRB14_m1	HLA-A03:01	0.0	0.07229643147007998	0.14212017788031991	0.20947123923071978	0.2743496155212796	0.3367553067519994	0.3966883129228791	0.4541486340339188	0.5091362700851184	0.561651221076478	NA	NA	NA	NA	NA	NA	NA	NA	NA	NA
European Caucasian	high-affinity	1	GRB14_m1	HLA-A24:02	0.0	0.07229643147007998	0.14212017788031991	0.20947123923071978	0.2743496155212796	0.3367553067519994	0.3966883129228791	0.4541486340339188	0.5091362700851184	0.561651221076478	NA	NA	NA	NA	NA	NA	NA	NA	NA	NA
European Caucasian	high-affinity	1	GRB14_m1	HLA-A26:01	0.0	0.07229643147007998	0.14212017788031991	0.20947123923071978	0.2743496155212796	0.3367553067519994	0.3966883129228791	0.4541486340339188	0.5091362700851184	0.561651221076478	NA	NA	NA	NA	NA	NA	NA	NA	NA	NA
European Caucasian	high-affinity	1	GRB14_m1	HLA-B07:02	0.0	0.07229643147007998	0.14212017788031991	0.20947123923071978	0.2743496155212796	0.3367553067519994	0.3966883129228791	0.4541486340339188	0.5091362700851184	0.561651221076478	NA	NA	NA	NA	NA	NA	NA	NA	NA	NA
European Caucasian	high-affinity	1	GRB14_m1	HLA-B08:01	0.0	0.07229643147007998	0.14212017788031991	0.20947123923071978	0.2743496155212796	0.3367553067519994	0.3966883129228791	0.4541486340339188	0.5091362700851184	0.561651221076478	NA	NA	NA	NA	NA	NA	NA	NA	NA	NA
European Caucasian	high-affinity	1	GRB14_m1	HLA-B15:01	0.0	0.07229643147007998	0.14212017788031991	0.20947123923071978	0.2743496155212796	0.3367553067519994	0.3966883129228791	0.4541486340339188	0.5091362700851184	0.561651221076478	NA	NA	NA	NA	NA	NA	NA	NA	NA	NA
European Caucasian	high-affinity	1	GRB14_m1	HLA-B27:05	0.0	0.07229643147007998	0.14212017788031991	0.20947123923071978	0.2743496155212796	0.3367553067519994	0.3966883129228791	0.4541486340339188	0.5091362700851184	0.561651221076478	NA	NA	NA	NA	NA	NA	NA	NA	NA	NA
European Caucasian	high-affinity	1	GRB14_m1	HLA-B39:01	0.0	0.07229643147007998	0.14212017788031991	0.20947123923071978	0.2743496155212796	0.3367553067519994	0.3966883129228791	0.4541486340339188	0.5091362700851184	0.561651221076478	NA	NA	NA	NA	NA	NA	NA	NA	NA	NA
European Caucasian	high-affinity	1	GRB14_m1	HLA-B40:01	0.0	0.07229643147007998	0.14212017788031991	0.20947123923071978	0.2743496155212796	0.3367553067519994	0.3966883129228791	0.4541486340339188	0.5091362700851184	0.561651221076478	NA	NA	NA	NA	NA	NA	NA	NA	NA	NA
European Caucasian	high-affinity	1	GRB14_m1	HLA-B58:01	0.0	0.07229643147007998	0.14212017788031991	0.20947123923071978	0.2743496155212796	0.3367553067519994	0.3966883129228791	0.4541486340339188	0.5091362700851184	0.561651221076478	NA	NA	NA	NA	NA	NA	NA	NA	NA	NA
European Caucasian	high-affinity	1	HOXA11_m1	HLA-A01:01	0.0	0.011752764	0.023505528	0.035258292	0.047011056	0.05876382	0.070516584	0.082269348	0.094022112	0.105774876	NA	NA	NA	NA	NA	NA	NA	NA	NA	NA
European Caucasian	high-affinity	1	HOXA11_m1	HLA-A02:01	0.0	0.011752764	0.023505528	0.035258292	0.047011056	0.05876382	0.070516584	0.082269348	0.094022112	0.105774876	NA	NA	NA	NA	NA	NA	NA	NA	NA	NA
European Caucasian	high-affinity	1	HOXA11_m1	HLA-A03:01	0.0	0.011752764	0.023505528	0.035258292	0.047011056	0.05876382	0.070516584	0.082269348	0.094022112	0.105774876	NA	NA	NA	NA	NA	NA	NA	NA	NA	NA
European Caucasian	high-affinity	1	HOXA11_m1	HLA-A24:02	0.0	0.011752764	0.023505528	0.035258292	0.047011056	0.05876382	0.070516584	0.082269348	0.094022112	0.105774876	NA	NA	NA	NA	NA	NA	NA	NA	NA	NA
European Caucasian	high-affinity	1	HOXA11_m1	HLA-A26:01	0.0	0.011752764	0.023505528	0.035258292	0.047011056	0.05876382	0.070516584	0.082269348	0.094022112	0.105774876	NA	NA	NA	NA	NA	NA	NA	NA	NA	NA
European Caucasian	high-affinity	1	HOXA11_m1	HLA-B07:02	0.0	0.011752764	0.023505528	0.035258292	0.047011056	0.05876382	0.070516584	0.082269348	0.094022112	0.105774876	NA	NA	NA	NA	NA	NA	NA	NA	NA	NA
European Caucasian	high-affinity	1	HOXA11_m1	HLA-B08:01	0.0	0.011752764	0.023505528	0.035258292	0.047011056	0.05876382	0.070516584	0.082269348	0.094022112	0.105774876	NA	NA	NA	NA	NA	NA	NA	NA	NA	NA
European Caucasian	high-affinity	1	HOXA11_m1	HLA-B15:01	0.0	0.011752764	0.023505528	0.035258292	0.047011056	0.05876382	0.070516584	0.082269348	0.094022112	0.105774876	NA	NA	NA	NA	NA	NA	NA	NA	NA	NA
European Caucasian	high-affinity	1	HOXA11_m1	HLA-B27:05	0.0	0.011752764	0.023505528	0.035258292	0.047011056	0.05876382	0.070516584	0.082269348	0.094022112	0.105774876	NA	NA	NA	NA	NA	NA	NA	NA	NA	NA
European Caucasian	high-affinity	1	HOXA11_m1	HLA-B39:01	0.0	0.011752764	0.023505528	0.035258292	0.047011056	0.05876382	0.070516584	0.082269348	0.094022112	0.105774876	NA	NA	NA	NA	NA	NA	NA	NA	NA	NA
European Caucasian	high-affinity	1	HOXA11_m1	HLA-B40:01	0.0	0.011752764	0.023505528	0.035258292	0.047011056	0.05876382	0.070516584	0.082269348	0.094022112	0.105774876	NA	NA	NA	NA	NA	NA	NA	NA	NA	NA
European Caucasian	high-affinity	1	HOXA11_m1	HLA-B58:01	0.0	0.011752764	0.023505528	0.035258292	0.047011056	0.05876382	0.070516584	0.082269348	0.094022112	0.105774876	NA	NA	NA	NA	NA	NA	NA	NA	NA	NA
European Caucasian	high-affinity	1	HOXB7_m1	HLA-A01:01	0.0	0.17168828866425986	0.25241968280822474	0.2940691937068303	0.3206173336714449	0.34207633155270006	0.36210662086276657	0.38182619678894264	0.4014995260547898	0.4211691229754008	NA	NA	NA	NA	NA	NA	NA	NA	NA	NA
European Caucasian	high-affinity	1	HOXB7_m1	HLA-A02:01	0.0	0.17168828866425986	0.25241968280822474	0.2940691937068303	0.3206173336714449	0.34207633155270006	0.36210662086276657	0.38182619678894264	0.4014995260547898	0.4211691229754008	NA	NA	NA	NA	NA	NA	NA	NA	NA	NA
European Caucasian	high-affinity	1	HOXB7_m1	HLA-A03:01	0.0	0.17168828866425986	0.25241968280822474	0.2940691937068303	0.3206173336714449	0.34207633155270006	0.36210662086276657	0.38182619678894264	0.4014995260547898	0.4211691229754008	NA	NA	NA	NA	NA	NA	NA	NA	NA	NA
European Caucasian	high-affinity	1	HOXB7_m1	HLA-A24:02	0.0	0.17168828866425986	0.25241968280822474	0.2940691937068303	0.3206173336714449	0.34207633155270006	0.36210662086276657	0.38182619678894264	0.4014995260547898	0.4211691229754008	NA	NA	NA	NA	NA	NA	NA	NA	NA	NA
European Caucasian	high-affinity	1	HOXB7_m1	HLA-A26:01	0.0	0.17168828866425986	0.25241968280822474	0.2940691937068303	0.3206173336714449	0.34207633155270006	0.36210662086276657	0.38182619678894264	0.4014995260547898	0.4211691229754008	NA	NA	NA	NA	NA	NA	NA	NA	NA	NA
European Caucasian	high-affinity	1	HOXB7_m1	HLA-B07:02	0.0	0.17168828866425986	0.25241968280822474	0.2940691937068303	0.3206173336714449	0.34207633155270006	0.36210662086276657	0.38182619678894264	0.4014995260547898	0.4211691229754008	NA	NA	NA	NA	NA	NA	NA	NA	NA	NA
European Caucasian	high-affinity	1	HOXB7_m1	HLA-B08:01	0.0	0.17168828866425986	0.25241968280822474	0.2940691937068303	0.3206173336714449	0.34207633155270006	0.36210662086276657	0.38182619678894264	0.4014995260547898	0.4211691229754008	NA	NA	NA	NA	NA	NA	NA	NA	NA	NA
European Caucasian	high-affinity	1	HOXB7_m1	HLA-B15:01	0.0	0.17168828866425986	0.25241968280822474	0.2940691937068303	0.3206173336714449	0.34207633155270006	0.36210662086276657	0.38182619678894264	0.4014995260547898	0.4211691229754008	NA	NA	NA	NA	NA	NA	NA	NA	NA	NA
European Caucasian	high-affinity	1	HOXB7_m1	HLA-B27:05	0.0	0.17168828866425986	0.25241968280822474	0.2940691937068303	0.3206173336714449	0.34207633155270006	0.36210662086276657	0.38182619678894264	0.4014995260547898	0.4211691229754008	NA	NA	NA	NA	NA	NA	NA	NA	NA	NA
European Caucasian	high-affinity	1	HOXB7_m1	HLA-B39:01	0.0	0.17168828866425986	0.25241968280822474	0.2940691937068303	0.3206173336714449	0.34207633155270006	0.36210662086276657	0.38182619678894264	0.4014995260547898	0.4211691229754008	NA	NA	NA	NA	NA	NA	NA	NA	NA	NA
European Caucasian	high-affinity	1	HOXB7_m1	HLA-B40:01	0.0	0.17168828866425986	0.25241968280822474	0.2940691937068303	0.3206173336714449	0.34207633155270006	0.36210662086276657	0.38182619678894264	0.4014995260547898	0.4211691229754008	NA	NA	NA	NA	NA	NA	NA	NA	NA	NA
European Caucasian	high-affinity	1	HOXB7_m1	HLA-B58:01	0.0	0.17168828866425986	0.25241968280822474	0.2940691937068303	0.3206173336714449	0.34207633155270006	0.36210662086276657	0.38182619678894264	0.4014995260547898	0.4211691229754008	NA	NA	NA	NA	NA	NA	NA	NA	NA	NA
European Caucasian	high-affinity	1	IGF2R_IGF2R_m1	HLA-A01:01	0.0	0.0	0.0	0.0	0.0	0.0	0.0	0.0	0.0	0.0	NA	NA	NA	NA	NA	NA	NA	NA	NA	NA
European Caucasian	high-affinity	1	IGF2R_IGF2R_m1	HLA-A02:01	0.0	0.0	0.0	0.0	0.0	0.0	0.0	0.0	0.0	0.0	NA	NA	NA	NA	NA	NA	NA	NA	NA	NA
European Caucasian	high-affinity	1	IGF2R_IGF2R_m1	HLA-A03:01	0.0	0.0	0.0	0.0	0.0	0.0	0.0	0.0	0.0	0.0	NA	NA	NA	NA	NA	NA	NA	NA	NA	NA
European Caucasian	high-affinity	1	IGF2R_IGF2R_m1	HLA-A24:02	0.0	0.0	0.0	0.0	0.0	0.0	0.0	0.0	0.0	0.0	NA	NA	NA	NA	NA	NA	NA	NA	NA	NA
European Caucasian	high-affinity	1	IGF2R_IGF2R_m1	HLA-A26:01	0.0	0.0	0.0	0.0	0.0	0.0	0.0	0.0	0.0	0.0	NA	NA	NA	NA	NA	NA	NA	NA	NA	NA
European Caucasian	high-affinity	1	IGF2R_IGF2R_m1	HLA-B07:02	0.0	0.0	0.0	0.0	0.0	0.0	0.0	0.0	0.0	0.0	NA	NA	NA	NA	NA	NA	NA	NA	NA	NA
European Caucasian	high-affinity	1	IGF2R_IGF2R_m1	HLA-B08:01	0.0	0.0	0.0	0.0	0.0	0.0	0.0	0.0	0.0	0.0	NA	NA	NA	NA	NA	NA	NA	NA	NA	NA
European Caucasian	high-affinity	1	IGF2R_IGF2R_m1	HLA-B15:01	0.0	0.0	0.0	0.0	0.0	0.0	0.0	0.0	0.0	0.0	NA	NA	NA	NA	NA	NA	NA	NA	NA	NA
European Caucasian	high-affinity	1	IGF2R_IGF2R_m1	HLA-B27:05	0.0	0.0	0.0	0.0	0.0	0.0	0.0	0.0	0.0	0.0	NA	NA	NA	NA	NA	NA	NA	NA	NA	NA
European Caucasian	high-affinity	1	IGF2R_IGF2R_m1	HLA-B39:01	0.0	0.0	0.0	0.0	0.0	0.0	0.0	0.0	0.0	0.0	NA	NA	NA	NA	NA	NA	NA	NA	NA	NA
European Caucasian	high-affinity	1	IGF2R_IGF2R_m1	HLA-B40:01	0.0	0.0	0.0	0.0	0.0	0.0	0.0	0.0	0.0	0.0	NA	NA	NA	NA	NA	NA	NA	NA	NA	NA
European Caucasian	high-affinity	1	IGF2R_IGF2R_m1	HLA-B58:01	0.0	0.0	0.0	0.0	0.0	0.0	0.0	0.0	0.0	0.0	NA	NA	NA	NA	NA	NA	NA	NA	NA	NA
European Caucasian	high-affinity	1	INTS8_m1	HLA-A01:01	0.0	0.15049540460244532	0.2698814774069091	0.3628149688849824	0.43361929112685293	0.4862964873383155	0.5245390222580983	0.5517413934955051	0.5710115637883729	0.5851822141813465	NA	NA	NA	NA	NA	NA	NA	NA	NA	NA
European Caucasian	high-affinity	1	INTS8_m1	HLA-A02:01	0.0	0.15049540460244532	0.2698814774069091	0.3628149688849824	0.43361929112685293	0.4862964873383155	0.5245390222580983	0.5517413934955051	0.5710115637883729	0.5851822141813465	NA	NA	NA	NA	NA	NA	NA	NA	NA	NA
European Caucasian	high-affinity	1	INTS8_m1	HLA-A03:01	0.0	0.15049540460244532	0.2698814774069091	0.3628149688849824	0.43361929112685293	0.4862964873383155	0.5245390222580983	0.5517413934955051	0.5710115637883729	0.5851822141813465	NA	NA	NA	NA	NA	NA	NA	NA	NA	NA
European Caucasian	high-affinity	1	INTS8_m1	HLA-A24:02	0.0	0.15049540460244532	0.2698814774069091	0.3628149688849824	0.43361929112685293	0.4862964873383155	0.5245390222580983	0.5517413934955051	0.5710115637883729	0.5851822141813465	NA	NA	NA	NA	NA	NA	NA	NA	NA	NA
European Caucasian	high-affinity	1	INTS8_m1	HLA-A26:01	0.0	0.15049540460244532	0.2698814774069091	0.3628149688849824	0.43361929112685293	0.4862964873383155	0.5245390222580983	0.5517413934955051	0.5710115637883729	0.5851822141813465	NA	NA	NA	NA	NA	NA	NA	NA	NA	NA
European Caucasian	high-affinity	1	INTS8_m1	HLA-B07:02	0.0	0.15049540460244532	0.2698814774069091	0.3628149688849824	0.43361929112685293	0.4862964873383155	0.5245390222580983	0.5517413934955051	0.5710115637883729	0.5851822141813465	NA	NA	NA	NA	NA	NA	NA	NA	NA	NA
European Caucasian	high-affinity	1	INTS8_m1	HLA-B08:01	0.0	0.15049540460244532	0.2698814774069091	0.3628149688849824	0.43361929112685293	0.4862964873383155	0.5245390222580983	0.5517413934955051	0.5710115637883729	0.5851822141813465	NA	NA	NA	NA	NA	NA	NA	NA	NA	NA
European Caucasian	high-affinity	1	INTS8_m1	HLA-B15:01	0.0	0.15049540460244532	0.2698814774069091	0.3628149688849824	0.43361929112685293	0.4862964873383155	0.5245390222580983	0.5517413934955051	0.5710115637883729	0.5851822141813465	NA	NA	NA	NA	NA	NA	NA	NA	NA	NA
European Caucasian	high-affinity	1	INTS8_m1	HLA-B27:05	0.0	0.15049540460244532	0.2698814774069091	0.3628149688849824	0.43361929112685293	0.4862964873383155	0.5245390222580983	0.5517413934955051	0.5710115637883729	0.5851822141813465	NA	NA	NA	NA	NA	NA	NA	NA	NA	NA
European Caucasian	high-affinity	1	INTS8_m1	HLA-B39:01	0.0	0.15049540460244532	0.2698814774069091	0.3628149688849824	0.43361929112685293	0.4862964873383155	0.5245390222580983	0.5517413934955051	0.5710115637883729	0.5851822141813465	NA	NA	NA	NA	NA	NA	NA	NA	NA	NA
European Caucasian	high-affinity	1	INTS8_m1	HLA-B40:01	0.0	0.15049540460244532	0.2698814774069091	0.3628149688849824	0.43361929112685293	0.4862964873383155	0.5245390222580983	0.5517413934955051	0.5710115637883729	0.5851822141813465	NA	NA	NA	NA	NA	NA	NA	NA	NA	NA
European Caucasian	high-affinity	1	INTS8_m1	HLA-B58:01	0.0	0.15049540460244532	0.2698814774069091	0.3628149688849824	0.43361929112685293	0.4862964873383155	0.5245390222580983	0.5517413934955051	0.5710115637883729	0.5851822141813465	NA	NA	NA	NA	NA	NA	NA	NA	NA	NA
European Caucasian	high-affinity	1	KCNC1_m1	HLA-A01:01	0.0	0.06439913308665142	0.12269340782310012	0.17519881342408772	0.22223133910435594	0.2641069740786464	0.3011417075617008	0.3336515287682607	0.36195242691306784	0.38636039121086385	NA	NA	NA	NA	NA	NA	NA	NA	NA	NA
European Caucasian	high-affinity	1	KCNC1_m1	HLA-A02:01	0.0	0.06439913308665142	0.12269340782310012	0.17519881342408772	0.22223133910435594	0.2641069740786464	0.3011417075617008	0.3336515287682607	0.36195242691306784	0.38636039121086385	NA	NA	NA	NA	NA	NA	NA	NA	NA	NA
European Caucasian	high-affinity	1	KCNC1_m1	HLA-A03:01	0.0	0.06439913308665142	0.12269340782310012	0.17519881342408772	0.22223133910435594	0.2641069740786464	0.3011417075617008	0.3336515287682607	0.36195242691306784	0.38636039121086385	NA	NA	NA	NA	NA	NA	NA	NA	NA	NA
European Caucasian	high-affinity	1	KCNC1_m1	HLA-A24:02	0.0	0.06439913308665142	0.12269340782310012	0.17519881342408772	0.22223133910435594	0.2641069740786464	0.3011417075617008	0.3336515287682607	0.36195242691306784	0.38636039121086385	NA	NA	NA	NA	NA	NA	NA	NA	NA	NA
European Caucasian	high-affinity	1	KCNC1_m1	HLA-A26:01	0.0	0.06439913308665142	0.12269340782310012	0.17519881342408772	0.22223133910435594	0.2641069740786464	0.3011417075617008	0.3336515287682607	0.36195242691306784	0.38636039121086385	NA	NA	NA	NA	NA	NA	NA	NA	NA	NA
European Caucasian	high-affinity	1	KCNC1_m1	HLA-B07:02	0.0	0.06439913308665142	0.12269340782310012	0.17519881342408772	0.22223133910435594	0.2641069740786464	0.3011417075617008	0.3336515287682607	0.36195242691306784	0.38636039121086385	NA	NA	NA	NA	NA	NA	NA	NA	NA	NA
European Caucasian	high-affinity	1	KCNC1_m1	HLA-B08:01	0.0	0.06439913308665142	0.12269340782310012	0.17519881342408772	0.22223133910435594	0.2641069740786464	0.3011417075617008	0.3336515287682607	0.36195242691306784	0.38636039121086385	NA	NA	NA	NA	NA	NA	NA	NA	NA	NA
European Caucasian	high-affinity	1	KCNC1_m1	HLA-B15:01	0.0	0.06439913308665142	0.12269340782310012	0.17519881342408772	0.22223133910435594	0.2641069740786464	0.3011417075617008	0.3336515287682607	0.36195242691306784	0.38636039121086385	NA	NA	NA	NA	NA	NA	NA	NA	NA	NA
European Caucasian	high-affinity	1	KCNC1_m1	HLA-B27:05	0.0	0.06439913308665142	0.12269340782310012	0.17519881342408772	0.22223133910435594	0.2641069740786464	0.3011417075617008	0.3336515287682607	0.36195242691306784	0.38636039121086385	NA	NA	NA	NA	NA	NA	NA	NA	NA	NA
European Caucasian	high-affinity	1	KCNC1_m1	HLA-B39:01	0.0	0.06439913308665142	0.12269340782310012	0.17519881342408772	0.22223133910435594	0.2641069740786464	0.3011417075617008	0.3336515287682607	0.36195242691306784	0.38636039121086385	NA	NA	NA	NA	NA	NA	NA	NA	NA	NA
European Caucasian	high-affinity	1	KCNC1_m1	HLA-B40:01	0.0	0.06439913308665142	0.12269340782310012	0.17519881342408772	0.22223133910435594	0.2641069740786464	0.3011417075617008	0.3336515287682607	0.36195242691306784	0.38636039121086385	NA	NA	NA	NA	NA	NA	NA	NA	NA	NA
European Caucasian	high-affinity	1	KCNC1_m1	HLA-B58:01	0.0	0.06439913308665142	0.12269340782310012	0.17519881342408772	0.22223133910435594	0.2641069740786464	0.3011417075617008	0.3336515287682607	0.36195242691306784	0.38636039121086385	NA	NA	NA	NA	NA	NA	NA	NA	NA	NA
European Caucasian	high-affinity	1	KCTD16_m1	HLA-A01:01	0.0	0.036584364470569244	0.07107109395373687	0.10356326005657811	0.13416338305268202	0.16297343188215146	0.19009482415160317	0.21562842613416774	0.23967455276948946	0.26233296766372655	NA	NA	NA	NA	NA	NA	NA	NA	NA	NA
European Caucasian	high-affinity	1	KCTD16_m1	HLA-A02:01	0.0	0.036584364470569244	0.07107109395373687	0.10356326005657811	0.13416338305268202	0.16297343188215146	0.19009482415160317	0.21562842613416774	0.23967455276948946	0.26233296766372655	NA	NA	NA	NA	NA	NA	NA	NA	NA	NA
European Caucasian	high-affinity	1	KCTD16_m1	HLA-A03:01	0.0	0.036584364470569244	0.07107109395373687	0.10356326005657811	0.13416338305268202	0.16297343188215146	0.19009482415160317	0.21562842613416774	0.23967455276948946	0.26233296766372655	NA	NA	NA	NA	NA	NA	NA	NA	NA	NA
European Caucasian	high-affinity	1	KCTD16_m1	HLA-A24:02	0.0	0.036584364470569244	0.07107109395373687	0.10356326005657811	0.13416338305268202	0.16297343188215146	0.19009482415160317	0.21562842613416774	0.23967455276948946	0.26233296766372655	NA	NA	NA	NA	NA	NA	NA	NA	NA	NA
European Caucasian	high-affinity	1	KCTD16_m1	HLA-A26:01	0.0	0.036584364470569244	0.07107109395373687	0.10356326005657811	0.13416338305268202	0.16297343188215146	0.19009482415160317	0.21562842613416774	0.23967455276948946	0.26233296766372655	NA	NA	NA	NA	NA	NA	NA	NA	NA	NA
European Caucasian	high-affinity	1	KCTD16_m1	HLA-B07:02	0.0	0.036584364470569244	0.07107109395373687	0.10356326005657811	0.13416338305268202	0.16297343188215146	0.19009482415160317	0.21562842613416774	0.23967455276948946	0.26233296766372655	NA	NA	NA	NA	NA	NA	NA	NA	NA	NA
European Caucasian	high-affinity	1	KCTD16_m1	HLA-B08:01	0.0	0.036584364470569244	0.07107109395373687	0.10356326005657811	0.13416338305268202	0.16297343188215146	0.19009482415160317	0.21562842613416774	0.23967455276948946	0.26233296766372655	NA	NA	NA	NA	NA	NA	NA	NA	NA	NA
European Caucasian	high-affinity	1	KCTD16_m1	HLA-B15:01	0.0	0.036584364470569244	0.07107109395373687	0.10356326005657811	0.13416338305268202	0.16297343188215146	0.19009482415160317	0.21562842613416774	0.23967455276948946	0.26233296766372655	NA	NA	NA	NA	NA	NA	NA	NA	NA	NA
European Caucasian	high-affinity	1	KCTD16_m1	HLA-B27:05	0.0	0.036584364470569244	0.07107109395373687	0.10356326005657811	0.13416338305268202	0.16297343188215146	0.19009482415160317	0.21562842613416774	0.23967455276948946	0.26233296766372655	NA	NA	NA	NA	NA	NA	NA	NA	NA	NA
European Caucasian	high-affinity	1	KCTD16_m1	HLA-B39:01	0.0	0.036584364470569244	0.07107109395373687	0.10356326005657811	0.13416338305268202	0.16297343188215146	0.19009482415160317	0.21562842613416774	0.23967455276948946	0.26233296766372655	NA	NA	NA	NA	NA	NA	NA	NA	NA	NA
European Caucasian	high-affinity	1	KCTD16_m1	HLA-B40:01	0.0	0.036584364470569244	0.07107109395373687	0.10356326005657811	0.13416338305268202	0.16297343188215146	0.19009482415160317	0.21562842613416774	0.23967455276948946	0.26233296766372655	NA	NA	NA	NA	NA	NA	NA	NA	NA	NA
European Caucasian	high-affinity	1	KCTD16_m1	HLA-B58:01	0.0	0.036584364470569244	0.07107109395373687	0.10356326005657811	0.13416338305268202	0.16297343188215146	0.19009482415160317	0.21562842613416774	0.23967455276948946	0.26233296766372655	NA	NA	NA	NA	NA	NA	NA	NA	NA	NA
European Caucasian	high-affinity	1	KIAA0391_m1	HLA-A01:01	0.0	0.0	0.0	0.0	0.0	0.0	0.0	0.0	0.0	0.0	NA	NA	NA	NA	NA	NA	NA	NA	NA	NA
European Caucasian	high-affinity	1	KIAA0391_m1	HLA-A02:01	0.0	0.0	0.0	0.0	0.0	0.0	0.0	0.0	0.0	0.0	NA	NA	NA	NA	NA	NA	NA	NA	NA	NA
European Caucasian	high-affinity	1	KIAA0391_m1	HLA-A03:01	0.0	0.0	0.0	0.0	0.0	0.0	0.0	0.0	0.0	0.0	NA	NA	NA	NA	NA	NA	NA	NA	NA	NA
European Caucasian	high-affinity	1	KIAA0391_m1	HLA-A24:02	0.0	0.0	0.0	0.0	0.0	0.0	0.0	0.0	0.0	0.0	NA	NA	NA	NA	NA	NA	NA	NA	NA	NA
European Caucasian	high-affinity	1	KIAA0391_m1	HLA-A26:01	0.0	0.0	0.0	0.0	0.0	0.0	0.0	0.0	0.0	0.0	NA	NA	NA	NA	NA	NA	NA	NA	NA	NA
European Caucasian	high-affinity	1	KIAA0391_m1	HLA-B07:02	0.0	0.0	0.0	0.0	0.0	0.0	0.0	0.0	0.0	0.0	NA	NA	NA	NA	NA	NA	NA	NA	NA	NA
European Caucasian	high-affinity	1	KIAA0391_m1	HLA-B08:01	0.0	0.0	0.0	0.0	0.0	0.0	0.0	0.0	0.0	0.0	NA	NA	NA	NA	NA	NA	NA	NA	NA	NA
European Caucasian	high-affinity	1	KIAA0391_m1	HLA-B15:01	0.0	0.0	0.0	0.0	0.0	0.0	0.0	0.0	0.0	0.0	NA	NA	NA	NA	NA	NA	NA	NA	NA	NA
European Caucasian	high-affinity	1	KIAA0391_m1	HLA-B27:05	0.0	0.0	0.0	0.0	0.0	0.0	0.0	0.0	0.0	0.0	NA	NA	NA	NA	NA	NA	NA	NA	NA	NA
European Caucasian	high-affinity	1	KIAA0391_m1	HLA-B39:01	0.0	0.0	0.0	0.0	0.0	0.0	0.0	0.0	0.0	0.0	NA	NA	NA	NA	NA	NA	NA	NA	NA	NA
European Caucasian	high-affinity	1	KIAA0391_m1	HLA-B40:01	0.0	0.0	0.0	0.0	0.0	0.0	0.0	0.0	0.0	0.0	NA	NA	NA	NA	NA	NA	NA	NA	NA	NA
European Caucasian	high-affinity	1	KIAA0391_m1	HLA-B58:01	0.0	0.0	0.0	0.0	0.0	0.0	0.0	0.0	0.0	0.0	NA	NA	NA	NA	NA	NA	NA	NA	NA	NA
European Caucasian	high-affinity	1	KIAA1333_m1	HLA-A01:01	0.0	0.026022799	0.052045598	0.078068397	0.104091196	0.130113995	0.156136794	0.182159593	0.208182392	0.234205191	NA	NA	NA	NA	NA	NA	NA	NA	NA	NA
European Caucasian	high-affinity	1	KIAA1333_m1	HLA-A02:01	0.0	0.026022799	0.052045598	0.078068397	0.104091196	0.130113995	0.156136794	0.182159593	0.208182392	0.234205191	NA	NA	NA	NA	NA	NA	NA	NA	NA	NA
European Caucasian	high-affinity	1	KIAA1333_m1	HLA-A03:01	0.0	0.026022799	0.052045598	0.078068397	0.104091196	0.130113995	0.156136794	0.182159593	0.208182392	0.234205191	NA	NA	NA	NA	NA	NA	NA	NA	NA	NA
European Caucasian	high-affinity	1	KIAA1333_m1	HLA-A24:02	0.0	0.026022799	0.052045598	0.078068397	0.104091196	0.130113995	0.156136794	0.182159593	0.208182392	0.234205191	NA	NA	NA	NA	NA	NA	NA	NA	NA	NA
European Caucasian	high-affinity	1	KIAA1333_m1	HLA-A26:01	0.0	0.026022799	0.052045598	0.078068397	0.104091196	0.130113995	0.156136794	0.182159593	0.208182392	0.234205191	NA	NA	NA	NA	NA	NA	NA	NA	NA	NA
European Caucasian	high-affinity	1	KIAA1333_m1	HLA-B07:02	0.0	0.026022799	0.052045598	0.078068397	0.104091196	0.130113995	0.156136794	0.182159593	0.208182392	0.234205191	NA	NA	NA	NA	NA	NA	NA	NA	NA	NA
European Caucasian	high-affinity	1	KIAA1333_m1	HLA-B08:01	0.0	0.026022799	0.052045598	0.078068397	0.104091196	0.130113995	0.156136794	0.182159593	0.208182392	0.234205191	NA	NA	NA	NA	NA	NA	NA	NA	NA	NA
European Caucasian	high-affinity	1	KIAA1333_m1	HLA-B15:01	0.0	0.026022799	0.052045598	0.078068397	0.104091196	0.130113995	0.156136794	0.182159593	0.208182392	0.234205191	NA	NA	NA	NA	NA	NA	NA	NA	NA	NA
European Caucasian	high-affinity	1	KIAA1333_m1	HLA-B27:05	0.0	0.026022799	0.052045598	0.078068397	0.104091196	0.130113995	0.156136794	0.182159593	0.208182392	0.234205191	NA	NA	NA	NA	NA	NA	NA	NA	NA	NA
European Caucasian	high-affinity	1	KIAA1333_m1	HLA-B39:01	0.0	0.026022799	0.052045598	0.078068397	0.104091196	0.130113995	0.156136794	0.182159593	0.208182392	0.234205191	NA	NA	NA	NA	NA	NA	NA	NA	NA	NA
European Caucasian	high-affinity	1	KIAA1333_m1	HLA-B40:01	0.0	0.026022799	0.052045598	0.078068397	0.104091196	0.130113995	0.156136794	0.182159593	0.208182392	0.234205191	NA	NA	NA	NA	NA	NA	NA	NA	NA	NA
European Caucasian	high-affinity	1	KIAA1333_m1	HLA-B58:01	0.0	0.026022799	0.052045598	0.078068397	0.104091196	0.130113995	0.156136794	0.182159593	0.208182392	0.234205191	NA	NA	NA	NA	NA	NA	NA	NA	NA	NA
European Caucasian	high-affinity	1	KIAA2018_m1	HLA-A01:01	0.0	0.047509975	0.09501995	0.142529925	0.1900399	0.23754987500000002	0.28505985	0.33256982500000004	0.3800798	0.42758977500000006	NA	NA	NA	NA	NA	NA	NA	NA	NA	NA
European Caucasian	high-affinity	1	KIAA2018_m1	HLA-A02:01	0.0	0.047509975	0.09501995	0.142529925	0.1900399	0.23754987500000002	0.28505985	0.33256982500000004	0.3800798	0.42758977500000006	NA	NA	NA	NA	NA	NA	NA	NA	NA	NA
European Caucasian	high-affinity	1	KIAA2018_m1	HLA-A03:01	0.0	0.047509975	0.09501995	0.142529925	0.1900399	0.23754987500000002	0.28505985	0.33256982500000004	0.3800798	0.42758977500000006	NA	NA	NA	NA	NA	NA	NA	NA	NA	NA
European Caucasian	high-affinity	1	KIAA2018_m1	HLA-A24:02	0.0	0.047509975	0.09501995	0.142529925	0.1900399	0.23754987500000002	0.28505985	0.33256982500000004	0.3800798	0.42758977500000006	NA	NA	NA	NA	NA	NA	NA	NA	NA	NA
European Caucasian	high-affinity	1	KIAA2018_m1	HLA-A26:01	0.0	0.047509975	0.09501995	0.142529925	0.1900399	0.23754987500000002	0.28505985	0.33256982500000004	0.3800798	0.42758977500000006	NA	NA	NA	NA	NA	NA	NA	NA	NA	NA
European Caucasian	high-affinity	1	KIAA2018_m1	HLA-B07:02	0.0	0.047509975	0.09501995	0.142529925	0.1900399	0.23754987500000002	0.28505985	0.33256982500000004	0.3800798	0.42758977500000006	NA	NA	NA	NA	NA	NA	NA	NA	NA	NA
European Caucasian	high-affinity	1	KIAA2018_m1	HLA-B08:01	0.0	0.047509975	0.09501995	0.142529925	0.1900399	0.23754987500000002	0.28505985	0.33256982500000004	0.3800798	0.42758977500000006	NA	NA	NA	NA	NA	NA	NA	NA	NA	NA
European Caucasian	high-affinity	1	KIAA2018_m1	HLA-B15:01	0.0	0.047509975	0.09501995	0.142529925	0.1900399	0.23754987500000002	0.28505985	0.33256982500000004	0.3800798	0.42758977500000006	NA	NA	NA	NA	NA	NA	NA	NA	NA	NA
European Caucasian	high-affinity	1	KIAA2018_m1	HLA-B27:05	0.0	0.047509975	0.09501995	0.142529925	0.1900399	0.23754987500000002	0.28505985	0.33256982500000004	0.3800798	0.42758977500000006	NA	NA	NA	NA	NA	NA	NA	NA	NA	NA
European Caucasian	high-affinity	1	KIAA2018_m1	HLA-B39:01	0.0	0.047509975	0.09501995	0.142529925	0.1900399	0.23754987500000002	0.28505985	0.33256982500000004	0.3800798	0.42758977500000006	NA	NA	NA	NA	NA	NA	NA	NA	NA	NA
European Caucasian	high-affinity	1	KIAA2018_m1	HLA-B40:01	0.0	0.047509975	0.09501995	0.142529925	0.1900399	0.23754987500000002	0.28505985	0.33256982500000004	0.3800798	0.42758977500000006	NA	NA	NA	NA	NA	NA	NA	NA	NA	NA
European Caucasian	high-affinity	1	KIAA2018_m1	HLA-B58:01	0.0	0.047509975	0.09501995	0.142529925	0.1900399	0.23754987500000002	0.28505985	0.33256982500000004	0.3800798	0.42758977500000006	NA	NA	NA	NA	NA	NA	NA	NA	NA	NA
European Caucasian	high-affinity	1	KMT2C_m1	HLA-A01:01	0.0	0.07229643147007998	0.14212017788031991	0.20947123923071978	0.2743496155212796	0.3367553067519994	0.3966883129228791	0.4541486340339188	0.5091362700851184	0.561651221076478	NA	NA	NA	NA	NA	NA	NA	NA	NA	NA
European Caucasian	high-affinity	1	KMT2C_m1	HLA-A02:01	0.0	0.07229643147007998	0.14212017788031991	0.20947123923071978	0.2743496155212796	0.3367553067519994	0.3966883129228791	0.4541486340339188	0.5091362700851184	0.561651221076478	NA	NA	NA	NA	NA	NA	NA	NA	NA	NA
European Caucasian	high-affinity	1	KMT2C_m1	HLA-A03:01	0.0	0.07229643147007998	0.14212017788031991	0.20947123923071978	0.2743496155212796	0.3367553067519994	0.3966883129228791	0.4541486340339188	0.5091362700851184	0.561651221076478	NA	NA	NA	NA	NA	NA	NA	NA	NA	NA
European Caucasian	high-affinity	1	KMT2C_m1	HLA-A24:02	0.0	0.07229643147007998	0.14212017788031991	0.20947123923071978	0.2743496155212796	0.3367553067519994	0.3966883129228791	0.4541486340339188	0.5091362700851184	0.561651221076478	NA	NA	NA	NA	NA	NA	NA	NA	NA	NA
European Caucasian	high-affinity	1	KMT2C_m1	HLA-A26:01	0.0	0.07229643147007998	0.14212017788031991	0.20947123923071978	0.2743496155212796	0.3367553067519994	0.3966883129228791	0.4541486340339188	0.5091362700851184	0.561651221076478	NA	NA	NA	NA	NA	NA	NA	NA	NA	NA
European Caucasian	high-affinity	1	KMT2C_m1	HLA-B07:02	0.0	0.07229643147007998	0.14212017788031991	0.20947123923071978	0.2743496155212796	0.3367553067519994	0.3966883129228791	0.4541486340339188	0.5091362700851184	0.561651221076478	NA	NA	NA	NA	NA	NA	NA	NA	NA	NA
European Caucasian	high-affinity	1	KMT2C_m1	HLA-B08:01	0.0	0.07229643147007998	0.14212017788031991	0.20947123923071978	0.2743496155212796	0.3367553067519994	0.3966883129228791	0.4541486340339188	0.5091362700851184	0.561651221076478	NA	NA	NA	NA	NA	NA	NA	NA	NA	NA
European Caucasian	high-affinity	1	KMT2C_m1	HLA-B15:01	0.0	0.07229643147007998	0.14212017788031991	0.20947123923071978	0.2743496155212796	0.3367553067519994	0.3966883129228791	0.4541486340339188	0.5091362700851184	0.561651221076478	NA	NA	NA	NA	NA	NA	NA	NA	NA	NA
European Caucasian	high-affinity	1	KMT2C_m1	HLA-B27:05	0.0	0.07229643147007998	0.14212017788031991	0.20947123923071978	0.2743496155212796	0.3367553067519994	0.3966883129228791	0.4541486340339188	0.5091362700851184	0.561651221076478	NA	NA	NA	NA	NA	NA	NA	NA	NA	NA
European Caucasian	high-affinity	1	KMT2C_m1	HLA-B39:01	0.0	0.07229643147007998	0.14212017788031991	0.20947123923071978	0.2743496155212796	0.3367553067519994	0.3966883129228791	0.4541486340339188	0.5091362700851184	0.561651221076478	NA	NA	NA	NA	NA	NA	NA	NA	NA	NA
European Caucasian	high-affinity	1	KMT2C_m1	HLA-B40:01	0.0	0.07229643147007998	0.14212017788031991	0.20947123923071978	0.2743496155212796	0.3367553067519994	0.3966883129228791	0.4541486340339188	0.5091362700851184	0.561651221076478	NA	NA	NA	NA	NA	NA	NA	NA	NA	NA
European Caucasian	high-affinity	1	KMT2C_m1	HLA-B58:01	0.0	0.07229643147007998	0.14212017788031991	0.20947123923071978	0.2743496155212796	0.3367553067519994	0.3966883129228791	0.4541486340339188	0.5091362700851184	0.561651221076478	NA	NA	NA	NA	NA	NA	NA	NA	NA	NA
European Caucasian	high-affinity	1	LENG8_m1	HLA-A01:01	0.0	0.1124794574357663	0.21151317207237755	0.2977970994038022	0.372027194924009	0.43489941412696626	0.48710971250664264	0.5293540455570067	0.562328368772027	0.5867286376456718	NA	NA	NA	NA	NA	NA	NA	NA	NA	NA
European Caucasian	high-affinity	1	LENG8_m1	HLA-A02:01	0.0	0.1124794574357663	0.21151317207237755	0.2977970994038022	0.372027194924009	0.43489941412696626	0.48710971250664264	0.5293540455570067	0.562328368772027	0.5867286376456718	NA	NA	NA	NA	NA	NA	NA	NA	NA	NA
European Caucasian	high-affinity	1	LENG8_m1	HLA-A03:01	0.0	0.1124794574357663	0.21151317207237755	0.2977970994038022	0.372027194924009	0.43489941412696626	0.48710971250664264	0.5293540455570067	0.562328368772027	0.5867286376456718	NA	NA	NA	NA	NA	NA	NA	NA	NA	NA
European Caucasian	high-affinity	1	LENG8_m1	HLA-A24:02	0.0	0.1124794574357663	0.21151317207237755	0.2977970994038022	0.372027194924009	0.43489941412696626	0.48710971250664264	0.5293540455570067	0.562328368772027	0.5867286376456718	NA	NA	NA	NA	NA	NA	NA	NA	NA	NA
European Caucasian	high-affinity	1	LENG8_m1	HLA-A26:01	0.0	0.1124794574357663	0.21151317207237755	0.2977970994038022	0.372027194924009	0.43489941412696626	0.48710971250664264	0.5293540455570067	0.562328368772027	0.5867286376456718	NA	NA	NA	NA	NA	NA	NA	NA	NA	NA
European Caucasian	high-affinity	1	LENG8_m1	HLA-B07:02	0.0	0.1124794574357663	0.21151317207237755	0.2977970994038022	0.372027194924009	0.43489941412696626	0.48710971250664264	0.5293540455570067	0.562328368772027	0.5867286376456718	NA	NA	NA	NA	NA	NA	NA	NA	NA	NA
European Caucasian	high-affinity	1	LENG8_m1	HLA-B08:01	0.0	0.1124794574357663	0.21151317207237755	0.2977970994038022	0.372027194924009	0.43489941412696626	0.48710971250664264	0.5293540455570067	0.562328368772027	0.5867286376456718	NA	NA	NA	NA	NA	NA	NA	NA	NA	NA
European Caucasian	high-affinity	1	LENG8_m1	HLA-B15:01	0.0	0.1124794574357663	0.21151317207237755	0.2977970994038022	0.372027194924009	0.43489941412696626	0.48710971250664264	0.5293540455570067	0.562328368772027	0.5867286376456718	NA	NA	NA	NA	NA	NA	NA	NA	NA	NA
European Caucasian	high-affinity	1	LENG8_m1	HLA-B27:05	0.0	0.1124794574357663	0.21151317207237755	0.2977970994038022	0.372027194924009	0.43489941412696626	0.48710971250664264	0.5293540455570067	0.562328368772027	0.5867286376456718	NA	NA	NA	NA	NA	NA	NA	NA	NA	NA
European Caucasian	high-affinity	1	LENG8_m1	HLA-B39:01	0.0	0.1124794574357663	0.21151317207237755	0.2977970994038022	0.372027194924009	0.43489941412696626	0.48710971250664264	0.5293540455570067	0.562328368772027	0.5867286376456718	NA	NA	NA	NA	NA	NA	NA	NA	NA	NA
European Caucasian	high-affinity	1	LENG8_m1	HLA-B40:01	0.0	0.1124794574357663	0.21151317207237755	0.2977970994038022	0.372027194924009	0.43489941412696626	0.48710971250664264	0.5293540455570067	0.562328368772027	0.5867286376456718	NA	NA	NA	NA	NA	NA	NA	NA	NA	NA
European Caucasian	high-affinity	1	LENG8_m1	HLA-B58:01	0.0	0.1124794574357663	0.21151317207237755	0.2977970994038022	0.372027194924009	0.43489941412696626	0.48710971250664264	0.5293540455570067	0.562328368772027	0.5867286376456718	NA	NA	NA	NA	NA	NA	NA	NA	NA	NA
European Caucasian	high-affinity	1	LIG3_m1	HLA-A01:01	0.0	0.001454671	0.002909342	0.004364013	0.005818684	0.0072733550000000004	0.008728026	0.010182697000000001	0.011637368	0.013092039	NA	NA	NA	NA	NA	NA	NA	NA	NA	NA
European Caucasian	high-affinity	1	LIG3_m1	HLA-A02:01	0.0	0.001454671	0.002909342	0.004364013	0.005818684	0.0072733550000000004	0.008728026	0.010182697000000001	0.011637368	0.013092039	NA	NA	NA	NA	NA	NA	NA	NA	NA	NA
European Caucasian	high-affinity	1	LIG3_m1	HLA-A03:01	0.0	0.001454671	0.002909342	0.004364013	0.005818684	0.0072733550000000004	0.008728026	0.010182697000000001	0.011637368	0.013092039	NA	NA	NA	NA	NA	NA	NA	NA	NA	NA
European Caucasian	high-affinity	1	LIG3_m1	HLA-A24:02	0.0	0.001454671	0.002909342	0.004364013	0.005818684	0.0072733550000000004	0.008728026	0.010182697000000001	0.011637368	0.013092039	NA	NA	NA	NA	NA	NA	NA	NA	NA	NA
European Caucasian	high-affinity	1	LIG3_m1	HLA-A26:01	0.0	0.001454671	0.002909342	0.004364013	0.005818684	0.0072733550000000004	0.008728026	0.010182697000000001	0.011637368	0.013092039	NA	NA	NA	NA	NA	NA	NA	NA	NA	NA
European Caucasian	high-affinity	1	LIG3_m1	HLA-B07:02	0.0	0.001454671	0.002909342	0.004364013	0.005818684	0.0072733550000000004	0.008728026	0.010182697000000001	0.011637368	0.013092039	NA	NA	NA	NA	NA	NA	NA	NA	NA	NA
European Caucasian	high-affinity	1	LIG3_m1	HLA-B08:01	0.0	0.001454671	0.002909342	0.004364013	0.005818684	0.0072733550000000004	0.008728026	0.010182697000000001	0.011637368	0.013092039	NA	NA	NA	NA	NA	NA	NA	NA	NA	NA
European Caucasian	high-affinity	1	LIG3_m1	HLA-B15:01	0.0	0.001454671	0.002909342	0.004364013	0.005818684	0.0072733550000000004	0.008728026	0.010182697000000001	0.011637368	0.013092039	NA	NA	NA	NA	NA	NA	NA	NA	NA	NA
European Caucasian	high-affinity	1	LIG3_m1	HLA-B27:05	0.0	0.001454671	0.002909342	0.004364013	0.005818684	0.0072733550000000004	0.008728026	0.010182697000000001	0.011637368	0.013092039	NA	NA	NA	NA	NA	NA	NA	NA	NA	NA
European Caucasian	high-affinity	1	LIG3_m1	HLA-B39:01	0.0	0.001454671	0.002909342	0.004364013	0.005818684	0.0072733550000000004	0.008728026	0.010182697000000001	0.011637368	0.013092039	NA	NA	NA	NA	NA	NA	NA	NA	NA	NA
European Caucasian	high-affinity	1	LIG3_m1	HLA-B40:01	0.0	0.001454671	0.002909342	0.004364013	0.005818684	0.0072733550000000004	0.008728026	0.010182697000000001	0.011637368	0.013092039	NA	NA	NA	NA	NA	NA	NA	NA	NA	NA
European Caucasian	high-affinity	1	LIG3_m1	HLA-B58:01	0.0	0.001454671	0.002909342	0.004364013	0.005818684	0.0072733550000000004	0.008728026	0.010182697000000001	0.011637368	0.013092039	NA	NA	NA	NA	NA	NA	NA	NA	NA	NA
European Caucasian	high-affinity	1	LMAN1_m1	HLA-A01:01	0.0	0.0	0.0	0.0	0.0	0.0	0.0	0.0	0.0	0.0	0.0	0.0	0.0	0.0	0.0	0.0	0.0	0.0	0.0	0.0
European Caucasian	high-affinity	1	LMAN1_m1	HLA-A02:01	0.0	0.0	0.0	0.0	0.0	0.0	0.0	0.0	0.0	0.0	0.0	0.0	0.0	0.0	0.0	0.0	0.0	0.0	0.0	0.0
European Caucasian	high-affinity	1	LMAN1_m1	HLA-A03:01	0.0	0.0	0.0	0.0	0.0	0.0	0.0	0.0	0.0	0.0	0.0	0.0	0.0	0.0	0.0	0.0	0.0	0.0	0.0	0.0
European Caucasian	high-affinity	1	LMAN1_m1	HLA-A24:02	0.0	0.0	0.0	0.0	0.0	0.0	0.0	0.0	0.0	0.0	0.0	0.0	0.0	0.0	0.0	0.0	0.0	0.0	0.0	0.0
European Caucasian	high-affinity	1	LMAN1_m1	HLA-A26:01	0.0	0.0	0.0	0.0	0.0	0.0	0.0	0.0	0.0	0.0	0.0	0.0	0.0	0.0	0.0	0.0	0.0	0.0	0.0	0.0
European Caucasian	high-affinity	1	LMAN1_m1	HLA-B07:02	0.0	0.0	0.0	0.0	0.0	0.0	0.0	0.0	0.0	0.0	0.0	0.0	0.0	0.0	0.0	0.0	0.0	0.0	0.0	0.0
European Caucasian	high-affinity	1	LMAN1_m1	HLA-B08:01	0.0	0.0	0.0	0.0	0.0	0.0	0.0	0.0	0.0	0.0	0.0	0.0	0.0	0.0	0.0	0.0	0.0	0.0	0.0	0.0
European Caucasian	high-affinity	1	LMAN1_m1	HLA-B15:01	0.0	0.0	0.0	0.0	0.0	0.0	0.0	0.0	0.0	0.0	0.0	0.0	0.0	0.0	0.0	0.0	0.0	0.0	0.0	0.0
European Caucasian	high-affinity	1	LMAN1_m1	HLA-B27:05	0.0	0.0	0.0	0.0	0.0	0.0	0.0	0.0	0.0	0.0	0.0	0.0	0.0	0.0	0.0	0.0	0.0	0.0	0.0	0.0
European Caucasian	high-affinity	1	LMAN1_m1	HLA-B39:01	0.0	0.0	0.0	0.0	0.0	0.0	0.0	0.0	0.0	0.0	0.0	0.0	0.0	0.0	0.0	0.0	0.0	0.0	0.0	0.0
European Caucasian	high-affinity	1	LMAN1_m1	HLA-B40:01	0.0	0.0	0.0	0.0	0.0	0.0	0.0	0.0	0.0	0.0	0.0	0.0	0.0	0.0	0.0	0.0	0.0	0.0	0.0	0.0
European Caucasian	high-affinity	1	LMAN1_m1	HLA-B58:01	0.0	0.0	0.0	0.0	0.0	0.0	0.0	0.0	0.0	0.0	0.0	0.0	0.0	0.0	0.0	0.0	0.0	0.0	0.0	0.0
European Caucasian	high-affinity	1	MAPRE3_m1	HLA-A01:01	0.0	0.06356465113991122	0.12413803831465971	0.18183362975513404	0.2367603454305716	0.2890226873908839	0.33872087010898205	0.3859509508231024	0.4308049598791315	0.47337103107293205	0.0	0.006086913569571749	0.011887385462941364	0.017412281331094497	0.022672031286158863	0.027676642382908574	0.032435711100268494	0.03695843582281858	0.041253629322298216	0.04532973123911059
European Caucasian	high-affinity	1	MAPRE3_m1	HLA-A02:01	0.0	0.06356465113991122	0.12413803831465971	0.18183362975513404	0.2367603454305716	0.2890226873908839	0.33872087010898205	0.3859509508231024	0.4308049598791315	0.47337103107293205	0.0	0.006086913569571749	0.011887385462941364	0.017412281331094497	0.022672031286158863	0.027676642382908574	0.032435711100268494	0.03695843582281858	0.041253629322298216	0.04532973123911059
European Caucasian	high-affinity	1	MAPRE3_m1	HLA-A03:01	0.0	0.06356465113991122	0.12413803831465971	0.18183362975513404	0.2367603454305716	0.2890226873908839	0.33872087010898205	0.3859509508231024	0.4308049598791315	0.47337103107293205	0.0	0.006086913569571749	0.011887385462941364	0.017412281331094497	0.022672031286158863	0.027676642382908574	0.032435711100268494	0.03695843582281858	0.041253629322298216	0.04532973123911059
European Caucasian	high-affinity	1	MAPRE3_m1	HLA-A24:02	0.0	0.06356465113991122	0.12413803831465971	0.18183362975513404	0.2367603454305716	0.2890226873908839	0.33872087010898205	0.3859509508231024	0.4308049598791315	0.47337103107293205	0.0	0.006086913569571749	0.011887385462941364	0.017412281331094497	0.022672031286158863	0.027676642382908574	0.032435711100268494	0.03695843582281858	0.041253629322298216	0.04532973123911059
European Caucasian	high-affinity	1	MAPRE3_m1	HLA-A26:01	0.0	0.06356465113991122	0.12413803831465971	0.18183362975513404	0.2367603454305716	0.2890226873908839	0.33872087010898205	0.3859509508231024	0.4308049598791315	0.47337103107293205	0.0	0.006086913569571749	0.011887385462941364	0.017412281331094497	0.022672031286158863	0.027676642382908574	0.032435711100268494	0.03695843582281858	0.041253629322298216	0.04532973123911059
European Caucasian	high-affinity	1	MAPRE3_m1	HLA-B07:02	0.0	0.06356465113991122	0.12413803831465971	0.18183362975513404	0.2367603454305716	0.2890226873908839	0.33872087010898205	0.3859509508231024	0.4308049598791315	0.47337103107293205	0.0	0.006086913569571749	0.011887385462941364	0.017412281331094497	0.022672031286158863	0.027676642382908574	0.032435711100268494	0.03695843582281858	0.041253629322298216	0.04532973123911059
European Caucasian	high-affinity	1	MAPRE3_m1	HLA-B08:01	0.0	0.06356465113991122	0.12413803831465971	0.18183362975513404	0.2367603454305716	0.2890226873908839	0.33872087010898205	0.3859509508231024	0.4308049598791315	0.47337103107293205	0.0	0.006086913569571749	0.011887385462941364	0.017412281331094497	0.022672031286158863	0.027676642382908574	0.032435711100268494	0.03695843582281858	0.041253629322298216	0.04532973123911059
European Caucasian	high-affinity	1	MAPRE3_m1	HLA-B15:01	0.0	0.06356465113991122	0.12413803831465971	0.18183362975513404	0.2367603454305716	0.2890226873908839	0.33872087010898205	0.3859509508231024	0.4308049598791315	0.47337103107293205	0.0	0.006086913569571749	0.011887385462941364	0.017412281331094497	0.022672031286158863	0.027676642382908574	0.032435711100268494	0.03695843582281858	0.041253629322298216	0.04532973123911059
European Caucasian	high-affinity	1	MAPRE3_m1	HLA-B27:05	0.0	0.06356465113991122	0.12413803831465971	0.18183362975513404	0.2367603454305716	0.2890226873908839	0.33872087010898205	0.3859509508231024	0.4308049598791315	0.47337103107293205	0.0	0.006086913569571749	0.011887385462941364	0.017412281331094497	0.022672031286158863	0.027676642382908574	0.032435711100268494	0.03695843582281858	0.041253629322298216	0.04532973123911059
European Caucasian	high-affinity	1	MAPRE3_m1	HLA-B39:01	0.0	0.06356465113991122	0.12413803831465971	0.18183362975513404	0.2367603454305716	0.2890226873908839	0.33872087010898205	0.3859509508231024	0.4308049598791315	0.47337103107293205	0.0	0.006086913569571749	0.011887385462941364	0.017412281331094497	0.022672031286158863	0.027676642382908574	0.032435711100268494	0.03695843582281858	0.041253629322298216	0.04532973123911059
European Caucasian	high-affinity	1	MAPRE3_m1	HLA-B40:01	0.0	0.06356465113991122	0.12413803831465971	0.18183362975513404	0.2367603454305716	0.2890226873908839	0.33872087010898205	0.3859509508231024	0.4308049598791315	0.47337103107293205	0.0	0.006086913569571749	0.011887385462941364	0.017412281331094497	0.022672031286158863	0.027676642382908574	0.032435711100268494	0.03695843582281858	0.041253629322298216	0.04532973123911059
European Caucasian	high-affinity	1	MAPRE3_m1	HLA-B58:01	0.0	0.06356465113991122	0.12413803831465971	0.18183362975513404	0.2367603454305716	0.2890226873908839	0.33872087010898205	0.3859509508231024	0.4308049598791315	0.47337103107293205	0.0	0.006086913569571749	0.011887385462941364	0.017412281331094497	0.022672031286158863	0.027676642382908574	0.032435711100268494	0.03695843582281858	0.041253629322298216	0.04532973123911059
European Caucasian	high-affinity	1	MARCKS_m1	HLA-A01:01	0.0	0.024414364	0.048828728	0.073243092	0.097657456	0.12207182	0.146486184	0.170900548	0.195314912	0.219729276	0.0	0.00701305304263413	0.01402610608526826	0.021039159127902385	0.02805221217053652	0.035065265213170646	0.04207831825580477	0.04909137129843891	0.05610442434107304	0.06311747738370717
European Caucasian	high-affinity	1	MARCKS_m1	HLA-A02:01	0.0	0.024414364	0.048828728	0.073243092	0.097657456	0.12207182	0.146486184	0.170900548	0.195314912	0.219729276	0.0	0.00701305304263413	0.01402610608526826	0.021039159127902385	0.02805221217053652	0.035065265213170646	0.04207831825580477	0.04909137129843891	0.05610442434107304	0.06311747738370717
European Caucasian	high-affinity	1	MARCKS_m1	HLA-A03:01	0.0	0.024414364	0.048828728	0.073243092	0.097657456	0.12207182	0.146486184	0.170900548	0.195314912	0.219729276	0.0	0.00701305304263413	0.01402610608526826	0.021039159127902385	0.02805221217053652	0.035065265213170646	0.04207831825580477	0.04909137129843891	0.05610442434107304	0.06311747738370717
European Caucasian	high-affinity	1	MARCKS_m1	HLA-A24:02	0.0	0.024414364	0.048828728	0.073243092	0.097657456	0.12207182	0.146486184	0.170900548	0.195314912	0.219729276	0.0	0.00701305304263413	0.01402610608526826	0.021039159127902385	0.02805221217053652	0.035065265213170646	0.04207831825580477	0.04909137129843891	0.05610442434107304	0.06311747738370717
European Caucasian	high-affinity	1	MARCKS_m1	HLA-A26:01	0.0	0.024414364	0.048828728	0.073243092	0.097657456	0.12207182	0.146486184	0.170900548	0.195314912	0.219729276	0.0	0.00701305304263413	0.01402610608526826	0.021039159127902385	0.02805221217053652	0.035065265213170646	0.04207831825580477	0.04909137129843891	0.05610442434107304	0.06311747738370717
European Caucasian	high-affinity	1	MARCKS_m1	HLA-B07:02	0.0	0.024414364	0.048828728	0.073243092	0.097657456	0.12207182	0.146486184	0.170900548	0.195314912	0.219729276	0.0	0.00701305304263413	0.01402610608526826	0.021039159127902385	0.02805221217053652	0.035065265213170646	0.04207831825580477	0.04909137129843891	0.05610442434107304	0.06311747738370717
European Caucasian	high-affinity	1	MARCKS_m1	HLA-B08:01	0.0	0.024414364	0.048828728	0.073243092	0.097657456	0.12207182	0.146486184	0.170900548	0.195314912	0.219729276	0.0	0.00701305304263413	0.01402610608526826	0.021039159127902385	0.02805221217053652	0.035065265213170646	0.04207831825580477	0.04909137129843891	0.05610442434107304	0.06311747738370717
European Caucasian	high-affinity	1	MARCKS_m1	HLA-B15:01	0.0	0.024414364	0.048828728	0.073243092	0.097657456	0.12207182	0.146486184	0.170900548	0.195314912	0.219729276	0.0	0.00701305304263413	0.01402610608526826	0.021039159127902385	0.02805221217053652	0.035065265213170646	0.04207831825580477	0.04909137129843891	0.05610442434107304	0.06311747738370717
European Caucasian	high-affinity	1	MARCKS_m1	HLA-B27:05	0.0	0.024414364	0.048828728	0.073243092	0.097657456	0.12207182	0.146486184	0.170900548	0.195314912	0.219729276	0.0	0.00701305304263413	0.01402610608526826	0.021039159127902385	0.02805221217053652	0.035065265213170646	0.04207831825580477	0.04909137129843891	0.05610442434107304	0.06311747738370717
European Caucasian	high-affinity	1	MARCKS_m1	HLA-B39:01	0.0	0.024414364	0.048828728	0.073243092	0.097657456	0.12207182	0.146486184	0.170900548	0.195314912	0.219729276	0.0	0.00701305304263413	0.01402610608526826	0.021039159127902385	0.02805221217053652	0.035065265213170646	0.04207831825580477	0.04909137129843891	0.05610442434107304	0.06311747738370717
European Caucasian	high-affinity	1	MARCKS_m1	HLA-B40:01	0.0	0.024414364	0.048828728	0.073243092	0.097657456	0.12207182	0.146486184	0.170900548	0.195314912	0.219729276	0.0	0.00701305304263413	0.01402610608526826	0.021039159127902385	0.02805221217053652	0.035065265213170646	0.04207831825580477	0.04909137129843891	0.05610442434107304	0.06311747738370717
European Caucasian	high-affinity	1	MARCKS_m1	HLA-B58:01	0.0	0.024414364	0.048828728	0.073243092	0.097657456	0.12207182	0.146486184	0.170900548	0.195314912	0.219729276	0.0	0.00701305304263413	0.01402610608526826	0.021039159127902385	0.02805221217053652	0.035065265213170646	0.04207831825580477	0.04909137129843891	0.05610442434107304	0.06311747738370717
European Caucasian	high-affinity	1	MARS_m1	HLA-A01:01	0.0	0.0	0.0	0.0	0.0	0.0	0.0	0.0	0.0	0.0	NA	NA	NA	NA	NA	NA	NA	NA	NA	NA
European Caucasian	high-affinity	1	MARS_m1	HLA-A02:01	0.0	0.0	0.0	0.0	0.0	0.0	0.0	0.0	0.0	0.0	NA	NA	NA	NA	NA	NA	NA	NA	NA	NA
European Caucasian	high-affinity	1	MARS_m1	HLA-A03:01	0.0	0.0	0.0	0.0	0.0	0.0	0.0	0.0	0.0	0.0	NA	NA	NA	NA	NA	NA	NA	NA	NA	NA
European Caucasian	high-affinity	1	MARS_m1	HLA-A24:02	0.0	0.0	0.0	0.0	0.0	0.0	0.0	0.0	0.0	0.0	NA	NA	NA	NA	NA	NA	NA	NA	NA	NA
European Caucasian	high-affinity	1	MARS_m1	HLA-A26:01	0.0	0.0	0.0	0.0	0.0	0.0	0.0	0.0	0.0	0.0	NA	NA	NA	NA	NA	NA	NA	NA	NA	NA
European Caucasian	high-affinity	1	MARS_m1	HLA-B07:02	0.0	0.0	0.0	0.0	0.0	0.0	0.0	0.0	0.0	0.0	NA	NA	NA	NA	NA	NA	NA	NA	NA	NA
European Caucasian	high-affinity	1	MARS_m1	HLA-B08:01	0.0	0.0	0.0	0.0	0.0	0.0	0.0	0.0	0.0	0.0	NA	NA	NA	NA	NA	NA	NA	NA	NA	NA
European Caucasian	high-affinity	1	MARS_m1	HLA-B15:01	0.0	0.0	0.0	0.0	0.0	0.0	0.0	0.0	0.0	0.0	NA	NA	NA	NA	NA	NA	NA	NA	NA	NA
European Caucasian	high-affinity	1	MARS_m1	HLA-B27:05	0.0	0.0	0.0	0.0	0.0	0.0	0.0	0.0	0.0	0.0	NA	NA	NA	NA	NA	NA	NA	NA	NA	NA
European Caucasian	high-affinity	1	MARS_m1	HLA-B39:01	0.0	0.0	0.0	0.0	0.0	0.0	0.0	0.0	0.0	0.0	NA	NA	NA	NA	NA	NA	NA	NA	NA	NA
European Caucasian	high-affinity	1	MARS_m1	HLA-B40:01	0.0	0.0	0.0	0.0	0.0	0.0	0.0	0.0	0.0	0.0	NA	NA	NA	NA	NA	NA	NA	NA	NA	NA
European Caucasian	high-affinity	1	MARS_m1	HLA-B58:01	0.0	0.0	0.0	0.0	0.0	0.0	0.0	0.0	0.0	0.0	NA	NA	NA	NA	NA	NA	NA	NA	NA	NA
European Caucasian	high-affinity	1	MCPH1_m1	HLA-A01:01	0.0	0.07908802962152718	0.15468103290280216	0.22683331646886506	0.29559918694475606	0.3610329509555153	0.4231889151261829	0.4821213860817991	0.537884670447404	0.5905330748480376	NA	NA	NA	NA	NA	NA	NA	NA	NA	NA
European Caucasian	high-affinity	1	MCPH1_m1	HLA-A02:01	0.0	0.07908802962152718	0.15468103290280216	0.22683331646886506	0.29559918694475606	0.3610329509555153	0.4231889151261829	0.4821213860817991	0.537884670447404	0.5905330748480376	NA	NA	NA	NA	NA	NA	NA	NA	NA	NA
European Caucasian	high-affinity	1	MCPH1_m1	HLA-A03:01	0.0	0.07908802962152718	0.15468103290280216	0.22683331646886506	0.29559918694475606	0.3610329509555153	0.4231889151261829	0.4821213860817991	0.537884670447404	0.5905330748480376	NA	NA	NA	NA	NA	NA	NA	NA	NA	NA
European Caucasian	high-affinity	1	MCPH1_m1	HLA-A24:02	0.0	0.07908802962152718	0.15468103290280216	0.22683331646886506	0.29559918694475606	0.3610329509555153	0.4231889151261829	0.4821213860817991	0.537884670447404	0.5905330748480376	NA	NA	NA	NA	NA	NA	NA	NA	NA	NA
European Caucasian	high-affinity	1	MCPH1_m1	HLA-A26:01	0.0	0.07908802962152718	0.15468103290280216	0.22683331646886506	0.29559918694475606	0.3610329509555153	0.4231889151261829	0.4821213860817991	0.537884670447404	0.5905330748480376	NA	NA	NA	NA	NA	NA	NA	NA	NA	NA
European Caucasian	high-affinity	1	MCPH1_m1	HLA-B07:02	0.0	0.07908802962152718	0.15468103290280216	0.22683331646886506	0.29559918694475606	0.3610329509555153	0.4231889151261829	0.4821213860817991	0.537884670447404	0.5905330748480376	NA	NA	NA	NA	NA	NA	NA	NA	NA	NA
European Caucasian	high-affinity	1	MCPH1_m1	HLA-B08:01	0.0	0.07908802962152718	0.15468103290280216	0.22683331646886506	0.29559918694475606	0.3610329509555153	0.4231889151261829	0.4821213860817991	0.537884670447404	0.5905330748480376	NA	NA	NA	NA	NA	NA	NA	NA	NA	NA
European Caucasian	high-affinity	1	MCPH1_m1	HLA-B15:01	0.0	0.07908802962152718	0.15468103290280216	0.22683331646886506	0.29559918694475606	0.3610329509555153	0.4231889151261829	0.4821213860817991	0.537884670447404	0.5905330748480376	NA	NA	NA	NA	NA	NA	NA	NA	NA	NA
European Caucasian	high-affinity	1	MCPH1_m1	HLA-B27:05	0.0	0.07908802962152718	0.15468103290280216	0.22683331646886506	0.29559918694475606	0.3610329509555153	0.4231889151261829	0.4821213860817991	0.537884670447404	0.5905330748480376	NA	NA	NA	NA	NA	NA	NA	NA	NA	NA
European Caucasian	high-affinity	1	MCPH1_m1	HLA-B39:01	0.0	0.07908802962152718	0.15468103290280216	0.22683331646886506	0.29559918694475606	0.3610329509555153	0.4231889151261829	0.4821213860817991	0.537884670447404	0.5905330748480376	NA	NA	NA	NA	NA	NA	NA	NA	NA	NA
European Caucasian	high-affinity	1	MCPH1_m1	HLA-B40:01	0.0	0.07908802962152718	0.15468103290280216	0.22683331646886506	0.29559918694475606	0.3610329509555153	0.4231889151261829	0.4821213860817991	0.537884670447404	0.5905330748480376	NA	NA	NA	NA	NA	NA	NA	NA	NA	NA
European Caucasian	high-affinity	1	MCPH1_m1	HLA-B58:01	0.0	0.07908802962152718	0.15468103290280216	0.22683331646886506	0.29559918694475606	0.3610329509555153	0.4231889151261829	0.4821213860817991	0.537884670447404	0.5905330748480376	NA	NA	NA	NA	NA	NA	NA	NA	NA	NA
European Caucasian	high-affinity	1	MED8_m1	HLA-A01:01	0.0	0.07751847748191623	0.14673743617344093	0.20823069276921818	0.26254775947375175	0.3102144417138987	0.3517334285237577	0.38758487563722005	0.4182269813234533	0.44409655500058826	NA	NA	NA	NA	NA	NA	NA	NA	NA	NA
European Caucasian	high-affinity	1	MED8_m1	HLA-A02:01	0.0	0.07751847748191623	0.14673743617344093	0.20823069276921818	0.26254775947375175	0.3102144417138987	0.3517334285237577	0.38758487563722005	0.4182269813234533	0.44409655500058826	NA	NA	NA	NA	NA	NA	NA	NA	NA	NA
European Caucasian	high-affinity	1	MED8_m1	HLA-A03:01	0.0	0.07751847748191623	0.14673743617344093	0.20823069276921818	0.26254775947375175	0.3102144417138987	0.3517334285237577	0.38758487563722005	0.4182269813234533	0.44409655500058826	NA	NA	NA	NA	NA	NA	NA	NA	NA	NA
European Caucasian	high-affinity	1	MED8_m1	HLA-A24:02	0.0	0.07751847748191623	0.14673743617344093	0.20823069276921818	0.26254775947375175	0.3102144417138987	0.3517334285237577	0.38758487563722005	0.4182269813234533	0.44409655500058826	NA	NA	NA	NA	NA	NA	NA	NA	NA	NA
European Caucasian	high-affinity	1	MED8_m1	HLA-A26:01	0.0	0.07751847748191623	0.14673743617344093	0.20823069276921818	0.26254775947375175	0.3102144417138987	0.3517334285237577	0.38758487563722005	0.4182269813234533	0.44409655500058826	NA	NA	NA	NA	NA	NA	NA	NA	NA	NA
European Caucasian	high-affinity	1	MED8_m1	HLA-B07:02	0.0	0.07751847748191623	0.14673743617344093	0.20823069276921818	0.26254775947375175	0.3102144417138987	0.3517334285237577	0.38758487563722005	0.4182269813234533	0.44409655500058826	NA	NA	NA	NA	NA	NA	NA	NA	NA	NA
European Caucasian	high-affinity	1	MED8_m1	HLA-B08:01	0.0	0.07751847748191623	0.14673743617344093	0.20823069276921818	0.26254775947375175	0.3102144417138987	0.3517334285237577	0.38758487563722005	0.4182269813234533	0.44409655500058826	NA	NA	NA	NA	NA	NA	NA	NA	NA	NA
European Caucasian	high-affinity	1	MED8_m1	HLA-B15:01	0.0	0.07751847748191623	0.14673743617344093	0.20823069276921818	0.26254775947375175	0.3102144417138987	0.3517334285237577	0.38758487563722005	0.4182269813234533	0.44409655500058826	NA	NA	NA	NA	NA	NA	NA	NA	NA	NA
European Caucasian	high-affinity	1	MED8_m1	HLA-B27:05	0.0	0.07751847748191623	0.14673743617344093	0.20823069276921818	0.26254775947375175	0.3102144417138987	0.3517334285237577	0.38758487563722005	0.4182269813234533	0.44409655500058826	NA	NA	NA	NA	NA	NA	NA	NA	NA	NA
European Caucasian	high-affinity	1	MED8_m1	HLA-B39:01	0.0	0.07751847748191623	0.14673743617344093	0.20823069276921818	0.26254775947375175	0.3102144417138987	0.3517334285237577	0.38758487563722005	0.4182269813234533	0.44409655500058826	NA	NA	NA	NA	NA	NA	NA	NA	NA	NA
European Caucasian	high-affinity	1	MED8_m1	HLA-B40:01	0.0	0.07751847748191623	0.14673743617344093	0.20823069276921818	0.26254775947375175	0.3102144417138987	0.3517334285237577	0.38758487563722005	0.4182269813234533	0.44409655500058826	NA	NA	NA	NA	NA	NA	NA	NA	NA	NA
European Caucasian	high-affinity	1	MED8_m1	HLA-B58:01	0.0	0.07751847748191623	0.14673743617344093	0.20823069276921818	0.26254775947375175	0.3102144417138987	0.3517334285237577	0.38758487563722005	0.4182269813234533	0.44409655500058826	NA	NA	NA	NA	NA	NA	NA	NA	NA	NA
European Caucasian	high-affinity	1	MKI67_m1	HLA-A01:01	0.0	0.011752764	0.023505528	0.035258292	0.047011056	0.05876382	0.070516584	0.082269348	0.094022112	0.105774876	NA	NA	NA	NA	NA	NA	NA	NA	NA	NA
European Caucasian	high-affinity	1	MKI67_m1	HLA-A02:01	0.0	0.011752764	0.023505528	0.035258292	0.047011056	0.05876382	0.070516584	0.082269348	0.094022112	0.105774876	NA	NA	NA	NA	NA	NA	NA	NA	NA	NA
European Caucasian	high-affinity	1	MKI67_m1	HLA-A03:01	0.0	0.011752764	0.023505528	0.035258292	0.047011056	0.05876382	0.070516584	0.082269348	0.094022112	0.105774876	NA	NA	NA	NA	NA	NA	NA	NA	NA	NA
European Caucasian	high-affinity	1	MKI67_m1	HLA-A24:02	0.0	0.011752764	0.023505528	0.035258292	0.047011056	0.05876382	0.070516584	0.082269348	0.094022112	0.105774876	NA	NA	NA	NA	NA	NA	NA	NA	NA	NA
European Caucasian	high-affinity	1	MKI67_m1	HLA-A26:01	0.0	0.011752764	0.023505528	0.035258292	0.047011056	0.05876382	0.070516584	0.082269348	0.094022112	0.105774876	NA	NA	NA	NA	NA	NA	NA	NA	NA	NA
European Caucasian	high-affinity	1	MKI67_m1	HLA-B07:02	0.0	0.011752764	0.023505528	0.035258292	0.047011056	0.05876382	0.070516584	0.082269348	0.094022112	0.105774876	NA	NA	NA	NA	NA	NA	NA	NA	NA	NA
European Caucasian	high-affinity	1	MKI67_m1	HLA-B08:01	0.0	0.011752764	0.023505528	0.035258292	0.047011056	0.05876382	0.070516584	0.082269348	0.094022112	0.105774876	NA	NA	NA	NA	NA	NA	NA	NA	NA	NA
European Caucasian	high-affinity	1	MKI67_m1	HLA-B15:01	0.0	0.011752764	0.023505528	0.035258292	0.047011056	0.05876382	0.070516584	0.082269348	0.094022112	0.105774876	NA	NA	NA	NA	NA	NA	NA	NA	NA	NA
European Caucasian	high-affinity	1	MKI67_m1	HLA-B27:05	0.0	0.011752764	0.023505528	0.035258292	0.047011056	0.05876382	0.070516584	0.082269348	0.094022112	0.105774876	NA	NA	NA	NA	NA	NA	NA	NA	NA	NA
European Caucasian	high-affinity	1	MKI67_m1	HLA-B39:01	0.0	0.011752764	0.023505528	0.035258292	0.047011056	0.05876382	0.070516584	0.082269348	0.094022112	0.105774876	NA	NA	NA	NA	NA	NA	NA	NA	NA	NA
European Caucasian	high-affinity	1	MKI67_m1	HLA-B40:01	0.0	0.011752764	0.023505528	0.035258292	0.047011056	0.05876382	0.070516584	0.082269348	0.094022112	0.105774876	NA	NA	NA	NA	NA	NA	NA	NA	NA	NA
European Caucasian	high-affinity	1	MKI67_m1	HLA-B58:01	0.0	0.011752764	0.023505528	0.035258292	0.047011056	0.05876382	0.070516584	0.082269348	0.094022112	0.105774876	NA	NA	NA	NA	NA	NA	NA	NA	NA	NA
European Caucasian	high-affinity	1	MLH3_m1	HLA-A01:01	0.0	0.2028390207860128	0.3334134631386414	0.413902439318527	0.46126175179899515	0.48799916629841	0.5029145156698397	0.5118046346480316	0.5181331254536994	0.5236649542551196	NA	NA	NA	NA	NA	NA	NA	NA	NA	NA
European Caucasian	high-affinity	1	MLH3_m1	HLA-A02:01	0.0	0.2028390207860128	0.3334134631386414	0.413902439318527	0.46126175179899515	0.48799916629841	0.5029145156698397	0.5118046346480316	0.5181331254536994	0.5236649542551196	NA	NA	NA	NA	NA	NA	NA	NA	NA	NA
European Caucasian	high-affinity	1	MLH3_m1	HLA-A03:01	0.0	0.2028390207860128	0.3334134631386414	0.413902439318527	0.46126175179899515	0.48799916629841	0.5029145156698397	0.5118046346480316	0.5181331254536994	0.5236649542551196	NA	NA	NA	NA	NA	NA	NA	NA	NA	NA
European Caucasian	high-affinity	1	MLH3_m1	HLA-A24:02	0.0	0.2028390207860128	0.3334134631386414	0.413902439318527	0.46126175179899515	0.48799916629841	0.5029145156698397	0.5118046346480316	0.5181331254536994	0.5236649542551196	NA	NA	NA	NA	NA	NA	NA	NA	NA	NA
European Caucasian	high-affinity	1	MLH3_m1	HLA-A26:01	0.0	0.2028390207860128	0.3334134631386414	0.413902439318527	0.46126175179899515	0.48799916629841	0.5029145156698397	0.5118046346480316	0.5181331254536994	0.5236649542551196	NA	NA	NA	NA	NA	NA	NA	NA	NA	NA
European Caucasian	high-affinity	1	MLH3_m1	HLA-B07:02	0.0	0.2028390207860128	0.3334134631386414	0.413902439318527	0.46126175179899515	0.48799916629841	0.5029145156698397	0.5118046346480316	0.5181331254536994	0.5236649542551196	NA	NA	NA	NA	NA	NA	NA	NA	NA	NA
European Caucasian	high-affinity	1	MLH3_m1	HLA-B08:01	0.0	0.2028390207860128	0.3334134631386414	0.413902439318527	0.46126175179899515	0.48799916629841	0.5029145156698397	0.5118046346480316	0.5181331254536994	0.5236649542551196	NA	NA	NA	NA	NA	NA	NA	NA	NA	NA
European Caucasian	high-affinity	1	MLH3_m1	HLA-B15:01	0.0	0.2028390207860128	0.3334134631386414	0.413902439318527	0.46126175179899515	0.48799916629841	0.5029145156698397	0.5118046346480316	0.5181331254536994	0.5236649542551196	NA	NA	NA	NA	NA	NA	NA	NA	NA	NA
European Caucasian	high-affinity	1	MLH3_m1	HLA-B27:05	0.0	0.2028390207860128	0.3334134631386414	0.413902439318527	0.46126175179899515	0.48799916629841	0.5029145156698397	0.5118046346480316	0.5181331254536994	0.5236649542551196	NA	NA	NA	NA	NA	NA	NA	NA	NA	NA
European Caucasian	high-affinity	1	MLH3_m1	HLA-B39:01	0.0	0.2028390207860128	0.3334134631386414	0.413902439318527	0.46126175179899515	0.48799916629841	0.5029145156698397	0.5118046346480316	0.5181331254536994	0.5236649542551196	NA	NA	NA	NA	NA	NA	NA	NA	NA	NA
European Caucasian	high-affinity	1	MLH3_m1	HLA-B40:01	0.0	0.2028390207860128	0.3334134631386414	0.413902439318527	0.46126175179899515	0.48799916629841	0.5029145156698397	0.5118046346480316	0.5181331254536994	0.5236649542551196	NA	NA	NA	NA	NA	NA	NA	NA	NA	NA
European Caucasian	high-affinity	1	MLH3_m1	HLA-B58:01	0.0	0.2028390207860128	0.3334134631386414	0.413902439318527	0.46126175179899515	0.48799916629841	0.5029145156698397	0.5118046346480316	0.5181331254536994	0.5236649542551196	NA	NA	NA	NA	NA	NA	NA	NA	NA	NA
European Caucasian	high-affinity	1	MSH3_MSH3_m1	HLA-A01:01	0.0	0.13572335800810728	0.24647095461360127	0.33715450851295586	0.41142196097462014	0.47196951431013967	0.520791796129452	0.5593793845180821	0.5888712905860268	0.6101687179742115	NA	NA	NA	NA	NA	NA	NA	NA	NA	NA
European Caucasian	high-affinity	1	MSH3_MSH3_m1	HLA-A02:01	0.0	0.13572335800810728	0.24647095461360127	0.33715450851295586	0.41142196097462014	0.47196951431013967	0.520791796129452	0.5593793845180821	0.5888712905860268	0.6101687179742115	NA	NA	NA	NA	NA	NA	NA	NA	NA	NA
European Caucasian	high-affinity	1	MSH3_MSH3_m1	HLA-A03:01	0.0	0.13572335800810728	0.24647095461360127	0.33715450851295586	0.41142196097462014	0.47196951431013967	0.520791796129452	0.5593793845180821	0.5888712905860268	0.6101687179742115	NA	NA	NA	NA	NA	NA	NA	NA	NA	NA
European Caucasian	high-affinity	1	MSH3_MSH3_m1	HLA-A24:02	0.0	0.13572335800810728	0.24647095461360127	0.33715450851295586	0.41142196097462014	0.47196951431013967	0.520791796129452	0.5593793845180821	0.5888712905860268	0.6101687179742115	NA	NA	NA	NA	NA	NA	NA	NA	NA	NA
European Caucasian	high-affinity	1	MSH3_MSH3_m1	HLA-A26:01	0.0	0.13572335800810728	0.24647095461360127	0.33715450851295586	0.41142196097462014	0.47196951431013967	0.520791796129452	0.5593793845180821	0.5888712905860268	0.6101687179742115	NA	NA	NA	NA	NA	NA	NA	NA	NA	NA
European Caucasian	high-affinity	1	MSH3_MSH3_m1	HLA-B07:02	0.0	0.13572335800810728	0.24647095461360127	0.33715450851295586	0.41142196097462014	0.47196951431013967	0.520791796129452	0.5593793845180821	0.5888712905860268	0.6101687179742115	NA	NA	NA	NA	NA	NA	NA	NA	NA	NA
European Caucasian	high-affinity	1	MSH3_MSH3_m1	HLA-B08:01	0.0	0.13572335800810728	0.24647095461360127	0.33715450851295586	0.41142196097462014	0.47196951431013967	0.520791796129452	0.5593793845180821	0.5888712905860268	0.6101687179742115	NA	NA	NA	NA	NA	NA	NA	NA	NA	NA
European Caucasian	high-affinity	1	MSH3_MSH3_m1	HLA-B15:01	0.0	0.13572335800810728	0.24647095461360127	0.33715450851295586	0.41142196097462014	0.47196951431013967	0.520791796129452	0.5593793845180821	0.5888712905860268	0.6101687179742115	NA	NA	NA	NA	NA	NA	NA	NA	NA	NA
European Caucasian	high-affinity	1	MSH3_MSH3_m1	HLA-B27:05	0.0	0.13572335800810728	0.24647095461360127	0.33715450851295586	0.41142196097462014	0.47196951431013967	0.520791796129452	0.5593793845180821	0.5888712905860268	0.6101687179742115	NA	NA	NA	NA	NA	NA	NA	NA	NA	NA
European Caucasian	high-affinity	1	MSH3_MSH3_m1	HLA-B39:01	0.0	0.13572335800810728	0.24647095461360127	0.33715450851295586	0.41142196097462014	0.47196951431013967	0.520791796129452	0.5593793845180821	0.5888712905860268	0.6101687179742115	NA	NA	NA	NA	NA	NA	NA	NA	NA	NA
European Caucasian	high-affinity	1	MSH3_MSH3_m1	HLA-B40:01	0.0	0.13572335800810728	0.24647095461360127	0.33715450851295586	0.41142196097462014	0.47196951431013967	0.520791796129452	0.5593793845180821	0.5888712905860268	0.6101687179742115	NA	NA	NA	NA	NA	NA	NA	NA	NA	NA
European Caucasian	high-affinity	1	MSH3_MSH3_m1	HLA-B58:01	0.0	0.13572335800810728	0.24647095461360127	0.33715450851295586	0.41142196097462014	0.47196951431013967	0.520791796129452	0.5593793845180821	0.5888712905860268	0.6101687179742115	NA	NA	NA	NA	NA	NA	NA	NA	NA	NA
European Caucasian	high-affinity	1	MYBL1_m1	HLA-A01:01	0.0	0.037469723184733565	0.07432776673893426	0.11057413066260208	0.14620881495573704	0.1812318196183391	0.2156431446504083	0.24944279005194467	0.2826307558229481	0.3152070419634187	NA	NA	NA	NA	NA	NA	NA	NA	NA	NA
European Caucasian	high-affinity	1	MYBL1_m1	HLA-A02:01	0.0	0.037469723184733565	0.07432776673893426	0.11057413066260208	0.14620881495573704	0.1812318196183391	0.2156431446504083	0.24944279005194467	0.2826307558229481	0.3152070419634187	NA	NA	NA	NA	NA	NA	NA	NA	NA	NA
European Caucasian	high-affinity	1	MYBL1_m1	HLA-A03:01	0.0	0.037469723184733565	0.07432776673893426	0.11057413066260208	0.14620881495573704	0.1812318196183391	0.2156431446504083	0.24944279005194467	0.2826307558229481	0.3152070419634187	NA	NA	NA	NA	NA	NA	NA	NA	NA	NA
European Caucasian	high-affinity	1	MYBL1_m1	HLA-A24:02	0.0	0.037469723184733565	0.07432776673893426	0.11057413066260208	0.14620881495573704	0.1812318196183391	0.2156431446504083	0.24944279005194467	0.2826307558229481	0.3152070419634187	NA	NA	NA	NA	NA	NA	NA	NA	NA	NA
European Caucasian	high-affinity	1	MYBL1_m1	HLA-A26:01	0.0	0.037469723184733565	0.07432776673893426	0.11057413066260208	0.14620881495573704	0.1812318196183391	0.2156431446504083	0.24944279005194467	0.2826307558229481	0.3152070419634187	NA	NA	NA	NA	NA	NA	NA	NA	NA	NA
European Caucasian	high-affinity	1	MYBL1_m1	HLA-B07:02	0.0	0.037469723184733565	0.07432776673893426	0.11057413066260208	0.14620881495573704	0.1812318196183391	0.2156431446504083	0.24944279005194467	0.2826307558229481	0.3152070419634187	NA	NA	NA	NA	NA	NA	NA	NA	NA	NA
European Caucasian	high-affinity	1	MYBL1_m1	HLA-B08:01	0.0	0.037469723184733565	0.07432776673893426	0.11057413066260208	0.14620881495573704	0.1812318196183391	0.2156431446504083	0.24944279005194467	0.2826307558229481	0.3152070419634187	NA	NA	NA	NA	NA	NA	NA	NA	NA	NA
European Caucasian	high-affinity	1	MYBL1_m1	HLA-B15:01	0.0	0.037469723184733565	0.07432776673893426	0.11057413066260208	0.14620881495573704	0.1812318196183391	0.2156431446504083	0.24944279005194467	0.2826307558229481	0.3152070419634187	NA	NA	NA	NA	NA	NA	NA	NA	NA	NA
European Caucasian	high-affinity	1	MYBL1_m1	HLA-B27:05	0.0	0.037469723184733565	0.07432776673893426	0.11057413066260208	0.14620881495573704	0.1812318196183391	0.2156431446504083	0.24944279005194467	0.2826307558229481	0.3152070419634187	NA	NA	NA	NA	NA	NA	NA	NA	NA	NA
European Caucasian	high-affinity	1	MYBL1_m1	HLA-B39:01	0.0	0.037469723184733565	0.07432776673893426	0.11057413066260208	0.14620881495573704	0.1812318196183391	0.2156431446504083	0.24944279005194467	0.2826307558229481	0.3152070419634187	NA	NA	NA	NA	NA	NA	NA	NA	NA	NA
European Caucasian	high-affinity	1	MYBL1_m1	HLA-B40:01	0.0	0.037469723184733565	0.07432776673893426	0.11057413066260208	0.14620881495573704	0.1812318196183391	0.2156431446504083	0.24944279005194467	0.2826307558229481	0.3152070419634187	NA	NA	NA	NA	NA	NA	NA	NA	NA	NA
European Caucasian	high-affinity	1	MYBL1_m1	HLA-B58:01	0.0	0.037469723184733565	0.07432776673893426	0.11057413066260208	0.14620881495573704	0.1812318196183391	0.2156431446504083	0.24944279005194467	0.2826307558229481	0.3152070419634187	NA	NA	NA	NA	NA	NA	NA	NA	NA	NA
European Caucasian	high-affinity	1	MYH11_MYH11_m1	HLA-A01:01	0.0	0.28780477228338547	0.47020170182754356	0.585907400683214	0.6593268148679379	0.7057856894606713	0.7349014742781752	0.752720309080841	0.7630489906487161	0.7682676802668507	NA	NA	NA	NA	NA	NA	NA	NA	NA	NA
European Caucasian	high-affinity	1	MYH11_MYH11_m1	HLA-A02:01	0.0	0.28780477228338547	0.47020170182754356	0.585907400683214	0.6593268148679379	0.7057856894606713	0.7349014742781752	0.752720309080841	0.7630489906487161	0.7682676802668507	NA	NA	NA	NA	NA	NA	NA	NA	NA	NA
European Caucasian	high-affinity	1	MYH11_MYH11_m1	HLA-A03:01	0.0	0.28780477228338547	0.47020170182754356	0.585907400683214	0.6593268148679379	0.7057856894606713	0.7349014742781752	0.752720309080841	0.7630489906487161	0.7682676802668507	NA	NA	NA	NA	NA	NA	NA	NA	NA	NA
European Caucasian	high-affinity	1	MYH11_MYH11_m1	HLA-A24:02	0.0	0.28780477228338547	0.47020170182754356	0.585907400683214	0.6593268148679379	0.7057856894606713	0.7349014742781752	0.752720309080841	0.7630489906487161	0.7682676802668507	NA	NA	NA	NA	NA	NA	NA	NA	NA	NA
European Caucasian	high-affinity	1	MYH11_MYH11_m1	HLA-A26:01	0.0	0.28780477228338547	0.47020170182754356	0.585907400683214	0.6593268148679379	0.7057856894606713	0.7349014742781752	0.752720309080841	0.7630489906487161	0.7682676802668507	NA	NA	NA	NA	NA	NA	NA	NA	NA	NA
European Caucasian	high-affinity	1	MYH11_MYH11_m1	HLA-B07:02	0.0	0.28780477228338547	0.47020170182754356	0.585907400683214	0.6593268148679379	0.7057856894606713	0.7349014742781752	0.752720309080841	0.7630489906487161	0.7682676802668507	NA	NA	NA	NA	NA	NA	NA	NA	NA	NA
European Caucasian	high-affinity	1	MYH11_MYH11_m1	HLA-B08:01	0.0	0.28780477228338547	0.47020170182754356	0.585907400683214	0.6593268148679379	0.7057856894606713	0.7349014742781752	0.752720309080841	0.7630489906487161	0.7682676802668507	NA	NA	NA	NA	NA	NA	NA	NA	NA	NA
European Caucasian	high-affinity	1	MYH11_MYH11_m1	HLA-B15:01	0.0	0.28780477228338547	0.47020170182754356	0.585907400683214	0.6593268148679379	0.7057856894606713	0.7349014742781752	0.752720309080841	0.7630489906487161	0.7682676802668507	NA	NA	NA	NA	NA	NA	NA	NA	NA	NA
European Caucasian	high-affinity	1	MYH11_MYH11_m1	HLA-B27:05	0.0	0.28780477228338547	0.47020170182754356	0.585907400683214	0.6593268148679379	0.7057856894606713	0.7349014742781752	0.752720309080841	0.7630489906487161	0.7682676802668507	NA	NA	NA	NA	NA	NA	NA	NA	NA	NA
European Caucasian	high-affinity	1	MYH11_MYH11_m1	HLA-B39:01	0.0	0.28780477228338547	0.47020170182754356	0.585907400683214	0.6593268148679379	0.7057856894606713	0.7349014742781752	0.752720309080841	0.7630489906487161	0.7682676802668507	NA	NA	NA	NA	NA	NA	NA	NA	NA	NA
European Caucasian	high-affinity	1	MYH11_MYH11_m1	HLA-B40:01	0.0	0.28780477228338547	0.47020170182754356	0.585907400683214	0.6593268148679379	0.7057856894606713	0.7349014742781752	0.752720309080841	0.7630489906487161	0.7682676802668507	NA	NA	NA	NA	NA	NA	NA	NA	NA	NA
European Caucasian	high-affinity	1	MYH11_MYH11_m1	HLA-B58:01	0.0	0.28780477228338547	0.47020170182754356	0.585907400683214	0.6593268148679379	0.7057856894606713	0.7349014742781752	0.752720309080841	0.7630489906487161	0.7682676802668507	NA	NA	NA	NA	NA	NA	NA	NA	NA	NA
European Caucasian	high-affinity	1	MYH11_m1	HLA-A01:01	0.0	0.28780477228338547	0.47020170182754356	0.585907400683214	0.6593268148679379	0.7057856894606713	0.7349014742781752	0.752720309080841	0.7630489906487161	0.7682676802668507	0.0	0.03943398918012487	0.06442536958381788	0.08027895408331541	0.09033862182822947	0.09670425205553751	0.1006935936302275	0.10313506717924452	0.10455026649634096	0.10526531283939922
European Caucasian	high-affinity	1	MYH11_m1	HLA-A02:01	0.0	0.28780477228338547	0.47020170182754356	0.585907400683214	0.6593268148679379	0.7057856894606713	0.7349014742781752	0.752720309080841	0.7630489906487161	0.7682676802668507	0.0	0.03943398918012487	0.06442536958381788	0.08027895408331541	0.09033862182822947	0.09670425205553751	0.1006935936302275	0.10313506717924452	0.10455026649634096	0.10526531283939922
European Caucasian	high-affinity	1	MYH11_m1	HLA-A03:01	0.0	0.28780477228338547	0.47020170182754356	0.585907400683214	0.6593268148679379	0.7057856894606713	0.7349014742781752	0.752720309080841	0.7630489906487161	0.7682676802668507	0.0	0.03943398918012487	0.06442536958381788	0.08027895408331541	0.09033862182822947	0.09670425205553751	0.1006935936302275	0.10313506717924452	0.10455026649634096	0.10526531283939922
European Caucasian	high-affinity	1	MYH11_m1	HLA-A24:02	0.0	0.28780477228338547	0.47020170182754356	0.585907400683214	0.6593268148679379	0.7057856894606713	0.7349014742781752	0.752720309080841	0.7630489906487161	0.7682676802668507	0.0	0.03943398918012487	0.06442536958381788	0.08027895408331541	0.09033862182822947	0.09670425205553751	0.1006935936302275	0.10313506717924452	0.10455026649634096	0.10526531283939922
European Caucasian	high-affinity	1	MYH11_m1	HLA-A26:01	0.0	0.28780477228338547	0.47020170182754356	0.585907400683214	0.6593268148679379	0.7057856894606713	0.7349014742781752	0.752720309080841	0.7630489906487161	0.7682676802668507	0.0	0.03943398918012487	0.06442536958381788	0.08027895408331541	0.09033862182822947	0.09670425205553751	0.1006935936302275	0.10313506717924452	0.10455026649634096	0.10526531283939922
European Caucasian	high-affinity	1	MYH11_m1	HLA-B07:02	0.0	0.28780477228338547	0.47020170182754356	0.585907400683214	0.6593268148679379	0.7057856894606713	0.7349014742781752	0.752720309080841	0.7630489906487161	0.7682676802668507	0.0	0.03943398918012487	0.06442536958381788	0.08027895408331541	0.09033862182822947	0.09670425205553751	0.1006935936302275	0.10313506717924452	0.10455026649634096	0.10526531283939922
European Caucasian	high-affinity	1	MYH11_m1	HLA-B08:01	0.0	0.28780477228338547	0.47020170182754356	0.585907400683214	0.6593268148679379	0.7057856894606713	0.7349014742781752	0.752720309080841	0.7630489906487161	0.7682676802668507	0.0	0.03943398918012487	0.06442536958381788	0.08027895408331541	0.09033862182822947	0.09670425205553751	0.1006935936302275	0.10313506717924452	0.10455026649634096	0.10526531283939922
European Caucasian	high-affinity	1	MYH11_m1	HLA-B15:01	0.0	0.28780477228338547	0.47020170182754356	0.585907400683214	0.6593268148679379	0.7057856894606713	0.7349014742781752	0.752720309080841	0.7630489906487161	0.7682676802668507	0.0	0.03943398918012487	0.06442536958381788	0.08027895408331541	0.09033862182822947	0.09670425205553751	0.1006935936302275	0.10313506717924452	0.10455026649634096	0.10526531283939922
European Caucasian	high-affinity	1	MYH11_m1	HLA-B27:05	0.0	0.28780477228338547	0.47020170182754356	0.585907400683214	0.6593268148679379	0.7057856894606713	0.7349014742781752	0.752720309080841	0.7630489906487161	0.7682676802668507	0.0	0.03943398918012487	0.06442536958381788	0.08027895408331541	0.09033862182822947	0.09670425205553751	0.1006935936302275	0.10313506717924452	0.10455026649634096	0.10526531283939922
European Caucasian	high-affinity	1	MYH11_m1	HLA-B39:01	0.0	0.28780477228338547	0.47020170182754356	0.585907400683214	0.6593268148679379	0.7057856894606713	0.7349014742781752	0.752720309080841	0.7630489906487161	0.7682676802668507	0.0	0.03943398918012487	0.06442536958381788	0.08027895408331541	0.09033862182822947	0.09670425205553751	0.1006935936302275	0.10313506717924452	0.10455026649634096	0.10526531283939922
European Caucasian	high-affinity	1	MYH11_m1	HLA-B40:01	0.0	0.28780477228338547	0.47020170182754356	0.585907400683214	0.6593268148679379	0.7057856894606713	0.7349014742781752	0.752720309080841	0.7630489906487161	0.7682676802668507	0.0	0.03943398918012487	0.06442536958381788	0.08027895408331541	0.09033862182822947	0.09670425205553751	0.1006935936302275	0.10313506717924452	0.10455026649634096	0.10526531283939922
European Caucasian	high-affinity	1	MYH11_m1	HLA-B58:01	0.0	0.28780477228338547	0.47020170182754356	0.585907400683214	0.6593268148679379	0.7057856894606713	0.7349014742781752	0.752720309080841	0.7630489906487161	0.7682676802668507	0.0	0.03943398918012487	0.06442536958381788	0.08027895408331541	0.09033862182822947	0.09670425205553751	0.1006935936302275	0.10313506717924452	0.10455026649634096	0.10526531283939922
European Caucasian	high-affinity	1	MYO10_m1	HLA-A01:01	0.0	0.0	0.0	0.0	0.0	0.0	0.0	0.0	0.0	0.0	NA	NA	NA	NA	NA	NA	NA	NA	NA	NA
European Caucasian	high-affinity	1	MYO10_m1	HLA-A02:01	0.0	0.0	0.0	0.0	0.0	0.0	0.0	0.0	0.0	0.0	NA	NA	NA	NA	NA	NA	NA	NA	NA	NA
European Caucasian	high-affinity	1	MYO10_m1	HLA-A03:01	0.0	0.0	0.0	0.0	0.0	0.0	0.0	0.0	0.0	0.0	NA	NA	NA	NA	NA	NA	NA	NA	NA	NA
European Caucasian	high-affinity	1	MYO10_m1	HLA-A24:02	0.0	0.0	0.0	0.0	0.0	0.0	0.0	0.0	0.0	0.0	NA	NA	NA	NA	NA	NA	NA	NA	NA	NA
European Caucasian	high-affinity	1	MYO10_m1	HLA-A26:01	0.0	0.0	0.0	0.0	0.0	0.0	0.0	0.0	0.0	0.0	NA	NA	NA	NA	NA	NA	NA	NA	NA	NA
European Caucasian	high-affinity	1	MYO10_m1	HLA-B07:02	0.0	0.0	0.0	0.0	0.0	0.0	0.0	0.0	0.0	0.0	NA	NA	NA	NA	NA	NA	NA	NA	NA	NA
European Caucasian	high-affinity	1	MYO10_m1	HLA-B08:01	0.0	0.0	0.0	0.0	0.0	0.0	0.0	0.0	0.0	0.0	NA	NA	NA	NA	NA	NA	NA	NA	NA	NA
European Caucasian	high-affinity	1	MYO10_m1	HLA-B15:01	0.0	0.0	0.0	0.0	0.0	0.0	0.0	0.0	0.0	0.0	NA	NA	NA	NA	NA	NA	NA	NA	NA	NA
European Caucasian	high-affinity	1	MYO10_m1	HLA-B27:05	0.0	0.0	0.0	0.0	0.0	0.0	0.0	0.0	0.0	0.0	NA	NA	NA	NA	NA	NA	NA	NA	NA	NA
European Caucasian	high-affinity	1	MYO10_m1	HLA-B39:01	0.0	0.0	0.0	0.0	0.0	0.0	0.0	0.0	0.0	0.0	NA	NA	NA	NA	NA	NA	NA	NA	NA	NA
European Caucasian	high-affinity	1	MYO10_m1	HLA-B40:01	0.0	0.0	0.0	0.0	0.0	0.0	0.0	0.0	0.0	0.0	NA	NA	NA	NA	NA	NA	NA	NA	NA	NA
European Caucasian	high-affinity	1	MYO10_m1	HLA-B58:01	0.0	0.0	0.0	0.0	0.0	0.0	0.0	0.0	0.0	0.0	NA	NA	NA	NA	NA	NA	NA	NA	NA	NA
European Caucasian	high-affinity	1	NDUFC2_m1	HLA-A01:01	0.0	0.06294439387226711	0.12434905748906841	0.1842139908504039	0.24253919395627363	0.2993246668066775	0.3545704094016156	0.40827642174108797	0.46044270382509445	0.5110692556536351	0.0	0.01132990731512678	0.022382665228829104	0.033158273741106976	0.04365673285196039	0.053878042561389346	0.06382220286939384	0.07348921377597391	0.08287907528112949	0.09199178738486062
European Caucasian	high-affinity	1	NDUFC2_m1	HLA-A02:01	0.0	0.06294439387226711	0.12434905748906841	0.1842139908504039	0.24253919395627363	0.2993246668066775	0.3545704094016156	0.40827642174108797	0.46044270382509445	0.5110692556536351	0.0	0.01132990731512678	0.022382665228829104	0.033158273741106976	0.04365673285196039	0.053878042561389346	0.06382220286939384	0.07348921377597391	0.08287907528112949	0.09199178738486062
European Caucasian	high-affinity	1	NDUFC2_m1	HLA-A03:01	0.0	0.06294439387226711	0.12434905748906841	0.1842139908504039	0.24253919395627363	0.2993246668066775	0.3545704094016156	0.40827642174108797	0.46044270382509445	0.5110692556536351	0.0	0.01132990731512678	0.022382665228829104	0.033158273741106976	0.04365673285196039	0.053878042561389346	0.06382220286939384	0.07348921377597391	0.08287907528112949	0.09199178738486062
European Caucasian	high-affinity	1	NDUFC2_m1	HLA-A24:02	0.0	0.06294439387226711	0.12434905748906841	0.1842139908504039	0.24253919395627363	0.2993246668066775	0.3545704094016156	0.40827642174108797	0.46044270382509445	0.5110692556536351	0.0	0.01132990731512678	0.022382665228829104	0.033158273741106976	0.04365673285196039	0.053878042561389346	0.06382220286939384	0.07348921377597391	0.08287907528112949	0.09199178738486062
European Caucasian	high-affinity	1	NDUFC2_m1	HLA-A26:01	0.0	0.06294439387226711	0.12434905748906841	0.1842139908504039	0.24253919395627363	0.2993246668066775	0.3545704094016156	0.40827642174108797	0.46044270382509445	0.5110692556536351	0.0	0.01132990731512678	0.022382665228829104	0.033158273741106976	0.04365673285196039	0.053878042561389346	0.06382220286939384	0.07348921377597391	0.08287907528112949	0.09199178738486062
European Caucasian	high-affinity	1	NDUFC2_m1	HLA-B07:02	0.0	0.06294439387226711	0.12434905748906841	0.1842139908504039	0.24253919395627363	0.2993246668066775	0.3545704094016156	0.40827642174108797	0.46044270382509445	0.5110692556536351	0.0	0.01132990731512678	0.022382665228829104	0.033158273741106976	0.04365673285196039	0.053878042561389346	0.06382220286939384	0.07348921377597391	0.08287907528112949	0.09199178738486062
European Caucasian	high-affinity	1	NDUFC2_m1	HLA-B08:01	0.0	0.06294439387226711	0.12434905748906841	0.1842139908504039	0.24253919395627363	0.2993246668066775	0.3545704094016156	0.40827642174108797	0.46044270382509445	0.5110692556536351	0.0	0.01132990731512678	0.022382665228829104	0.033158273741106976	0.04365673285196039	0.053878042561389346	0.06382220286939384	0.07348921377597391	0.08287907528112949	0.09199178738486062
European Caucasian	high-affinity	1	NDUFC2_m1	HLA-B15:01	0.0	0.06294439387226711	0.12434905748906841	0.1842139908504039	0.24253919395627363	0.2993246668066775	0.3545704094016156	0.40827642174108797	0.46044270382509445	0.5110692556536351	0.0	0.01132990731512678	0.022382665228829104	0.033158273741106976	0.04365673285196039	0.053878042561389346	0.06382220286939384	0.07348921377597391	0.08287907528112949	0.09199178738486062
European Caucasian	high-affinity	1	NDUFC2_m1	HLA-B27:05	0.0	0.06294439387226711	0.12434905748906841	0.1842139908504039	0.24253919395627363	0.2993246668066775	0.3545704094016156	0.40827642174108797	0.46044270382509445	0.5110692556536351	0.0	0.01132990731512678	0.022382665228829104	0.033158273741106976	0.04365673285196039	0.053878042561389346	0.06382220286939384	0.07348921377597391	0.08287907528112949	0.09199178738486062
European Caucasian	high-affinity	1	NDUFC2_m1	HLA-B39:01	0.0	0.06294439387226711	0.12434905748906841	0.1842139908504039	0.24253919395627363	0.2993246668066775	0.3545704094016156	0.40827642174108797	0.46044270382509445	0.5110692556536351	0.0	0.01132990731512678	0.022382665228829104	0.033158273741106976	0.04365673285196039	0.053878042561389346	0.06382220286939384	0.07348921377597391	0.08287907528112949	0.09199178738486062
European Caucasian	high-affinity	1	NDUFC2_m1	HLA-B40:01	0.0	0.06294439387226711	0.12434905748906841	0.1842139908504039	0.24253919395627363	0.2993246668066775	0.3545704094016156	0.40827642174108797	0.46044270382509445	0.5110692556536351	0.0	0.01132990731512678	0.022382665228829104	0.033158273741106976	0.04365673285196039	0.053878042561389346	0.06382220286939384	0.07348921377597391	0.08287907528112949	0.09199178738486062
European Caucasian	high-affinity	1	NDUFC2_m1	HLA-B58:01	0.0	0.06294439387226711	0.12434905748906841	0.1842139908504039	0.24253919395627363	0.2993246668066775	0.3545704094016156	0.40827642174108797	0.46044270382509445	0.5110692556536351	0.0	0.01132990731512678	0.022382665228829104	0.033158273741106976	0.04365673285196039	0.053878042561389346	0.06382220286939384	0.07348921377597391	0.08287907528112949	0.09199178738486062
European Caucasian	high-affinity	1	NFRKB_m1	HLA-A01:01	0.0	0.0	0.0	0.0	0.0	0.0	0.0	0.0	0.0	0.0	NA	NA	NA	NA	NA	NA	NA	NA	NA	NA
European Caucasian	high-affinity	1	NFRKB_m1	HLA-A02:01	0.0	0.0	0.0	0.0	0.0	0.0	0.0	0.0	0.0	0.0	NA	NA	NA	NA	NA	NA	NA	NA	NA	NA
European Caucasian	high-affinity	1	NFRKB_m1	HLA-A03:01	0.0	0.0	0.0	0.0	0.0	0.0	0.0	0.0	0.0	0.0	NA	NA	NA	NA	NA	NA	NA	NA	NA	NA
European Caucasian	high-affinity	1	NFRKB_m1	HLA-A24:02	0.0	0.0	0.0	0.0	0.0	0.0	0.0	0.0	0.0	0.0	NA	NA	NA	NA	NA	NA	NA	NA	NA	NA
European Caucasian	high-affinity	1	NFRKB_m1	HLA-A26:01	0.0	0.0	0.0	0.0	0.0	0.0	0.0	0.0	0.0	0.0	NA	NA	NA	NA	NA	NA	NA	NA	NA	NA
European Caucasian	high-affinity	1	NFRKB_m1	HLA-B07:02	0.0	0.0	0.0	0.0	0.0	0.0	0.0	0.0	0.0	0.0	NA	NA	NA	NA	NA	NA	NA	NA	NA	NA
European Caucasian	high-affinity	1	NFRKB_m1	HLA-B08:01	0.0	0.0	0.0	0.0	0.0	0.0	0.0	0.0	0.0	0.0	NA	NA	NA	NA	NA	NA	NA	NA	NA	NA
European Caucasian	high-affinity	1	NFRKB_m1	HLA-B15:01	0.0	0.0	0.0	0.0	0.0	0.0	0.0	0.0	0.0	0.0	NA	NA	NA	NA	NA	NA	NA	NA	NA	NA
European Caucasian	high-affinity	1	NFRKB_m1	HLA-B27:05	0.0	0.0	0.0	0.0	0.0	0.0	0.0	0.0	0.0	0.0	NA	NA	NA	NA	NA	NA	NA	NA	NA	NA
European Caucasian	high-affinity	1	NFRKB_m1	HLA-B39:01	0.0	0.0	0.0	0.0	0.0	0.0	0.0	0.0	0.0	0.0	NA	NA	NA	NA	NA	NA	NA	NA	NA	NA
European Caucasian	high-affinity	1	NFRKB_m1	HLA-B40:01	0.0	0.0	0.0	0.0	0.0	0.0	0.0	0.0	0.0	0.0	NA	NA	NA	NA	NA	NA	NA	NA	NA	NA
European Caucasian	high-affinity	1	NFRKB_m1	HLA-B58:01	0.0	0.0	0.0	0.0	0.0	0.0	0.0	0.0	0.0	0.0	NA	NA	NA	NA	NA	NA	NA	NA	NA	NA
European Caucasian	high-affinity	1	NIPBL_m1	HLA-A01:01	0.0	0.047509975	0.09501995	0.142529925	0.1900399	0.23754987500000002	0.28505985	0.33256982500000004	0.3800798	0.42758977500000006	NA	NA	NA	NA	NA	NA	NA	NA	NA	NA
European Caucasian	high-affinity	1	NIPBL_m1	HLA-A02:01	0.0	0.047509975	0.09501995	0.142529925	0.1900399	0.23754987500000002	0.28505985	0.33256982500000004	0.3800798	0.42758977500000006	NA	NA	NA	NA	NA	NA	NA	NA	NA	NA
European Caucasian	high-affinity	1	NIPBL_m1	HLA-A03:01	0.0	0.047509975	0.09501995	0.142529925	0.1900399	0.23754987500000002	0.28505985	0.33256982500000004	0.3800798	0.42758977500000006	NA	NA	NA	NA	NA	NA	NA	NA	NA	NA
European Caucasian	high-affinity	1	NIPBL_m1	HLA-A24:02	0.0	0.047509975	0.09501995	0.142529925	0.1900399	0.23754987500000002	0.28505985	0.33256982500000004	0.3800798	0.42758977500000006	NA	NA	NA	NA	NA	NA	NA	NA	NA	NA
European Caucasian	high-affinity	1	NIPBL_m1	HLA-A26:01	0.0	0.047509975	0.09501995	0.142529925	0.1900399	0.23754987500000002	0.28505985	0.33256982500000004	0.3800798	0.42758977500000006	NA	NA	NA	NA	NA	NA	NA	NA	NA	NA
European Caucasian	high-affinity	1	NIPBL_m1	HLA-B07:02	0.0	0.047509975	0.09501995	0.142529925	0.1900399	0.23754987500000002	0.28505985	0.33256982500000004	0.3800798	0.42758977500000006	NA	NA	NA	NA	NA	NA	NA	NA	NA	NA
European Caucasian	high-affinity	1	NIPBL_m1	HLA-B08:01	0.0	0.047509975	0.09501995	0.142529925	0.1900399	0.23754987500000002	0.28505985	0.33256982500000004	0.3800798	0.42758977500000006	NA	NA	NA	NA	NA	NA	NA	NA	NA	NA
European Caucasian	high-affinity	1	NIPBL_m1	HLA-B15:01	0.0	0.047509975	0.09501995	0.142529925	0.1900399	0.23754987500000002	0.28505985	0.33256982500000004	0.3800798	0.42758977500000006	NA	NA	NA	NA	NA	NA	NA	NA	NA	NA
European Caucasian	high-affinity	1	NIPBL_m1	HLA-B27:05	0.0	0.047509975	0.09501995	0.142529925	0.1900399	0.23754987500000002	0.28505985	0.33256982500000004	0.3800798	0.42758977500000006	NA	NA	NA	NA	NA	NA	NA	NA	NA	NA
European Caucasian	high-affinity	1	NIPBL_m1	HLA-B39:01	0.0	0.047509975	0.09501995	0.142529925	0.1900399	0.23754987500000002	0.28505985	0.33256982500000004	0.3800798	0.42758977500000006	NA	NA	NA	NA	NA	NA	NA	NA	NA	NA
European Caucasian	high-affinity	1	NIPBL_m1	HLA-B40:01	0.0	0.047509975	0.09501995	0.142529925	0.1900399	0.23754987500000002	0.28505985	0.33256982500000004	0.3800798	0.42758977500000006	NA	NA	NA	NA	NA	NA	NA	NA	NA	NA
European Caucasian	high-affinity	1	NIPBL_m1	HLA-B58:01	0.0	0.047509975	0.09501995	0.142529925	0.1900399	0.23754987500000002	0.28505985	0.33256982500000004	0.3800798	0.42758977500000006	NA	NA	NA	NA	NA	NA	NA	NA	NA	NA
European Caucasian	high-affinity	1	NTAN1_m1	HLA-A01:01	0.0	0.15236371783505176	0.2769313019776825	0.37922615820262684	0.46387350754912804	0.5346947989949865	0.594797434079746	0.6466598034770179	0.6922116355159433	0.7329096566517924	NA	NA	NA	NA	NA	NA	NA	NA	NA	NA
European Caucasian	high-affinity	1	NTAN1_m1	HLA-A02:01	0.0	0.15236371783505176	0.2769313019776825	0.37922615820262684	0.46387350754912804	0.5346947989949865	0.594797434079746	0.6466598034770179	0.6922116355159433	0.7329096566517924	NA	NA	NA	NA	NA	NA	NA	NA	NA	NA
European Caucasian	high-affinity	1	NTAN1_m1	HLA-A03:01	0.0	0.15236371783505176	0.2769313019776825	0.37922615820262684	0.46387350754912804	0.5346947989949865	0.594797434079746	0.6466598034770179	0.6922116355159433	0.7329096566517924	NA	NA	NA	NA	NA	NA	NA	NA	NA	NA
European Caucasian	high-affinity	1	NTAN1_m1	HLA-A24:02	0.0	0.15236371783505176	0.2769313019776825	0.37922615820262684	0.46387350754912804	0.5346947989949865	0.594797434079746	0.6466598034770179	0.6922116355159433	0.7329096566517924	NA	NA	NA	NA	NA	NA	NA	NA	NA	NA
European Caucasian	high-affinity	1	NTAN1_m1	HLA-A26:01	0.0	0.15236371783505176	0.2769313019776825	0.37922615820262684	0.46387350754912804	0.5346947989949865	0.594797434079746	0.6466598034770179	0.6922116355159433	0.7329096566517924	NA	NA	NA	NA	NA	NA	NA	NA	NA	NA
European Caucasian	high-affinity	1	NTAN1_m1	HLA-B07:02	0.0	0.15236371783505176	0.2769313019776825	0.37922615820262684	0.46387350754912804	0.5346947989949865	0.594797434079746	0.6466598034770179	0.6922116355159433	0.7329096566517924	NA	NA	NA	NA	NA	NA	NA	NA	NA	NA
European Caucasian	high-affinity	1	NTAN1_m1	HLA-B08:01	0.0	0.15236371783505176	0.2769313019776825	0.37922615820262684	0.46387350754912804	0.5346947989949865	0.594797434079746	0.6466598034770179	0.6922116355159433	0.7329096566517924	NA	NA	NA	NA	NA	NA	NA	NA	NA	NA
European Caucasian	high-affinity	1	NTAN1_m1	HLA-B15:01	0.0	0.15236371783505176	0.2769313019776825	0.37922615820262684	0.46387350754912804	0.5346947989949865	0.594797434079746	0.6466598034770179	0.6922116355159433	0.7329096566517924	NA	NA	NA	NA	NA	NA	NA	NA	NA	NA
European Caucasian	high-affinity	1	NTAN1_m1	HLA-B27:05	0.0	0.15236371783505176	0.2769313019776825	0.37922615820262684	0.46387350754912804	0.5346947989949865	0.594797434079746	0.6466598034770179	0.6922116355159433	0.7329096566517924	NA	NA	NA	NA	NA	NA	NA	NA	NA	NA
European Caucasian	high-affinity	1	NTAN1_m1	HLA-B39:01	0.0	0.15236371783505176	0.2769313019776825	0.37922615820262684	0.46387350754912804	0.5346947989949865	0.594797434079746	0.6466598034770179	0.6922116355159433	0.7329096566517924	NA	NA	NA	NA	NA	NA	NA	NA	NA	NA
European Caucasian	high-affinity	1	NTAN1_m1	HLA-B40:01	0.0	0.15236371783505176	0.2769313019776825	0.37922615820262684	0.46387350754912804	0.5346947989949865	0.594797434079746	0.6466598034770179	0.6922116355159433	0.7329096566517924	NA	NA	NA	NA	NA	NA	NA	NA	NA	NA
European Caucasian	high-affinity	1	NTAN1_m1	HLA-B58:01	0.0	0.15236371783505176	0.2769313019776825	0.37922615820262684	0.46387350754912804	0.5346947989949865	0.594797434079746	0.6466598034770179	0.6922116355159433	0.7329096566517924	NA	NA	NA	NA	NA	NA	NA	NA	NA	NA
European Caucasian	high-affinity	1	OR7C1_m1	HLA-A01:01	0.0	0.0	0.0	0.0	0.0	0.0	0.0	0.0	0.0	0.0	NA	NA	NA	NA	NA	NA	NA	NA	NA	NA
European Caucasian	high-affinity	1	OR7C1_m1	HLA-A02:01	0.0	0.0	0.0	0.0	0.0	0.0	0.0	0.0	0.0	0.0	NA	NA	NA	NA	NA	NA	NA	NA	NA	NA
European Caucasian	high-affinity	1	OR7C1_m1	HLA-A03:01	0.0	0.0	0.0	0.0	0.0	0.0	0.0	0.0	0.0	0.0	NA	NA	NA	NA	NA	NA	NA	NA	NA	NA
European Caucasian	high-affinity	1	OR7C1_m1	HLA-A24:02	0.0	0.0	0.0	0.0	0.0	0.0	0.0	0.0	0.0	0.0	NA	NA	NA	NA	NA	NA	NA	NA	NA	NA
European Caucasian	high-affinity	1	OR7C1_m1	HLA-A26:01	0.0	0.0	0.0	0.0	0.0	0.0	0.0	0.0	0.0	0.0	NA	NA	NA	NA	NA	NA	NA	NA	NA	NA
European Caucasian	high-affinity	1	OR7C1_m1	HLA-B07:02	0.0	0.0	0.0	0.0	0.0	0.0	0.0	0.0	0.0	0.0	NA	NA	NA	NA	NA	NA	NA	NA	NA	NA
European Caucasian	high-affinity	1	OR7C1_m1	HLA-B08:01	0.0	0.0	0.0	0.0	0.0	0.0	0.0	0.0	0.0	0.0	NA	NA	NA	NA	NA	NA	NA	NA	NA	NA
European Caucasian	high-affinity	1	OR7C1_m1	HLA-B15:01	0.0	0.0	0.0	0.0	0.0	0.0	0.0	0.0	0.0	0.0	NA	NA	NA	NA	NA	NA	NA	NA	NA	NA
European Caucasian	high-affinity	1	OR7C1_m1	HLA-B27:05	0.0	0.0	0.0	0.0	0.0	0.0	0.0	0.0	0.0	0.0	NA	NA	NA	NA	NA	NA	NA	NA	NA	NA
European Caucasian	high-affinity	1	OR7C1_m1	HLA-B39:01	0.0	0.0	0.0	0.0	0.0	0.0	0.0	0.0	0.0	0.0	NA	NA	NA	NA	NA	NA	NA	NA	NA	NA
European Caucasian	high-affinity	1	OR7C1_m1	HLA-B40:01	0.0	0.0	0.0	0.0	0.0	0.0	0.0	0.0	0.0	0.0	NA	NA	NA	NA	NA	NA	NA	NA	NA	NA
European Caucasian	high-affinity	1	OR7C1_m1	HLA-B58:01	0.0	0.0	0.0	0.0	0.0	0.0	0.0	0.0	0.0	0.0	NA	NA	NA	NA	NA	NA	NA	NA	NA	NA
European Caucasian	high-affinity	1	OSGEPL1_m1	HLA-A01:01	0.0	0.0	0.0	0.0	0.0	0.0	0.0	0.0	0.0	0.0	NA	NA	NA	NA	NA	NA	NA	NA	NA	NA
European Caucasian	high-affinity	1	OSGEPL1_m1	HLA-A02:01	0.0	0.0	0.0	0.0	0.0	0.0	0.0	0.0	0.0	0.0	NA	NA	NA	NA	NA	NA	NA	NA	NA	NA
European Caucasian	high-affinity	1	OSGEPL1_m1	HLA-A03:01	0.0	0.0	0.0	0.0	0.0	0.0	0.0	0.0	0.0	0.0	NA	NA	NA	NA	NA	NA	NA	NA	NA	NA
European Caucasian	high-affinity	1	OSGEPL1_m1	HLA-A24:02	0.0	0.0	0.0	0.0	0.0	0.0	0.0	0.0	0.0	0.0	NA	NA	NA	NA	NA	NA	NA	NA	NA	NA
European Caucasian	high-affinity	1	OSGEPL1_m1	HLA-A26:01	0.0	0.0	0.0	0.0	0.0	0.0	0.0	0.0	0.0	0.0	NA	NA	NA	NA	NA	NA	NA	NA	NA	NA
European Caucasian	high-affinity	1	OSGEPL1_m1	HLA-B07:02	0.0	0.0	0.0	0.0	0.0	0.0	0.0	0.0	0.0	0.0	NA	NA	NA	NA	NA	NA	NA	NA	NA	NA
European Caucasian	high-affinity	1	OSGEPL1_m1	HLA-B08:01	0.0	0.0	0.0	0.0	0.0	0.0	0.0	0.0	0.0	0.0	NA	NA	NA	NA	NA	NA	NA	NA	NA	NA
European Caucasian	high-affinity	1	OSGEPL1_m1	HLA-B15:01	0.0	0.0	0.0	0.0	0.0	0.0	0.0	0.0	0.0	0.0	NA	NA	NA	NA	NA	NA	NA	NA	NA	NA
European Caucasian	high-affinity	1	OSGEPL1_m1	HLA-B27:05	0.0	0.0	0.0	0.0	0.0	0.0	0.0	0.0	0.0	0.0	NA	NA	NA	NA	NA	NA	NA	NA	NA	NA
European Caucasian	high-affinity	1	OSGEPL1_m1	HLA-B39:01	0.0	0.0	0.0	0.0	0.0	0.0	0.0	0.0	0.0	0.0	NA	NA	NA	NA	NA	NA	NA	NA	NA	NA
European Caucasian	high-affinity	1	OSGEPL1_m1	HLA-B40:01	0.0	0.0	0.0	0.0	0.0	0.0	0.0	0.0	0.0	0.0	NA	NA	NA	NA	NA	NA	NA	NA	NA	NA
European Caucasian	high-affinity	1	OSGEPL1_m1	HLA-B58:01	0.0	0.0	0.0	0.0	0.0	0.0	0.0	0.0	0.0	0.0	NA	NA	NA	NA	NA	NA	NA	NA	NA	NA
European Caucasian	high-affinity	1	P4HB_m1	HLA-A01:01	0.0	0.30470764008971446	0.4738346736822119	0.5737607177327244	0.6369113730786273	0.6795165090709104	0.7097748117273169	0.7317818421782941	0.7475240564675412	0.7579324925149932	NA	NA	NA	NA	NA	NA	NA	NA	NA	NA
European Caucasian	high-affinity	1	P4HB_m1	HLA-A02:01	0.0	0.30470764008971446	0.4738346736822119	0.5737607177327244	0.6369113730786273	0.6795165090709104	0.7097748117273169	0.7317818421782941	0.7475240564675412	0.7579324925149932	NA	NA	NA	NA	NA	NA	NA	NA	NA	NA
European Caucasian	high-affinity	1	P4HB_m1	HLA-A03:01	0.0	0.30470764008971446	0.4738346736822119	0.5737607177327244	0.6369113730786273	0.6795165090709104	0.7097748117273169	0.7317818421782941	0.7475240564675412	0.7579324925149932	NA	NA	NA	NA	NA	NA	NA	NA	NA	NA
European Caucasian	high-affinity	1	P4HB_m1	HLA-A24:02	0.0	0.30470764008971446	0.4738346736822119	0.5737607177327244	0.6369113730786273	0.6795165090709104	0.7097748117273169	0.7317818421782941	0.7475240564675412	0.7579324925149932	NA	NA	NA	NA	NA	NA	NA	NA	NA	NA
European Caucasian	high-affinity	1	P4HB_m1	HLA-A26:01	0.0	0.30470764008971446	0.4738346736822119	0.5737607177327244	0.6369113730786273	0.6795165090709104	0.7097748117273169	0.7317818421782941	0.7475240564675412	0.7579324925149932	NA	NA	NA	NA	NA	NA	NA	NA	NA	NA
European Caucasian	high-affinity	1	P4HB_m1	HLA-B07:02	0.0	0.30470764008971446	0.4738346736822119	0.5737607177327244	0.6369113730786273	0.6795165090709104	0.7097748117273169	0.7317818421782941	0.7475240564675412	0.7579324925149932	NA	NA	NA	NA	NA	NA	NA	NA	NA	NA
European Caucasian	high-affinity	1	P4HB_m1	HLA-B08:01	0.0	0.30470764008971446	0.4738346736822119	0.5737607177327244	0.6369113730786273	0.6795165090709104	0.7097748117273169	0.7317818421782941	0.7475240564675412	0.7579324925149932	NA	NA	NA	NA	NA	NA	NA	NA	NA	NA
European Caucasian	high-affinity	1	P4HB_m1	HLA-B15:01	0.0	0.30470764008971446	0.4738346736822119	0.5737607177327244	0.6369113730786273	0.6795165090709104	0.7097748117273169	0.7317818421782941	0.7475240564675412	0.7579324925149932	NA	NA	NA	NA	NA	NA	NA	NA	NA	NA
European Caucasian	high-affinity	1	P4HB_m1	HLA-B27:05	0.0	0.30470764008971446	0.4738346736822119	0.5737607177327244	0.6369113730786273	0.6795165090709104	0.7097748117273169	0.7317818421782941	0.7475240564675412	0.7579324925149932	NA	NA	NA	NA	NA	NA	NA	NA	NA	NA
European Caucasian	high-affinity	1	P4HB_m1	HLA-B39:01	0.0	0.30470764008971446	0.4738346736822119	0.5737607177327244	0.6369113730786273	0.6795165090709104	0.7097748117273169	0.7317818421782941	0.7475240564675412	0.7579324925149932	NA	NA	NA	NA	NA	NA	NA	NA	NA	NA
European Caucasian	high-affinity	1	P4HB_m1	HLA-B40:01	0.0	0.30470764008971446	0.4738346736822119	0.5737607177327244	0.6369113730786273	0.6795165090709104	0.7097748117273169	0.7317818421782941	0.7475240564675412	0.7579324925149932	NA	NA	NA	NA	NA	NA	NA	NA	NA	NA
European Caucasian	high-affinity	1	P4HB_m1	HLA-B58:01	0.0	0.30470764008971446	0.4738346736822119	0.5737607177327244	0.6369113730786273	0.6795165090709104	0.7097748117273169	0.7317818421782941	0.7475240564675412	0.7579324925149932	NA	NA	NA	NA	NA	NA	NA	NA	NA	NA
European Caucasian	high-affinity	1	PA2G4_m1	HLA-A01:01	0.0	0.0	0.0	0.0	0.0	0.0	0.0	0.0	0.0	0.0	NA	NA	NA	NA	NA	NA	NA	NA	NA	NA
European Caucasian	high-affinity	1	PA2G4_m1	HLA-A02:01	0.0	0.0	0.0	0.0	0.0	0.0	0.0	0.0	0.0	0.0	NA	NA	NA	NA	NA	NA	NA	NA	NA	NA
European Caucasian	high-affinity	1	PA2G4_m1	HLA-A03:01	0.0	0.0	0.0	0.0	0.0	0.0	0.0	0.0	0.0	0.0	NA	NA	NA	NA	NA	NA	NA	NA	NA	NA
European Caucasian	high-affinity	1	PA2G4_m1	HLA-A24:02	0.0	0.0	0.0	0.0	0.0	0.0	0.0	0.0	0.0	0.0	NA	NA	NA	NA	NA	NA	NA	NA	NA	NA
European Caucasian	high-affinity	1	PA2G4_m1	HLA-A26:01	0.0	0.0	0.0	0.0	0.0	0.0	0.0	0.0	0.0	0.0	NA	NA	NA	NA	NA	NA	NA	NA	NA	NA
European Caucasian	high-affinity	1	PA2G4_m1	HLA-B07:02	0.0	0.0	0.0	0.0	0.0	0.0	0.0	0.0	0.0	0.0	NA	NA	NA	NA	NA	NA	NA	NA	NA	NA
European Caucasian	high-affinity	1	PA2G4_m1	HLA-B08:01	0.0	0.0	0.0	0.0	0.0	0.0	0.0	0.0	0.0	0.0	NA	NA	NA	NA	NA	NA	NA	NA	NA	NA
European Caucasian	high-affinity	1	PA2G4_m1	HLA-B15:01	0.0	0.0	0.0	0.0	0.0	0.0	0.0	0.0	0.0	0.0	NA	NA	NA	NA	NA	NA	NA	NA	NA	NA
European Caucasian	high-affinity	1	PA2G4_m1	HLA-B27:05	0.0	0.0	0.0	0.0	0.0	0.0	0.0	0.0	0.0	0.0	NA	NA	NA	NA	NA	NA	NA	NA	NA	NA
European Caucasian	high-affinity	1	PA2G4_m1	HLA-B39:01	0.0	0.0	0.0	0.0	0.0	0.0	0.0	0.0	0.0	0.0	NA	NA	NA	NA	NA	NA	NA	NA	NA	NA
European Caucasian	high-affinity	1	PA2G4_m1	HLA-B40:01	0.0	0.0	0.0	0.0	0.0	0.0	0.0	0.0	0.0	0.0	NA	NA	NA	NA	NA	NA	NA	NA	NA	NA
European Caucasian	high-affinity	1	PA2G4_m1	HLA-B58:01	0.0	0.0	0.0	0.0	0.0	0.0	0.0	0.0	0.0	0.0	NA	NA	NA	NA	NA	NA	NA	NA	NA	NA
European Caucasian	high-affinity	1	PIGB_m1	HLA-A01:01	0.0	0.22261226376025003	0.350555201136	0.41920473951225	0.452933496064	0.46767631640625	0.473153741424	0.47475340228225005	0.475069343616	0.47509927490025006	NA	NA	NA	NA	NA	NA	NA	NA	NA	NA
European Caucasian	high-affinity	1	PIGB_m1	HLA-A02:01	0.0	0.22261226376025003	0.350555201136	0.41920473951225	0.452933496064	0.46767631640625	0.473153741424	0.47475340228225005	0.475069343616	0.47509927490025006	NA	NA	NA	NA	NA	NA	NA	NA	NA	NA
European Caucasian	high-affinity	1	PIGB_m1	HLA-A03:01	0.0	0.22261226376025003	0.350555201136	0.41920473951225	0.452933496064	0.46767631640625	0.473153741424	0.47475340228225005	0.475069343616	0.47509927490025006	NA	NA	NA	NA	NA	NA	NA	NA	NA	NA
European Caucasian	high-affinity	1	PIGB_m1	HLA-A24:02	0.0	0.22261226376025003	0.350555201136	0.41920473951225	0.452933496064	0.46767631640625	0.473153741424	0.47475340228225005	0.475069343616	0.47509927490025006	NA	NA	NA	NA	NA	NA	NA	NA	NA	NA
European Caucasian	high-affinity	1	PIGB_m1	HLA-A26:01	0.0	0.22261226376025003	0.350555201136	0.41920473951225	0.452933496064	0.46767631640625	0.473153741424	0.47475340228225005	0.475069343616	0.47509927490025006	NA	NA	NA	NA	NA	NA	NA	NA	NA	NA
European Caucasian	high-affinity	1	PIGB_m1	HLA-B07:02	0.0	0.22261226376025003	0.350555201136	0.41920473951225	0.452933496064	0.46767631640625	0.473153741424	0.47475340228225005	0.475069343616	0.47509927490025006	NA	NA	NA	NA	NA	NA	NA	NA	NA	NA
European Caucasian	high-affinity	1	PIGB_m1	HLA-B08:01	0.0	0.22261226376025003	0.350555201136	0.41920473951225	0.452933496064	0.46767631640625	0.473153741424	0.47475340228225005	0.475069343616	0.47509927490025006	NA	NA	NA	NA	NA	NA	NA	NA	NA	NA
European Caucasian	high-affinity	1	PIGB_m1	HLA-B15:01	0.0	0.22261226376025003	0.350555201136	0.41920473951225	0.452933496064	0.46767631640625	0.473153741424	0.47475340228225005	0.475069343616	0.47509927490025006	NA	NA	NA	NA	NA	NA	NA	NA	NA	NA
European Caucasian	high-affinity	1	PIGB_m1	HLA-B27:05	0.0	0.22261226376025003	0.350555201136	0.41920473951225	0.452933496064	0.46767631640625	0.473153741424	0.47475340228225005	0.475069343616	0.47509927490025006	NA	NA	NA	NA	NA	NA	NA	NA	NA	NA
European Caucasian	high-affinity	1	PIGB_m1	HLA-B39:01	0.0	0.22261226376025003	0.350555201136	0.41920473951225	0.452933496064	0.46767631640625	0.473153741424	0.47475340228225005	0.475069343616	0.47509927490025006	NA	NA	NA	NA	NA	NA	NA	NA	NA	NA
European Caucasian	high-affinity	1	PIGB_m1	HLA-B40:01	0.0	0.22261226376025003	0.350555201136	0.41920473951225	0.452933496064	0.46767631640625	0.473153741424	0.47475340228225005	0.475069343616	0.47509927490025006	NA	NA	NA	NA	NA	NA	NA	NA	NA	NA
European Caucasian	high-affinity	1	PIGB_m1	HLA-B58:01	0.0	0.22261226376025003	0.350555201136	0.41920473951225	0.452933496064	0.46767631640625	0.473153741424	0.47475340228225005	0.475069343616	0.47509927490025006	NA	NA	NA	NA	NA	NA	NA	NA	NA	NA
European Caucasian	high-affinity	1	PLXNA3_m1	HLA-A01:01	0.0	0.09159231187259788	0.1734476500435288	0.24560748134249866	0.30811327259921345	0.3610064906433791	0.40432860230470147	0.4381210744128866	0.46242537379764037	0.4772829672886687	NA	NA	NA	NA	NA	NA	NA	NA	NA	NA
European Caucasian	high-affinity	1	PLXNA3_m1	HLA-A02:01	0.0	0.09159231187259788	0.1734476500435288	0.24560748134249866	0.30811327259921345	0.3610064906433791	0.40432860230470147	0.4381210744128866	0.46242537379764037	0.4772829672886687	NA	NA	NA	NA	NA	NA	NA	NA	NA	NA
European Caucasian	high-affinity	1	PLXNA3_m1	HLA-A03:01	0.0	0.09159231187259788	0.1734476500435288	0.24560748134249866	0.30811327259921345	0.3610064906433791	0.40432860230470147	0.4381210744128866	0.46242537379764037	0.4772829672886687	NA	NA	NA	NA	NA	NA	NA	NA	NA	NA
European Caucasian	high-affinity	1	PLXNA3_m1	HLA-A24:02	0.0	0.09159231187259788	0.1734476500435288	0.24560748134249866	0.30811327259921345	0.3610064906433791	0.40432860230470147	0.4381210744128866	0.46242537379764037	0.4772829672886687	NA	NA	NA	NA	NA	NA	NA	NA	NA	NA
European Caucasian	high-affinity	1	PLXNA3_m1	HLA-A26:01	0.0	0.09159231187259788	0.1734476500435288	0.24560748134249866	0.30811327259921345	0.3610064906433791	0.40432860230470147	0.4381210744128866	0.46242537379764037	0.4772829672886687	NA	NA	NA	NA	NA	NA	NA	NA	NA	NA
European Caucasian	high-affinity	1	PLXNA3_m1	HLA-B07:02	0.0	0.09159231187259788	0.1734476500435288	0.24560748134249866	0.30811327259921345	0.3610064906433791	0.40432860230470147	0.4381210744128866	0.46242537379764037	0.4772829672886687	NA	NA	NA	NA	NA	NA	NA	NA	NA	NA
European Caucasian	high-affinity	1	PLXNA3_m1	HLA-B08:01	0.0	0.09159231187259788	0.1734476500435288	0.24560748134249866	0.30811327259921345	0.3610064906433791	0.40432860230470147	0.4381210744128866	0.46242537379764037	0.4772829672886687	NA	NA	NA	NA	NA	NA	NA	NA	NA	NA
European Caucasian	high-affinity	1	PLXNA3_m1	HLA-B15:01	0.0	0.09159231187259788	0.1734476500435288	0.24560748134249866	0.30811327259921345	0.3610064906433791	0.40432860230470147	0.4381210744128866	0.46242537379764037	0.4772829672886687	NA	NA	NA	NA	NA	NA	NA	NA	NA	NA
European Caucasian	high-affinity	1	PLXNA3_m1	HLA-B27:05	0.0	0.09159231187259788	0.1734476500435288	0.24560748134249866	0.30811327259921345	0.3610064906433791	0.40432860230470147	0.4381210744128866	0.46242537379764037	0.4772829672886687	NA	NA	NA	NA	NA	NA	NA	NA	NA	NA
European Caucasian	high-affinity	1	PLXNA3_m1	HLA-B39:01	0.0	0.09159231187259788	0.1734476500435288	0.24560748134249866	0.30811327259921345	0.3610064906433791	0.40432860230470147	0.4381210744128866	0.46242537379764037	0.4772829672886687	NA	NA	NA	NA	NA	NA	NA	NA	NA	NA
European Caucasian	high-affinity	1	PLXNA3_m1	HLA-B40:01	0.0	0.09159231187259788	0.1734476500435288	0.24560748134249866	0.30811327259921345	0.3610064906433791	0.40432860230470147	0.4381210744128866	0.46242537379764037	0.4772829672886687	NA	NA	NA	NA	NA	NA	NA	NA	NA	NA
European Caucasian	high-affinity	1	PLXNA3_m1	HLA-B58:01	0.0	0.09159231187259788	0.1734476500435288	0.24560748134249866	0.30811327259921345	0.3610064906433791	0.40432860230470147	0.4381210744128866	0.46242537379764037	0.4772829672886687	NA	NA	NA	NA	NA	NA	NA	NA	NA	NA
European Caucasian	high-affinity	1	PRCC_m1	HLA-A01:01	0.0	0.0463872916	0.0878917104	0.1245132564	0.1562519296	0.18310773	0.2050806576	0.2221707124	0.23437789439999998	0.2417022036	NA	NA	NA	NA	NA	NA	NA	NA	NA	NA
European Caucasian	high-affinity	1	PRCC_m1	HLA-A02:01	0.0	0.0463872916	0.0878917104	0.1245132564	0.1562519296	0.18310773	0.2050806576	0.2221707124	0.23437789439999998	0.2417022036	NA	NA	NA	NA	NA	NA	NA	NA	NA	NA
European Caucasian	high-affinity	1	PRCC_m1	HLA-A03:01	0.0	0.0463872916	0.0878917104	0.1245132564	0.1562519296	0.18310773	0.2050806576	0.2221707124	0.23437789439999998	0.2417022036	NA	NA	NA	NA	NA	NA	NA	NA	NA	NA
European Caucasian	high-affinity	1	PRCC_m1	HLA-A24:02	0.0	0.0463872916	0.0878917104	0.1245132564	0.1562519296	0.18310773	0.2050806576	0.2221707124	0.23437789439999998	0.2417022036	NA	NA	NA	NA	NA	NA	NA	NA	NA	NA
European Caucasian	high-affinity	1	PRCC_m1	HLA-A26:01	0.0	0.0463872916	0.0878917104	0.1245132564	0.1562519296	0.18310773	0.2050806576	0.2221707124	0.23437789439999998	0.2417022036	NA	NA	NA	NA	NA	NA	NA	NA	NA	NA
European Caucasian	high-affinity	1	PRCC_m1	HLA-B07:02	0.0	0.0463872916	0.0878917104	0.1245132564	0.1562519296	0.18310773	0.2050806576	0.2221707124	0.23437789439999998	0.2417022036	NA	NA	NA	NA	NA	NA	NA	NA	NA	NA
European Caucasian	high-affinity	1	PRCC_m1	HLA-B08:01	0.0	0.0463872916	0.0878917104	0.1245132564	0.1562519296	0.18310773	0.2050806576	0.2221707124	0.23437789439999998	0.2417022036	NA	NA	NA	NA	NA	NA	NA	NA	NA	NA
European Caucasian	high-affinity	1	PRCC_m1	HLA-B15:01	0.0	0.0463872916	0.0878917104	0.1245132564	0.1562519296	0.18310773	0.2050806576	0.2221707124	0.23437789439999998	0.2417022036	NA	NA	NA	NA	NA	NA	NA	NA	NA	NA
European Caucasian	high-affinity	1	PRCC_m1	HLA-B27:05	0.0	0.0463872916	0.0878917104	0.1245132564	0.1562519296	0.18310773	0.2050806576	0.2221707124	0.23437789439999998	0.2417022036	NA	NA	NA	NA	NA	NA	NA	NA	NA	NA
European Caucasian	high-affinity	1	PRCC_m1	HLA-B39:01	0.0	0.0463872916	0.0878917104	0.1245132564	0.1562519296	0.18310773	0.2050806576	0.2221707124	0.23437789439999998	0.2417022036	NA	NA	NA	NA	NA	NA	NA	NA	NA	NA
European Caucasian	high-affinity	1	PRCC_m1	HLA-B40:01	0.0	0.0463872916	0.0878917104	0.1245132564	0.1562519296	0.18310773	0.2050806576	0.2221707124	0.23437789439999998	0.2417022036	NA	NA	NA	NA	NA	NA	NA	NA	NA	NA
European Caucasian	high-affinity	1	PRCC_m1	HLA-B58:01	0.0	0.0463872916	0.0878917104	0.1245132564	0.1562519296	0.18310773	0.2050806576	0.2221707124	0.23437789439999998	0.2417022036	NA	NA	NA	NA	NA	NA	NA	NA	NA	NA
European Caucasian	high-affinity	1	PRDM2_m1	HLA-A01:01	0.0	0.07792374641868385	0.14775699678344795	0.2100398945173588	0.26529772805681345	0.31404093085153917	0.3567650813645937	0.3939509030723652	0.426064264464572	0.4535561790442632	NA	NA	NA	NA	NA	NA	NA	NA	NA	NA
European Caucasian	high-affinity	1	PRDM2_m1	HLA-A02:01	0.0	0.07792374641868385	0.14775699678344795	0.2100398945173588	0.26529772805681345	0.31404093085153917	0.3567650813645937	0.3939509030723652	0.426064264464572	0.4535561790442632	NA	NA	NA	NA	NA	NA	NA	NA	NA	NA
European Caucasian	high-affinity	1	PRDM2_m1	HLA-A03:01	0.0	0.07792374641868385	0.14775699678344795	0.2100398945173588	0.26529772805681345	0.31404093085153917	0.3567650813645937	0.3939509030723652	0.426064264464572	0.4535561790442632	NA	NA	NA	NA	NA	NA	NA	NA	NA	NA
European Caucasian	high-affinity	1	PRDM2_m1	HLA-A24:02	0.0	0.07792374641868385	0.14775699678344795	0.2100398945173588	0.26529772805681345	0.31404093085153917	0.3567650813645937	0.3939509030723652	0.426064264464572	0.4535561790442632	NA	NA	NA	NA	NA	NA	NA	NA	NA	NA
European Caucasian	high-affinity	1	PRDM2_m1	HLA-A26:01	0.0	0.07792374641868385	0.14775699678344795	0.2100398945173588	0.26529772805681345	0.31404093085153917	0.3567650813645937	0.3939509030723652	0.426064264464572	0.4535561790442632	NA	NA	NA	NA	NA	NA	NA	NA	NA	NA
European Caucasian	high-affinity	1	PRDM2_m1	HLA-B07:02	0.0	0.07792374641868385	0.14775699678344795	0.2100398945173588	0.26529772805681345	0.31404093085153917	0.3567650813645937	0.3939509030723652	0.426064264464572	0.4535561790442632	NA	NA	NA	NA	NA	NA	NA	NA	NA	NA
European Caucasian	high-affinity	1	PRDM2_m1	HLA-B08:01	0.0	0.07792374641868385	0.14775699678344795	0.2100398945173588	0.26529772805681345	0.31404093085153917	0.3567650813645937	0.3939509030723652	0.426064264464572	0.4535561790442632	NA	NA	NA	NA	NA	NA	NA	NA	NA	NA
European Caucasian	high-affinity	1	PRDM2_m1	HLA-B15:01	0.0	0.07792374641868385	0.14775699678344795	0.2100398945173588	0.26529772805681345	0.31404093085153917	0.3567650813645937	0.3939509030723652	0.426064264464572	0.4535561790442632	NA	NA	NA	NA	NA	NA	NA	NA	NA	NA
European Caucasian	high-affinity	1	PRDM2_m1	HLA-B27:05	0.0	0.07792374641868385	0.14775699678344795	0.2100398945173588	0.26529772805681345	0.31404093085153917	0.3567650813645937	0.3939509030723652	0.426064264464572	0.4535561790442632	NA	NA	NA	NA	NA	NA	NA	NA	NA	NA
European Caucasian	high-affinity	1	PRDM2_m1	HLA-B39:01	0.0	0.07792374641868385	0.14775699678344795	0.2100398945173588	0.26529772805681345	0.31404093085153917	0.3567650813645937	0.3939509030723652	0.426064264464572	0.4535561790442632	NA	NA	NA	NA	NA	NA	NA	NA	NA	NA
European Caucasian	high-affinity	1	PRDM2_m1	HLA-B40:01	0.0	0.07792374641868385	0.14775699678344795	0.2100398945173588	0.26529772805681345	0.31404093085153917	0.3567650813645937	0.3939509030723652	0.426064264464572	0.4535561790442632	NA	NA	NA	NA	NA	NA	NA	NA	NA	NA
European Caucasian	high-affinity	1	PRDM2_m1	HLA-B58:01	0.0	0.07792374641868385	0.14775699678344795	0.2100398945173588	0.26529772805681345	0.31404093085153917	0.3567650813645937	0.3939509030723652	0.426064264464572	0.4535561790442632	NA	NA	NA	NA	NA	NA	NA	NA	NA	NA
European Caucasian	high-affinity	1	PRRG1_m1	HLA-A01:01	0.0	0.04889553461715678	0.09765284646862711	0.14627193555441098	0.1947528018745084	0.2430954454289194	0.2912998662176439	0.33936606424068205	0.38729403949803365	0.4350837919896988	NA	NA	NA	NA	NA	NA	NA	NA	NA	NA
European Caucasian	high-affinity	1	PRRG1_m1	HLA-A02:01	0.0	0.04889553461715678	0.09765284646862711	0.14627193555441098	0.1947528018745084	0.2430954454289194	0.2912998662176439	0.33936606424068205	0.38729403949803365	0.4350837919896988	NA	NA	NA	NA	NA	NA	NA	NA	NA	NA
European Caucasian	high-affinity	1	PRRG1_m1	HLA-A03:01	0.0	0.04889553461715678	0.09765284646862711	0.14627193555441098	0.1947528018745084	0.2430954454289194	0.2912998662176439	0.33936606424068205	0.38729403949803365	0.4350837919896988	NA	NA	NA	NA	NA	NA	NA	NA	NA	NA
European Caucasian	high-affinity	1	PRRG1_m1	HLA-A24:02	0.0	0.04889553461715678	0.09765284646862711	0.14627193555441098	0.1947528018745084	0.2430954454289194	0.2912998662176439	0.33936606424068205	0.38729403949803365	0.4350837919896988	NA	NA	NA	NA	NA	NA	NA	NA	NA	NA
European Caucasian	high-affinity	1	PRRG1_m1	HLA-A26:01	0.0	0.04889553461715678	0.09765284646862711	0.14627193555441098	0.1947528018745084	0.2430954454289194	0.2912998662176439	0.33936606424068205	0.38729403949803365	0.4350837919896988	NA	NA	NA	NA	NA	NA	NA	NA	NA	NA
European Caucasian	high-affinity	1	PRRG1_m1	HLA-B07:02	0.0	0.04889553461715678	0.09765284646862711	0.14627193555441098	0.1947528018745084	0.2430954454289194	0.2912998662176439	0.33936606424068205	0.38729403949803365	0.4350837919896988	NA	NA	NA	NA	NA	NA	NA	NA	NA	NA
European Caucasian	high-affinity	1	PRRG1_m1	HLA-B08:01	0.0	0.04889553461715678	0.09765284646862711	0.14627193555441098	0.1947528018745084	0.2430954454289194	0.2912998662176439	0.33936606424068205	0.38729403949803365	0.4350837919896988	NA	NA	NA	NA	NA	NA	NA	NA	NA	NA
European Caucasian	high-affinity	1	PRRG1_m1	HLA-B15:01	0.0	0.04889553461715678	0.09765284646862711	0.14627193555441098	0.1947528018745084	0.2430954454289194	0.2912998662176439	0.33936606424068205	0.38729403949803365	0.4350837919896988	NA	NA	NA	NA	NA	NA	NA	NA	NA	NA
European Caucasian	high-affinity	1	PRRG1_m1	HLA-B27:05	0.0	0.04889553461715678	0.09765284646862711	0.14627193555441098	0.1947528018745084	0.2430954454289194	0.2912998662176439	0.33936606424068205	0.38729403949803365	0.4350837919896988	NA	NA	NA	NA	NA	NA	NA	NA	NA	NA
European Caucasian	high-affinity	1	PRRG1_m1	HLA-B39:01	0.0	0.04889553461715678	0.09765284646862711	0.14627193555441098	0.1947528018745084	0.2430954454289194	0.2912998662176439	0.33936606424068205	0.38729403949803365	0.4350837919896988	NA	NA	NA	NA	NA	NA	NA	NA	NA	NA
European Caucasian	high-affinity	1	PRRG1_m1	HLA-B40:01	0.0	0.04889553461715678	0.09765284646862711	0.14627193555441098	0.1947528018745084	0.2430954454289194	0.2912998662176439	0.33936606424068205	0.38729403949803365	0.4350837919896988	NA	NA	NA	NA	NA	NA	NA	NA	NA	NA
European Caucasian	high-affinity	1	PRRG1_m1	HLA-B58:01	0.0	0.04889553461715678	0.09765284646862711	0.14627193555441098	0.1947528018745084	0.2430954454289194	0.2912998662176439	0.33936606424068205	0.38729403949803365	0.4350837919896988	NA	NA	NA	NA	NA	NA	NA	NA	NA	NA
European Caucasian	high-affinity	1	PTPN13_m1	HLA-A01:01	0.0	0.16916686578592666	0.29936281153660116	0.3977881575893269	0.4705296954910576	0.522699879097191	0.5585760156703625	0.5817394569792393	0.5952147903973134	0.6016090300016957	NA	NA	NA	NA	NA	NA	NA	NA	NA	NA
European Caucasian	high-affinity	1	PTPN13_m1	HLA-A02:01	0.0	0.16916686578592666	0.29936281153660116	0.3977881575893269	0.4705296954910576	0.522699879097191	0.5585760156703625	0.5817394569792393	0.5952147903973134	0.6016090300016957	NA	NA	NA	NA	NA	NA	NA	NA	NA	NA
European Caucasian	high-affinity	1	PTPN13_m1	HLA-A03:01	0.0	0.16916686578592666	0.29936281153660116	0.3977881575893269	0.4705296954910576	0.522699879097191	0.5585760156703625	0.5817394569792393	0.5952147903973134	0.6016090300016957	NA	NA	NA	NA	NA	NA	NA	NA	NA	NA
European Caucasian	high-affinity	1	PTPN13_m1	HLA-A24:02	0.0	0.16916686578592666	0.29936281153660116	0.3977881575893269	0.4705296954910576	0.522699879097191	0.5585760156703625	0.5817394569792393	0.5952147903973134	0.6016090300016957	NA	NA	NA	NA	NA	NA	NA	NA	NA	NA
European Caucasian	high-affinity	1	PTPN13_m1	HLA-A26:01	0.0	0.16916686578592666	0.29936281153660116	0.3977881575893269	0.4705296954910576	0.522699879097191	0.5585760156703625	0.5817394569792393	0.5952147903973134	0.6016090300016957	NA	NA	NA	NA	NA	NA	NA	NA	NA	NA
European Caucasian	high-affinity	1	PTPN13_m1	HLA-B07:02	0.0	0.16916686578592666	0.29936281153660116	0.3977881575893269	0.4705296954910576	0.522699879097191	0.5585760156703625	0.5817394569792393	0.5952147903973134	0.6016090300016957	NA	NA	NA	NA	NA	NA	NA	NA	NA	NA
European Caucasian	high-affinity	1	PTPN13_m1	HLA-B08:01	0.0	0.16916686578592666	0.29936281153660116	0.3977881575893269	0.4705296954910576	0.522699879097191	0.5585760156703625	0.5817394569792393	0.5952147903973134	0.6016090300016957	NA	NA	NA	NA	NA	NA	NA	NA	NA	NA
European Caucasian	high-affinity	1	PTPN13_m1	HLA-B15:01	0.0	0.16916686578592666	0.29936281153660116	0.3977881575893269	0.4705296954910576	0.522699879097191	0.5585760156703625	0.5817394569792393	0.5952147903973134	0.6016090300016957	NA	NA	NA	NA	NA	NA	NA	NA	NA	NA
European Caucasian	high-affinity	1	PTPN13_m1	HLA-B27:05	0.0	0.16916686578592666	0.29936281153660116	0.3977881575893269	0.4705296954910576	0.522699879097191	0.5585760156703625	0.5817394569792393	0.5952147903973134	0.6016090300016957	NA	NA	NA	NA	NA	NA	NA	NA	NA	NA
European Caucasian	high-affinity	1	PTPN13_m1	HLA-B39:01	0.0	0.16916686578592666	0.29936281153660116	0.3977881575893269	0.4705296954910576	0.522699879097191	0.5585760156703625	0.5817394569792393	0.5952147903973134	0.6016090300016957	NA	NA	NA	NA	NA	NA	NA	NA	NA	NA
European Caucasian	high-affinity	1	PTPN13_m1	HLA-B40:01	0.0	0.16916686578592666	0.29936281153660116	0.3977881575893269	0.4705296954910576	0.522699879097191	0.5585760156703625	0.5817394569792393	0.5952147903973134	0.6016090300016957	NA	NA	NA	NA	NA	NA	NA	NA	NA	NA
European Caucasian	high-affinity	1	PTPN13_m1	HLA-B58:01	0.0	0.16916686578592666	0.29936281153660116	0.3977881575893269	0.4705296954910576	0.522699879097191	0.5585760156703625	0.5817394569792393	0.5952147903973134	0.6016090300016957	NA	NA	NA	NA	NA	NA	NA	NA	NA	NA
European Caucasian	high-affinity	1	RAB40C_m1	HLA-A01:01	0.0	0.0358801917416979	0.07118651096679161	0.10591895767528113	0.14007753186716645	0.17366223354244759	0.20667306270112454	0.2391100193431973	0.2709731034686659	0.3022623150775302	NA	NA	NA	NA	NA	NA	NA	NA	NA	NA
European Caucasian	high-affinity	1	RAB40C_m1	HLA-A02:01	0.0	0.0358801917416979	0.07118651096679161	0.10591895767528113	0.14007753186716645	0.17366223354244759	0.20667306270112454	0.2391100193431973	0.2709731034686659	0.3022623150775302	NA	NA	NA	NA	NA	NA	NA	NA	NA	NA
European Caucasian	high-affinity	1	RAB40C_m1	HLA-A03:01	0.0	0.0358801917416979	0.07118651096679161	0.10591895767528113	0.14007753186716645	0.17366223354244759	0.20667306270112454	0.2391100193431973	0.2709731034686659	0.3022623150775302	NA	NA	NA	NA	NA	NA	NA	NA	NA	NA
European Caucasian	high-affinity	1	RAB40C_m1	HLA-A24:02	0.0	0.0358801917416979	0.07118651096679161	0.10591895767528113	0.14007753186716645	0.17366223354244759	0.20667306270112454	0.2391100193431973	0.2709731034686659	0.3022623150775302	NA	NA	NA	NA	NA	NA	NA	NA	NA	NA
European Caucasian	high-affinity	1	RAB40C_m1	HLA-A26:01	0.0	0.0358801917416979	0.07118651096679161	0.10591895767528113	0.14007753186716645	0.17366223354244759	0.20667306270112454	0.2391100193431973	0.2709731034686659	0.3022623150775302	NA	NA	NA	NA	NA	NA	NA	NA	NA	NA
European Caucasian	high-affinity	1	RAB40C_m1	HLA-B07:02	0.0	0.0358801917416979	0.07118651096679161	0.10591895767528113	0.14007753186716645	0.17366223354244759	0.20667306270112454	0.2391100193431973	0.2709731034686659	0.3022623150775302	NA	NA	NA	NA	NA	NA	NA	NA	NA	NA
European Caucasian	high-affinity	1	RAB40C_m1	HLA-B08:01	0.0	0.0358801917416979	0.07118651096679161	0.10591895767528113	0.14007753186716645	0.17366223354244759	0.20667306270112454	0.2391100193431973	0.2709731034686659	0.3022623150775302	NA	NA	NA	NA	NA	NA	NA	NA	NA	NA
European Caucasian	high-affinity	1	RAB40C_m1	HLA-B15:01	0.0	0.0358801917416979	0.07118651096679161	0.10591895767528113	0.14007753186716645	0.17366223354244759	0.20667306270112454	0.2391100193431973	0.2709731034686659	0.3022623150775302	NA	NA	NA	NA	NA	NA	NA	NA	NA	NA
European Caucasian	high-affinity	1	RAB40C_m1	HLA-B27:05	0.0	0.0358801917416979	0.07118651096679161	0.10591895767528113	0.14007753186716645	0.17366223354244759	0.20667306270112454	0.2391100193431973	0.2709731034686659	0.3022623150775302	NA	NA	NA	NA	NA	NA	NA	NA	NA	NA
European Caucasian	high-affinity	1	RAB40C_m1	HLA-B39:01	0.0	0.0358801917416979	0.07118651096679161	0.10591895767528113	0.14007753186716645	0.17366223354244759	0.20667306270112454	0.2391100193431973	0.2709731034686659	0.3022623150775302	NA	NA	NA	NA	NA	NA	NA	NA	NA	NA
European Caucasian	high-affinity	1	RAB40C_m1	HLA-B40:01	0.0	0.0358801917416979	0.07118651096679161	0.10591895767528113	0.14007753186716645	0.17366223354244759	0.20667306270112454	0.2391100193431973	0.2709731034686659	0.3022623150775302	NA	NA	NA	NA	NA	NA	NA	NA	NA	NA
European Caucasian	high-affinity	1	RAB40C_m1	HLA-B58:01	0.0	0.0358801917416979	0.07118651096679161	0.10591895767528113	0.14007753186716645	0.17366223354244759	0.20667306270112454	0.2391100193431973	0.2709731034686659	0.3022623150775302	NA	NA	NA	NA	NA	NA	NA	NA	NA	NA
European Caucasian	high-affinity	1	RAPGEF6_m1	HLA-A01:01	0.0	0.0	0.0	0.0	0.0	0.0	0.0	0.0	0.0	0.0	NA	NA	NA	NA	NA	NA	NA	NA	NA	NA
European Caucasian	high-affinity	1	RAPGEF6_m1	HLA-A02:01	0.0	0.0	0.0	0.0	0.0	0.0	0.0	0.0	0.0	0.0	NA	NA	NA	NA	NA	NA	NA	NA	NA	NA
European Caucasian	high-affinity	1	RAPGEF6_m1	HLA-A03:01	0.0	0.0	0.0	0.0	0.0	0.0	0.0	0.0	0.0	0.0	NA	NA	NA	NA	NA	NA	NA	NA	NA	NA
European Caucasian	high-affinity	1	RAPGEF6_m1	HLA-A24:02	0.0	0.0	0.0	0.0	0.0	0.0	0.0	0.0	0.0	0.0	NA	NA	NA	NA	NA	NA	NA	NA	NA	NA
European Caucasian	high-affinity	1	RAPGEF6_m1	HLA-A26:01	0.0	0.0	0.0	0.0	0.0	0.0	0.0	0.0	0.0	0.0	NA	NA	NA	NA	NA	NA	NA	NA	NA	NA
European Caucasian	high-affinity	1	RAPGEF6_m1	HLA-B07:02	0.0	0.0	0.0	0.0	0.0	0.0	0.0	0.0	0.0	0.0	NA	NA	NA	NA	NA	NA	NA	NA	NA	NA
European Caucasian	high-affinity	1	RAPGEF6_m1	HLA-B08:01	0.0	0.0	0.0	0.0	0.0	0.0	0.0	0.0	0.0	0.0	NA	NA	NA	NA	NA	NA	NA	NA	NA	NA
European Caucasian	high-affinity	1	RAPGEF6_m1	HLA-B15:01	0.0	0.0	0.0	0.0	0.0	0.0	0.0	0.0	0.0	0.0	NA	NA	NA	NA	NA	NA	NA	NA	NA	NA
European Caucasian	high-affinity	1	RAPGEF6_m1	HLA-B27:05	0.0	0.0	0.0	0.0	0.0	0.0	0.0	0.0	0.0	0.0	NA	NA	NA	NA	NA	NA	NA	NA	NA	NA
European Caucasian	high-affinity	1	RAPGEF6_m1	HLA-B39:01	0.0	0.0	0.0	0.0	0.0	0.0	0.0	0.0	0.0	0.0	NA	NA	NA	NA	NA	NA	NA	NA	NA	NA
European Caucasian	high-affinity	1	RAPGEF6_m1	HLA-B40:01	0.0	0.0	0.0	0.0	0.0	0.0	0.0	0.0	0.0	0.0	NA	NA	NA	NA	NA	NA	NA	NA	NA	NA
European Caucasian	high-affinity	1	RAPGEF6_m1	HLA-B58:01	0.0	0.0	0.0	0.0	0.0	0.0	0.0	0.0	0.0	0.0	NA	NA	NA	NA	NA	NA	NA	NA	NA	NA
European Caucasian	high-affinity	1	RAPH1_m1	HLA-A01:01	0.0	0.1563614179420543	0.2853802553266867	0.39099085259490457	0.4766134994613446	0.5451906563341378	0.5992231757347742	0.6408065237179685	0.6716670012915246	0.6931979658362001	NA	NA	NA	NA	NA	NA	NA	NA	NA	NA
European Caucasian	high-affinity	1	RAPH1_m1	HLA-A02:01	0.0	0.1563614179420543	0.2853802553266867	0.39099085259490457	0.4766134994613446	0.5451906563341378	0.5992231757347742	0.6408065237179685	0.6716670012915246	0.6931979658362001	NA	NA	NA	NA	NA	NA	NA	NA	NA	NA
European Caucasian	high-affinity	1	RAPH1_m1	HLA-A03:01	0.0	0.1563614179420543	0.2853802553266867	0.39099085259490457	0.4766134994613446	0.5451906563341378	0.5992231757347742	0.6408065237179685	0.6716670012915246	0.6931979658362001	NA	NA	NA	NA	NA	NA	NA	NA	NA	NA
European Caucasian	high-affinity	1	RAPH1_m1	HLA-A24:02	0.0	0.1563614179420543	0.2853802553266867	0.39099085259490457	0.4766134994613446	0.5451906563341378	0.5992231757347742	0.6408065237179685	0.6716670012915246	0.6931979658362001	NA	NA	NA	NA	NA	NA	NA	NA	NA	NA
European Caucasian	high-affinity	1	RAPH1_m1	HLA-A26:01	0.0	0.1563614179420543	0.2853802553266867	0.39099085259490457	0.4766134994613446	0.5451906563341378	0.5992231757347742	0.6408065237179685	0.6716670012915246	0.6931979658362001	NA	NA	NA	NA	NA	NA	NA	NA	NA	NA
European Caucasian	high-affinity	1	RAPH1_m1	HLA-B07:02	0.0	0.1563614179420543	0.2853802553266867	0.39099085259490457	0.4766134994613446	0.5451906563341378	0.5992231757347742	0.6408065237179685	0.6716670012915246	0.6931979658362001	NA	NA	NA	NA	NA	NA	NA	NA	NA	NA
European Caucasian	high-affinity	1	RAPH1_m1	HLA-B08:01	0.0	0.1563614179420543	0.2853802553266867	0.39099085259490457	0.4766134994613446	0.5451906563341378	0.5992231757347742	0.6408065237179685	0.6716670012915246	0.6931979658362001	NA	NA	NA	NA	NA	NA	NA	NA	NA	NA
European Caucasian	high-affinity	1	RAPH1_m1	HLA-B15:01	0.0	0.1563614179420543	0.2853802553266867	0.39099085259490457	0.4766134994613446	0.5451906563341378	0.5992231757347742	0.6408065237179685	0.6716670012915246	0.6931979658362001	NA	NA	NA	NA	NA	NA	NA	NA	NA	NA
European Caucasian	high-affinity	1	RAPH1_m1	HLA-B27:05	0.0	0.1563614179420543	0.2853802553266867	0.39099085259490457	0.4766134994613446	0.5451906563341378	0.5992231757347742	0.6408065237179685	0.6716670012915246	0.6931979658362001	NA	NA	NA	NA	NA	NA	NA	NA	NA	NA
European Caucasian	high-affinity	1	RAPH1_m1	HLA-B39:01	0.0	0.1563614179420543	0.2853802553266867	0.39099085259490457	0.4766134994613446	0.5451906563341378	0.5992231757347742	0.6408065237179685	0.6716670012915246	0.6931979658362001	NA	NA	NA	NA	NA	NA	NA	NA	NA	NA
European Caucasian	high-affinity	1	RAPH1_m1	HLA-B40:01	0.0	0.1563614179420543	0.2853802553266867	0.39099085259490457	0.4766134994613446	0.5451906563341378	0.5992231757347742	0.6408065237179685	0.6716670012915246	0.6931979658362001	NA	NA	NA	NA	NA	NA	NA	NA	NA	NA
European Caucasian	high-affinity	1	RAPH1_m1	HLA-B58:01	0.0	0.1563614179420543	0.2853802553266867	0.39099085259490457	0.4766134994613446	0.5451906563341378	0.5992231757347742	0.6408065237179685	0.6716670012915246	0.6931979658362001	NA	NA	NA	NA	NA	NA	NA	NA	NA	NA
European Caucasian	high-affinity	1	RARRES3_m1	HLA-A01:01	0.0	0.07196334075758277	0.14006073258398571	0.2044294524515196	0.26520437018826726	0.3225179484780831	0.37650024286059386	0.4272789017311978	0.47497916634106524	0.5197238707971383	NA	NA	NA	NA	NA	NA	NA	NA	NA	NA
European Caucasian	high-affinity	1	RARRES3_m1	HLA-A02:01	0.0	0.07196334075758277	0.14006073258398571	0.2044294524515196	0.26520437018826726	0.3225179484780831	0.37650024286059386	0.4272789017311978	0.47497916634106524	0.5197238707971383	NA	NA	NA	NA	NA	NA	NA	NA	NA	NA
European Caucasian	high-affinity	1	RARRES3_m1	HLA-A03:01	0.0	0.07196334075758277	0.14006073258398571	0.2044294524515196	0.26520437018826726	0.3225179484780831	0.37650024286059386	0.4272789017311978	0.47497916634106524	0.5197238707971383	NA	NA	NA	NA	NA	NA	NA	NA	NA	NA
European Caucasian	high-affinity	1	RARRES3_m1	HLA-A24:02	0.0	0.07196334075758277	0.14006073258398571	0.2044294524515196	0.26520437018826726	0.3225179484780831	0.37650024286059386	0.4272789017311978	0.47497916634106524	0.5197238707971383	NA	NA	NA	NA	NA	NA	NA	NA	NA	NA
European Caucasian	high-affinity	1	RARRES3_m1	HLA-A26:01	0.0	0.07196334075758277	0.14006073258398571	0.2044294524515196	0.26520437018826726	0.3225179484780831	0.37650024286059386	0.4272789017311978	0.47497916634106524	0.5197238707971383	NA	NA	NA	NA	NA	NA	NA	NA	NA	NA
European Caucasian	high-affinity	1	RARRES3_m1	HLA-B07:02	0.0	0.07196334075758277	0.14006073258398571	0.2044294524515196	0.26520437018826726	0.3225179484780831	0.37650024286059386	0.4272789017311978	0.47497916634106524	0.5197238707971383	NA	NA	NA	NA	NA	NA	NA	NA	NA	NA
European Caucasian	high-affinity	1	RARRES3_m1	HLA-B08:01	0.0	0.07196334075758277	0.14006073258398571	0.2044294524515196	0.26520437018826726	0.3225179484780831	0.37650024286059386	0.4272789017311978	0.47497916634106524	0.5197238707971383	NA	NA	NA	NA	NA	NA	NA	NA	NA	NA
European Caucasian	high-affinity	1	RARRES3_m1	HLA-B15:01	0.0	0.07196334075758277	0.14006073258398571	0.2044294524515196	0.26520437018826726	0.3225179484780831	0.37650024286059386	0.4272789017311978	0.47497916634106524	0.5197238707971383	NA	NA	NA	NA	NA	NA	NA	NA	NA	NA
European Caucasian	high-affinity	1	RARRES3_m1	HLA-B27:05	0.0	0.07196334075758277	0.14006073258398571	0.2044294524515196	0.26520437018826726	0.3225179484780831	0.37650024286059386	0.4272789017311978	0.47497916634106524	0.5197238707971383	NA	NA	NA	NA	NA	NA	NA	NA	NA	NA
European Caucasian	high-affinity	1	RARRES3_m1	HLA-B39:01	0.0	0.07196334075758277	0.14006073258398571	0.2044294524515196	0.26520437018826726	0.3225179484780831	0.37650024286059386	0.4272789017311978	0.47497916634106524	0.5197238707971383	NA	NA	NA	NA	NA	NA	NA	NA	NA	NA
European Caucasian	high-affinity	1	RARRES3_m1	HLA-B40:01	0.0	0.07196334075758277	0.14006073258398571	0.2044294524515196	0.26520437018826726	0.3225179484780831	0.37650024286059386	0.4272789017311978	0.47497916634106524	0.5197238707971383	NA	NA	NA	NA	NA	NA	NA	NA	NA	NA
European Caucasian	high-affinity	1	RARRES3_m1	HLA-B58:01	0.0	0.07196334075758277	0.14006073258398571	0.2044294524515196	0.26520437018826726	0.3225179484780831	0.37650024286059386	0.4272789017311978	0.47497916634106524	0.5197238707971383	NA	NA	NA	NA	NA	NA	NA	NA	NA	NA
European Caucasian	high-affinity	1	RGS12_m1	HLA-A01:01	0.0	0.19300913514016416	0.3240951875588503	0.41502891614922216	0.4798793203282401	0.5275676665004414	0.5636338982788446	0.5914392613126933	0.6129723019839289	0.62938205836128	0.0	0.011581491457066447	0.01944729529648096	0.024903763458279566	0.0287951046709179	0.03165663852212081	0.03382078870561766	0.03548924638873868	0.03678133407359088	0.03776599966031981
European Caucasian	high-affinity	1	RGS12_m1	HLA-A02:01	0.0	0.19300913514016416	0.3240951875588503	0.41502891614922216	0.4798793203282401	0.5275676665004414	0.5636338982788446	0.5914392613126933	0.6129723019839289	0.62938205836128	0.0	0.011581491457066447	0.01944729529648096	0.024903763458279566	0.0287951046709179	0.03165663852212081	0.03382078870561766	0.03548924638873868	0.03678133407359088	0.03776599966031981
European Caucasian	high-affinity	1	RGS12_m1	HLA-A03:01	0.0	0.19300913514016416	0.3240951875588503	0.41502891614922216	0.4798793203282401	0.5275676665004414	0.5636338982788446	0.5914392613126933	0.6129723019839289	0.62938205836128	0.0	0.011581491457066447	0.01944729529648096	0.024903763458279566	0.0287951046709179	0.03165663852212081	0.03382078870561766	0.03548924638873868	0.03678133407359088	0.03776599966031981
European Caucasian	high-affinity	1	RGS12_m1	HLA-A24:02	0.0	0.19300913514016416	0.3240951875588503	0.41502891614922216	0.4798793203282401	0.5275676665004414	0.5636338982788446	0.5914392613126933	0.6129723019839289	0.62938205836128	0.0	0.011581491457066447	0.01944729529648096	0.024903763458279566	0.0287951046709179	0.03165663852212081	0.03382078870561766	0.03548924638873868	0.03678133407359088	0.03776599966031981
European Caucasian	high-affinity	1	RGS12_m1	HLA-A26:01	0.0	0.19300913514016416	0.3240951875588503	0.41502891614922216	0.4798793203282401	0.5275676665004414	0.5636338982788446	0.5914392613126933	0.6129723019839289	0.62938205836128	0.0	0.011581491457066447	0.01944729529648096	0.024903763458279566	0.0287951046709179	0.03165663852212081	0.03382078870561766	0.03548924638873868	0.03678133407359088	0.03776599966031981
European Caucasian	high-affinity	1	RGS12_m1	HLA-B07:02	0.0	0.19300913514016416	0.3240951875588503	0.41502891614922216	0.4798793203282401	0.5275676665004414	0.5636338982788446	0.5914392613126933	0.6129723019839289	0.62938205836128	0.0	0.011581491457066447	0.01944729529648096	0.024903763458279566	0.0287951046709179	0.03165663852212081	0.03382078870561766	0.03548924638873868	0.03678133407359088	0.03776599966031981
European Caucasian	high-affinity	1	RGS12_m1	HLA-B08:01	0.0	0.19300913514016416	0.3240951875588503	0.41502891614922216	0.4798793203282401	0.5275676665004414	0.5636338982788446	0.5914392613126933	0.6129723019839289	0.62938205836128	0.0	0.011581491457066447	0.01944729529648096	0.024903763458279566	0.0287951046709179	0.03165663852212081	0.03382078870561766	0.03548924638873868	0.03678133407359088	0.03776599966031981
European Caucasian	high-affinity	1	RGS12_m1	HLA-B15:01	0.0	0.19300913514016416	0.3240951875588503	0.41502891614922216	0.4798793203282401	0.5275676665004414	0.5636338982788446	0.5914392613126933	0.6129723019839289	0.62938205836128	0.0	0.011581491457066447	0.01944729529648096	0.024903763458279566	0.0287951046709179	0.03165663852212081	0.03382078870561766	0.03548924638873868	0.03678133407359088	0.03776599966031981
European Caucasian	high-affinity	1	RGS12_m1	HLA-B27:05	0.0	0.19300913514016416	0.3240951875588503	0.41502891614922216	0.4798793203282401	0.5275676665004414	0.5636338982788446	0.5914392613126933	0.6129723019839289	0.62938205836128	0.0	0.011581491457066447	0.01944729529648096	0.024903763458279566	0.0287951046709179	0.03165663852212081	0.03382078870561766	0.03548924638873868	0.03678133407359088	0.03776599966031981
European Caucasian	high-affinity	1	RGS12_m1	HLA-B39:01	0.0	0.19300913514016416	0.3240951875588503	0.41502891614922216	0.4798793203282401	0.5275676665004414	0.5636338982788446	0.5914392613126933	0.6129723019839289	0.62938205836128	0.0	0.011581491457066447	0.01944729529648096	0.024903763458279566	0.0287951046709179	0.03165663852212081	0.03382078870561766	0.03548924638873868	0.03678133407359088	0.03776599966031981
European Caucasian	high-affinity	1	RGS12_m1	HLA-B40:01	0.0	0.19300913514016416	0.3240951875588503	0.41502891614922216	0.4798793203282401	0.5275676665004414	0.5636338982788446	0.5914392613126933	0.6129723019839289	0.62938205836128	0.0	0.011581491457066447	0.01944729529648096	0.024903763458279566	0.0287951046709179	0.03165663852212081	0.03382078870561766	0.03548924638873868	0.03678133407359088	0.03776599966031981
European Caucasian	high-affinity	1	RGS12_m1	HLA-B58:01	0.0	0.19300913514016416	0.3240951875588503	0.41502891614922216	0.4798793203282401	0.5275676665004414	0.5636338982788446	0.5914392613126933	0.6129723019839289	0.62938205836128	0.0	0.011581491457066447	0.01944729529648096	0.024903763458279566	0.0287951046709179	0.03165663852212081	0.03382078870561766	0.03548924638873868	0.03678133407359088	0.03776599966031981
European Caucasian	high-affinity	1	RIF1_m1	HLA-A01:01	0.0	0.0	0.0	0.0	0.0	0.0	0.0	0.0	0.0	0.0	NA	NA	NA	NA	NA	NA	NA	NA	NA	NA
European Caucasian	high-affinity	1	RIF1_m1	HLA-A02:01	0.0	0.0	0.0	0.0	0.0	0.0	0.0	0.0	0.0	0.0	NA	NA	NA	NA	NA	NA	NA	NA	NA	NA
European Caucasian	high-affinity	1	RIF1_m1	HLA-A03:01	0.0	0.0	0.0	0.0	0.0	0.0	0.0	0.0	0.0	0.0	NA	NA	NA	NA	NA	NA	NA	NA	NA	NA
European Caucasian	high-affinity	1	RIF1_m1	HLA-A24:02	0.0	0.0	0.0	0.0	0.0	0.0	0.0	0.0	0.0	0.0	NA	NA	NA	NA	NA	NA	NA	NA	NA	NA
European Caucasian	high-affinity	1	RIF1_m1	HLA-A26:01	0.0	0.0	0.0	0.0	0.0	0.0	0.0	0.0	0.0	0.0	NA	NA	NA	NA	NA	NA	NA	NA	NA	NA
European Caucasian	high-affinity	1	RIF1_m1	HLA-B07:02	0.0	0.0	0.0	0.0	0.0	0.0	0.0	0.0	0.0	0.0	NA	NA	NA	NA	NA	NA	NA	NA	NA	NA
European Caucasian	high-affinity	1	RIF1_m1	HLA-B08:01	0.0	0.0	0.0	0.0	0.0	0.0	0.0	0.0	0.0	0.0	NA	NA	NA	NA	NA	NA	NA	NA	NA	NA
European Caucasian	high-affinity	1	RIF1_m1	HLA-B15:01	0.0	0.0	0.0	0.0	0.0	0.0	0.0	0.0	0.0	0.0	NA	NA	NA	NA	NA	NA	NA	NA	NA	NA
European Caucasian	high-affinity	1	RIF1_m1	HLA-B27:05	0.0	0.0	0.0	0.0	0.0	0.0	0.0	0.0	0.0	0.0	NA	NA	NA	NA	NA	NA	NA	NA	NA	NA
European Caucasian	high-affinity	1	RIF1_m1	HLA-B39:01	0.0	0.0	0.0	0.0	0.0	0.0	0.0	0.0	0.0	0.0	NA	NA	NA	NA	NA	NA	NA	NA	NA	NA
European Caucasian	high-affinity	1	RIF1_m1	HLA-B40:01	0.0	0.0	0.0	0.0	0.0	0.0	0.0	0.0	0.0	0.0	NA	NA	NA	NA	NA	NA	NA	NA	NA	NA
European Caucasian	high-affinity	1	RIF1_m1	HLA-B58:01	0.0	0.0	0.0	0.0	0.0	0.0	0.0	0.0	0.0	0.0	NA	NA	NA	NA	NA	NA	NA	NA	NA	NA
European Caucasian	high-affinity	1	RNPC3_m1	HLA-A01:01	0.0	0.09057180524175809	0.16465506316766015	0.22461947803854318	0.27270003139510474	0.31099698205790277	0.3414758661273559	0.3659674969837431	0.3861679652872038	0.40363863897773805	NA	NA	NA	NA	NA	NA	NA	NA	NA	NA
European Caucasian	high-affinity	1	RNPC3_m1	HLA-A02:01	0.0	0.09057180524175809	0.16465506316766015	0.22461947803854318	0.27270003139510474	0.31099698205790277	0.3414758661273559	0.3659674969837431	0.3861679652872038	0.40363863897773805	NA	NA	NA	NA	NA	NA	NA	NA	NA	NA
European Caucasian	high-affinity	1	RNPC3_m1	HLA-A03:01	0.0	0.09057180524175809	0.16465506316766015	0.22461947803854318	0.27270003139510474	0.31099698205790277	0.3414758661273559	0.3659674969837431	0.3861679652872038	0.40363863897773805	NA	NA	NA	NA	NA	NA	NA	NA	NA	NA
European Caucasian	high-affinity	1	RNPC3_m1	HLA-A24:02	0.0	0.09057180524175809	0.16465506316766015	0.22461947803854318	0.27270003139510474	0.31099698205790277	0.3414758661273559	0.3659674969837431	0.3861679652872038	0.40363863897773805	NA	NA	NA	NA	NA	NA	NA	NA	NA	NA
European Caucasian	high-affinity	1	RNPC3_m1	HLA-A26:01	0.0	0.09057180524175809	0.16465506316766015	0.22461947803854318	0.27270003139510474	0.31099698205790277	0.3414758661273559	0.3659674969837431	0.3861679652872038	0.40363863897773805	NA	NA	NA	NA	NA	NA	NA	NA	NA	NA
European Caucasian	high-affinity	1	RNPC3_m1	HLA-B07:02	0.0	0.09057180524175809	0.16465506316766015	0.22461947803854318	0.27270003139510474	0.31099698205790277	0.3414758661273559	0.3659674969837431	0.3861679652872038	0.40363863897773805	NA	NA	NA	NA	NA	NA	NA	NA	NA	NA
European Caucasian	high-affinity	1	RNPC3_m1	HLA-B08:01	0.0	0.09057180524175809	0.16465506316766015	0.22461947803854318	0.27270003139510474	0.31099698205790277	0.3414758661273559	0.3659674969837431	0.3861679652872038	0.40363863897773805	NA	NA	NA	NA	NA	NA	NA	NA	NA	NA
European Caucasian	high-affinity	1	RNPC3_m1	HLA-B15:01	0.0	0.09057180524175809	0.16465506316766015	0.22461947803854318	0.27270003139510474	0.31099698205790277	0.3414758661273559	0.3659674969837431	0.3861679652872038	0.40363863897773805	NA	NA	NA	NA	NA	NA	NA	NA	NA	NA
European Caucasian	high-affinity	1	RNPC3_m1	HLA-B27:05	0.0	0.09057180524175809	0.16465506316766015	0.22461947803854318	0.27270003139510474	0.31099698205790277	0.3414758661273559	0.3659674969837431	0.3861679652872038	0.40363863897773805	NA	NA	NA	NA	NA	NA	NA	NA	NA	NA
European Caucasian	high-affinity	1	RNPC3_m1	HLA-B39:01	0.0	0.09057180524175809	0.16465506316766015	0.22461947803854318	0.27270003139510474	0.31099698205790277	0.3414758661273559	0.3659674969837431	0.3861679652872038	0.40363863897773805	NA	NA	NA	NA	NA	NA	NA	NA	NA	NA
European Caucasian	high-affinity	1	RNPC3_m1	HLA-B40:01	0.0	0.09057180524175809	0.16465506316766015	0.22461947803854318	0.27270003139510474	0.31099698205790277	0.3414758661273559	0.3659674969837431	0.3861679652872038	0.40363863897773805	NA	NA	NA	NA	NA	NA	NA	NA	NA	NA
European Caucasian	high-affinity	1	RNPC3_m1	HLA-B58:01	0.0	0.09057180524175809	0.16465506316766015	0.22461947803854318	0.27270003139510474	0.31099698205790277	0.3414758661273559	0.3659674969837431	0.3861679652872038	0.40363863897773805	NA	NA	NA	NA	NA	NA	NA	NA	NA	NA
European Caucasian	high-affinity	1	RUFY2_m1	HLA-A01:01	0.0	0.33469091790558264	0.5327086268634352	0.654076910708493	0.7306559802201626	0.7800142047722827	0.8122306992023904	0.8333291714197738	0.8470696959577061	0.8559208357593366	0.0	0.012525773575925972	0.01993656620200308	0.024478761885875118	0.027344725776860847	0.029191952312670154	0.030397651341394466	0.031187259519132534	0.031701497253020336	0.03203275026023628
European Caucasian	high-affinity	1	RUFY2_m1	HLA-A02:01	0.0	0.33469091790558264	0.5327086268634352	0.654076910708493	0.7306559802201626	0.7800142047722827	0.8122306992023904	0.8333291714197738	0.8470696959577061	0.8559208357593366	0.0	0.012525773575925972	0.01993656620200308	0.024478761885875118	0.027344725776860847	0.029191952312670154	0.030397651341394466	0.031187259519132534	0.031701497253020336	0.03203275026023628
European Caucasian	high-affinity	1	RUFY2_m1	HLA-A03:01	0.0	0.33469091790558264	0.5327086268634352	0.654076910708493	0.7306559802201626	0.7800142047722827	0.8122306992023904	0.8333291714197738	0.8470696959577061	0.8559208357593366	0.0	0.012525773575925972	0.01993656620200308	0.024478761885875118	0.027344725776860847	0.029191952312670154	0.030397651341394466	0.031187259519132534	0.031701497253020336	0.03203275026023628
European Caucasian	high-affinity	1	RUFY2_m1	HLA-A24:02	0.0	0.33469091790558264	0.5327086268634352	0.654076910708493	0.7306559802201626	0.7800142047722827	0.8122306992023904	0.8333291714197738	0.8470696959577061	0.8559208357593366	0.0	0.012525773575925972	0.01993656620200308	0.024478761885875118	0.027344725776860847	0.029191952312670154	0.030397651341394466	0.031187259519132534	0.031701497253020336	0.03203275026023628
European Caucasian	high-affinity	1	RUFY2_m1	HLA-A26:01	0.0	0.33469091790558264	0.5327086268634352	0.654076910708493	0.7306559802201626	0.7800142047722827	0.8122306992023904	0.8333291714197738	0.8470696959577061	0.8559208357593366	0.0	0.012525773575925972	0.01993656620200308	0.024478761885875118	0.027344725776860847	0.029191952312670154	0.030397651341394466	0.031187259519132534	0.031701497253020336	0.03203275026023628
European Caucasian	high-affinity	1	RUFY2_m1	HLA-B07:02	0.0	0.33469091790558264	0.5327086268634352	0.654076910708493	0.7306559802201626	0.7800142047722827	0.8122306992023904	0.8333291714197738	0.8470696959577061	0.8559208357593366	0.0	0.012525773575925972	0.01993656620200308	0.024478761885875118	0.027344725776860847	0.029191952312670154	0.030397651341394466	0.031187259519132534	0.031701497253020336	0.03203275026023628
European Caucasian	high-affinity	1	RUFY2_m1	HLA-B08:01	0.0	0.33469091790558264	0.5327086268634352	0.654076910708493	0.7306559802201626	0.7800142047722827	0.8122306992023904	0.8333291714197738	0.8470696959577061	0.8559208357593366	0.0	0.012525773575925972	0.01993656620200308	0.024478761885875118	0.027344725776860847	0.029191952312670154	0.030397651341394466	0.031187259519132534	0.031701497253020336	0.03203275026023628
European Caucasian	high-affinity	1	RUFY2_m1	HLA-B15:01	0.0	0.33469091790558264	0.5327086268634352	0.654076910708493	0.7306559802201626	0.7800142047722827	0.8122306992023904	0.8333291714197738	0.8470696959577061	0.8559208357593366	0.0	0.012525773575925972	0.01993656620200308	0.024478761885875118	0.027344725776860847	0.029191952312670154	0.030397651341394466	0.031187259519132534	0.031701497253020336	0.03203275026023628
European Caucasian	high-affinity	1	RUFY2_m1	HLA-B27:05	0.0	0.33469091790558264	0.5327086268634352	0.654076910708493	0.7306559802201626	0.7800142047722827	0.8122306992023904	0.8333291714197738	0.8470696959577061	0.8559208357593366	0.0	0.012525773575925972	0.01993656620200308	0.024478761885875118	0.027344725776860847	0.029191952312670154	0.030397651341394466	0.031187259519132534	0.031701497253020336	0.03203275026023628
European Caucasian	high-affinity	1	RUFY2_m1	HLA-B39:01	0.0	0.33469091790558264	0.5327086268634352	0.654076910708493	0.7306559802201626	0.7800142047722827	0.8122306992023904	0.8333291714197738	0.8470696959577061	0.8559208357593366	0.0	0.012525773575925972	0.01993656620200308	0.024478761885875118	0.027344725776860847	0.029191952312670154	0.030397651341394466	0.031187259519132534	0.031701497253020336	0.03203275026023628
European Caucasian	high-affinity	1	RUFY2_m1	HLA-B40:01	0.0	0.33469091790558264	0.5327086268634352	0.654076910708493	0.7306559802201626	0.7800142047722827	0.8122306992023904	0.8333291714197738	0.8470696959577061	0.8559208357593366	0.0	0.012525773575925972	0.01993656620200308	0.024478761885875118	0.027344725776860847	0.029191952312670154	0.030397651341394466	0.031187259519132534	0.031701497253020336	0.03203275026023628
European Caucasian	high-affinity	1	RUFY2_m1	HLA-B58:01	0.0	0.33469091790558264	0.5327086268634352	0.654076910708493	0.7306559802201626	0.7800142047722827	0.8122306992023904	0.8333291714197738	0.8470696959577061	0.8559208357593366	0.0	0.012525773575925972	0.01993656620200308	0.024478761885875118	0.027344725776860847	0.029191952312670154	0.030397651341394466	0.031187259519132534	0.031701497253020336	0.03203275026023628
European Caucasian	high-affinity	1	SAFB2_m1	HLA-A01:01	0.0	0.11182338939703737	0.20516037794873976	0.2832119416905137	0.34888405180183285	0.40478969937878634	0.45325092020662816	0.4963008195323253	0.5356855968371068	0.5728665706090122	NA	NA	NA	NA	NA	NA	NA	NA	NA	NA
European Caucasian	high-affinity	1	SAFB2_m1	HLA-A02:01	0.0	0.11182338939703737	0.20516037794873976	0.2832119416905137	0.34888405180183285	0.40478969937878634	0.45325092020662816	0.4963008195323253	0.5356855968371068	0.5728665706090122	NA	NA	NA	NA	NA	NA	NA	NA	NA	NA
European Caucasian	high-affinity	1	SAFB2_m1	HLA-A03:01	0.0	0.11182338939703737	0.20516037794873976	0.2832119416905137	0.34888405180183285	0.40478969937878634	0.45325092020662816	0.4963008195323253	0.5356855968371068	0.5728665706090122	NA	NA	NA	NA	NA	NA	NA	NA	NA	NA
European Caucasian	high-affinity	1	SAFB2_m1	HLA-A24:02	0.0	0.11182338939703737	0.20516037794873976	0.2832119416905137	0.34888405180183285	0.40478969937878634	0.45325092020662816	0.4963008195323253	0.5356855968371068	0.5728665706090122	NA	NA	NA	NA	NA	NA	NA	NA	NA	NA
European Caucasian	high-affinity	1	SAFB2_m1	HLA-A26:01	0.0	0.11182338939703737	0.20516037794873976	0.2832119416905137	0.34888405180183285	0.40478969937878634	0.45325092020662816	0.4963008195323253	0.5356855968371068	0.5728665706090122	NA	NA	NA	NA	NA	NA	NA	NA	NA	NA
European Caucasian	high-affinity	1	SAFB2_m1	HLA-B07:02	0.0	0.11182338939703737	0.20516037794873976	0.2832119416905137	0.34888405180183285	0.40478969937878634	0.45325092020662816	0.4963008195323253	0.5356855968371068	0.5728665706090122	NA	NA	NA	NA	NA	NA	NA	NA	NA	NA
European Caucasian	high-affinity	1	SAFB2_m1	HLA-B08:01	0.0	0.11182338939703737	0.20516037794873976	0.2832119416905137	0.34888405180183285	0.40478969937878634	0.45325092020662816	0.4963008195323253	0.5356855968371068	0.5728665706090122	NA	NA	NA	NA	NA	NA	NA	NA	NA	NA
European Caucasian	high-affinity	1	SAFB2_m1	HLA-B15:01	0.0	0.11182338939703737	0.20516037794873976	0.2832119416905137	0.34888405180183285	0.40478969937878634	0.45325092020662816	0.4963008195323253	0.5356855968371068	0.5728665706090122	NA	NA	NA	NA	NA	NA	NA	NA	NA	NA
European Caucasian	high-affinity	1	SAFB2_m1	HLA-B27:05	0.0	0.11182338939703737	0.20516037794873976	0.2832119416905137	0.34888405180183285	0.40478969937878634	0.45325092020662816	0.4963008195323253	0.5356855968371068	0.5728665706090122	NA	NA	NA	NA	NA	NA	NA	NA	NA	NA
European Caucasian	high-affinity	1	SAFB2_m1	HLA-B39:01	0.0	0.11182338939703737	0.20516037794873976	0.2832119416905137	0.34888405180183285	0.40478969937878634	0.45325092020662816	0.4963008195323253	0.5356855968371068	0.5728665706090122	NA	NA	NA	NA	NA	NA	NA	NA	NA	NA
European Caucasian	high-affinity	1	SAFB2_m1	HLA-B40:01	0.0	0.11182338939703737	0.20516037794873976	0.2832119416905137	0.34888405180183285	0.40478969937878634	0.45325092020662816	0.4963008195323253	0.5356855968371068	0.5728665706090122	NA	NA	NA	NA	NA	NA	NA	NA	NA	NA
European Caucasian	high-affinity	1	SAFB2_m1	HLA-B58:01	0.0	0.11182338939703737	0.20516037794873976	0.2832119416905137	0.34888405180183285	0.40478969937878634	0.45325092020662816	0.4963008195323253	0.5356855968371068	0.5728665706090122	NA	NA	NA	NA	NA	NA	NA	NA	NA	NA
European Caucasian	high-affinity	1	SEC31A_m1	HLA-A01:01	0.0	0.11468127203391675	0.20994450602798057	0.2891314031652763	0.35528694242170805	0.41115938056599893	0.4592002521596914	0.5015643695571471	0.5401098229055469	0.5763979801448906	NA	NA	NA	NA	NA	NA	NA	NA	NA	NA
European Caucasian	high-affinity	1	SEC31A_m1	HLA-A02:01	0.0	0.11468127203391675	0.20994450602798057	0.2891314031652763	0.35528694242170805	0.41115938056599893	0.4592002521596914	0.5015643695571471	0.5401098229055469	0.5763979801448906	NA	NA	NA	NA	NA	NA	NA	NA	NA	NA
European Caucasian	high-affinity	1	SEC31A_m1	HLA-A03:01	0.0	0.11468127203391675	0.20994450602798057	0.2891314031652763	0.35528694242170805	0.41115938056599893	0.4592002521596914	0.5015643695571471	0.5401098229055469	0.5763979801448906	NA	NA	NA	NA	NA	NA	NA	NA	NA	NA
European Caucasian	high-affinity	1	SEC31A_m1	HLA-A24:02	0.0	0.11468127203391675	0.20994450602798057	0.2891314031652763	0.35528694242170805	0.41115938056599893	0.4592002521596914	0.5015643695571471	0.5401098229055469	0.5763979801448906	NA	NA	NA	NA	NA	NA	NA	NA	NA	NA
European Caucasian	high-affinity	1	SEC31A_m1	HLA-A26:01	0.0	0.11468127203391675	0.20994450602798057	0.2891314031652763	0.35528694242170805	0.41115938056599893	0.4592002521596914	0.5015643695571471	0.5401098229055469	0.5763979801448906	NA	NA	NA	NA	NA	NA	NA	NA	NA	NA
European Caucasian	high-affinity	1	SEC31A_m1	HLA-B07:02	0.0	0.11468127203391675	0.20994450602798057	0.2891314031652763	0.35528694242170805	0.41115938056599893	0.4592002521596914	0.5015643695571471	0.5401098229055469	0.5763979801448906	NA	NA	NA	NA	NA	NA	NA	NA	NA	NA
European Caucasian	high-affinity	1	SEC31A_m1	HLA-B08:01	0.0	0.11468127203391675	0.20994450602798057	0.2891314031652763	0.35528694242170805	0.41115938056599893	0.4592002521596914	0.5015643695571471	0.5401098229055469	0.5763979801448906	NA	NA	NA	NA	NA	NA	NA	NA	NA	NA
European Caucasian	high-affinity	1	SEC31A_m1	HLA-B15:01	0.0	0.11468127203391675	0.20994450602798057	0.2891314031652763	0.35528694242170805	0.41115938056599893	0.4592002521596914	0.5015643695571471	0.5401098229055469	0.5763979801448906	NA	NA	NA	NA	NA	NA	NA	NA	NA	NA
European Caucasian	high-affinity	1	SEC31A_m1	HLA-B27:05	0.0	0.11468127203391675	0.20994450602798057	0.2891314031652763	0.35528694242170805	0.41115938056599893	0.4592002521596914	0.5015643695571471	0.5401098229055469	0.5763979801448906	NA	NA	NA	NA	NA	NA	NA	NA	NA	NA
European Caucasian	high-affinity	1	SEC31A_m1	HLA-B39:01	0.0	0.11468127203391675	0.20994450602798057	0.2891314031652763	0.35528694242170805	0.41115938056599893	0.4592002521596914	0.5015643695571471	0.5401098229055469	0.5763979801448906	NA	NA	NA	NA	NA	NA	NA	NA	NA	NA
European Caucasian	high-affinity	1	SEC31A_m1	HLA-B40:01	0.0	0.11468127203391675	0.20994450602798057	0.2891314031652763	0.35528694242170805	0.41115938056599893	0.4592002521596914	0.5015643695571471	0.5401098229055469	0.5763979801448906	NA	NA	NA	NA	NA	NA	NA	NA	NA	NA
European Caucasian	high-affinity	1	SEC31A_m1	HLA-B58:01	0.0	0.11468127203391675	0.20994450602798057	0.2891314031652763	0.35528694242170805	0.41115938056599893	0.4592002521596914	0.5015643695571471	0.5401098229055469	0.5763979801448906	NA	NA	NA	NA	NA	NA	NA	NA	NA	NA
European Caucasian	high-affinity	1	SEC63_m1	HLA-A01:01	0.0	0.026022799	0.052045598	0.078068397	0.104091196	0.130113995	0.156136794	0.182159593	0.208182392	0.234205191	NA	NA	NA	NA	NA	NA	NA	NA	NA	NA
European Caucasian	high-affinity	1	SEC63_m1	HLA-A02:01	0.0	0.026022799	0.052045598	0.078068397	0.104091196	0.130113995	0.156136794	0.182159593	0.208182392	0.234205191	NA	NA	NA	NA	NA	NA	NA	NA	NA	NA
European Caucasian	high-affinity	1	SEC63_m1	HLA-A03:01	0.0	0.026022799	0.052045598	0.078068397	0.104091196	0.130113995	0.156136794	0.182159593	0.208182392	0.234205191	NA	NA	NA	NA	NA	NA	NA	NA	NA	NA
European Caucasian	high-affinity	1	SEC63_m1	HLA-A24:02	0.0	0.026022799	0.052045598	0.078068397	0.104091196	0.130113995	0.156136794	0.182159593	0.208182392	0.234205191	NA	NA	NA	NA	NA	NA	NA	NA	NA	NA
European Caucasian	high-affinity	1	SEC63_m1	HLA-A26:01	0.0	0.026022799	0.052045598	0.078068397	0.104091196	0.130113995	0.156136794	0.182159593	0.208182392	0.234205191	NA	NA	NA	NA	NA	NA	NA	NA	NA	NA
European Caucasian	high-affinity	1	SEC63_m1	HLA-B07:02	0.0	0.026022799	0.052045598	0.078068397	0.104091196	0.130113995	0.156136794	0.182159593	0.208182392	0.234205191	NA	NA	NA	NA	NA	NA	NA	NA	NA	NA
European Caucasian	high-affinity	1	SEC63_m1	HLA-B08:01	0.0	0.026022799	0.052045598	0.078068397	0.104091196	0.130113995	0.156136794	0.182159593	0.208182392	0.234205191	NA	NA	NA	NA	NA	NA	NA	NA	NA	NA
European Caucasian	high-affinity	1	SEC63_m1	HLA-B15:01	0.0	0.026022799	0.052045598	0.078068397	0.104091196	0.130113995	0.156136794	0.182159593	0.208182392	0.234205191	NA	NA	NA	NA	NA	NA	NA	NA	NA	NA
European Caucasian	high-affinity	1	SEC63_m1	HLA-B27:05	0.0	0.026022799	0.052045598	0.078068397	0.104091196	0.130113995	0.156136794	0.182159593	0.208182392	0.234205191	NA	NA	NA	NA	NA	NA	NA	NA	NA	NA
European Caucasian	high-affinity	1	SEC63_m1	HLA-B39:01	0.0	0.026022799	0.052045598	0.078068397	0.104091196	0.130113995	0.156136794	0.182159593	0.208182392	0.234205191	NA	NA	NA	NA	NA	NA	NA	NA	NA	NA
European Caucasian	high-affinity	1	SEC63_m1	HLA-B40:01	0.0	0.026022799	0.052045598	0.078068397	0.104091196	0.130113995	0.156136794	0.182159593	0.208182392	0.234205191	NA	NA	NA	NA	NA	NA	NA	NA	NA	NA
European Caucasian	high-affinity	1	SEC63_m1	HLA-B58:01	0.0	0.026022799	0.052045598	0.078068397	0.104091196	0.130113995	0.156136794	0.182159593	0.208182392	0.234205191	NA	NA	NA	NA	NA	NA	NA	NA	NA	NA
European Caucasian	high-affinity	1	SF3B2_m1	HLA-A01:01	0.0	0.11167712393078139	0.20362996372309983	0.27925096724279064	0.34154781810602197	0.3931684888046969	0.43642557168858775	0.4733198878042016	0.5055633735903771	0.5346012454306136	NA	NA	NA	NA	NA	NA	NA	NA	NA	NA
European Caucasian	high-affinity	1	SF3B2_m1	HLA-A02:01	0.0	0.11167712393078139	0.20362996372309983	0.27925096724279064	0.34154781810602197	0.3931684888046969	0.43642557168858775	0.4733198878042016	0.5055633735903771	0.5346012454306136	NA	NA	NA	NA	NA	NA	NA	NA	NA	NA
European Caucasian	high-affinity	1	SF3B2_m1	HLA-A03:01	0.0	0.11167712393078139	0.20362996372309983	0.27925096724279064	0.34154781810602197	0.3931684888046969	0.43642557168858775	0.4733198878042016	0.5055633735903771	0.5346012454306136	NA	NA	NA	NA	NA	NA	NA	NA	NA	NA
European Caucasian	high-affinity	1	SF3B2_m1	HLA-A24:02	0.0	0.11167712393078139	0.20362996372309983	0.27925096724279064	0.34154781810602197	0.3931684888046969	0.43642557168858775	0.4733198878042016	0.5055633735903771	0.5346012454306136	NA	NA	NA	NA	NA	NA	NA	NA	NA	NA
European Caucasian	high-affinity	1	SF3B2_m1	HLA-A26:01	0.0	0.11167712393078139	0.20362996372309983	0.27925096724279064	0.34154781810602197	0.3931684888046969	0.43642557168858775	0.4733198878042016	0.5055633735903771	0.5346012454306136	NA	NA	NA	NA	NA	NA	NA	NA	NA	NA
European Caucasian	high-affinity	1	SF3B2_m1	HLA-B07:02	0.0	0.11167712393078139	0.20362996372309983	0.27925096724279064	0.34154781810602197	0.3931684888046969	0.43642557168858775	0.4733198878042016	0.5055633735903771	0.5346012454306136	NA	NA	NA	NA	NA	NA	NA	NA	NA	NA
European Caucasian	high-affinity	1	SF3B2_m1	HLA-B08:01	0.0	0.11167712393078139	0.20362996372309983	0.27925096724279064	0.34154781810602197	0.3931684888046969	0.43642557168858775	0.4733198878042016	0.5055633735903771	0.5346012454306136	NA	NA	NA	NA	NA	NA	NA	NA	NA	NA
European Caucasian	high-affinity	1	SF3B2_m1	HLA-B15:01	0.0	0.11167712393078139	0.20362996372309983	0.27925096724279064	0.34154781810602197	0.3931684888046969	0.43642557168858775	0.4733198878042016	0.5055633735903771	0.5346012454306136	NA	NA	NA	NA	NA	NA	NA	NA	NA	NA
European Caucasian	high-affinity	1	SF3B2_m1	HLA-B27:05	0.0	0.11167712393078139	0.20362996372309983	0.27925096724279064	0.34154781810602197	0.3931684888046969	0.43642557168858775	0.4733198878042016	0.5055633735903771	0.5346012454306136	NA	NA	NA	NA	NA	NA	NA	NA	NA	NA
European Caucasian	high-affinity	1	SF3B2_m1	HLA-B39:01	0.0	0.11167712393078139	0.20362996372309983	0.27925096724279064	0.34154781810602197	0.3931684888046969	0.43642557168858775	0.4733198878042016	0.5055633735903771	0.5346012454306136	NA	NA	NA	NA	NA	NA	NA	NA	NA	NA
European Caucasian	high-affinity	1	SF3B2_m1	HLA-B40:01	0.0	0.11167712393078139	0.20362996372309983	0.27925096724279064	0.34154781810602197	0.3931684888046969	0.43642557168858775	0.4733198878042016	0.5055633735903771	0.5346012454306136	NA	NA	NA	NA	NA	NA	NA	NA	NA	NA
European Caucasian	high-affinity	1	SF3B2_m1	HLA-B58:01	0.0	0.11167712393078139	0.20362996372309983	0.27925096724279064	0.34154781810602197	0.3931684888046969	0.43642557168858775	0.4733198878042016	0.5055633735903771	0.5346012454306136	NA	NA	NA	NA	NA	NA	NA	NA	NA	NA
European Caucasian	high-affinity	1	SGOL2_m1	HLA-A01:01	0.0	0.0	0.0	0.0	0.0	0.0	0.0	0.0	0.0	0.0	NA	NA	NA	NA	NA	NA	NA	NA	NA	NA
European Caucasian	high-affinity	1	SGOL2_m1	HLA-A02:01	0.0	0.0	0.0	0.0	0.0	0.0	0.0	0.0	0.0	0.0	NA	NA	NA	NA	NA	NA	NA	NA	NA	NA
European Caucasian	high-affinity	1	SGOL2_m1	HLA-A03:01	0.0	0.0	0.0	0.0	0.0	0.0	0.0	0.0	0.0	0.0	NA	NA	NA	NA	NA	NA	NA	NA	NA	NA
European Caucasian	high-affinity	1	SGOL2_m1	HLA-A24:02	0.0	0.0	0.0	0.0	0.0	0.0	0.0	0.0	0.0	0.0	NA	NA	NA	NA	NA	NA	NA	NA	NA	NA
European Caucasian	high-affinity	1	SGOL2_m1	HLA-A26:01	0.0	0.0	0.0	0.0	0.0	0.0	0.0	0.0	0.0	0.0	NA	NA	NA	NA	NA	NA	NA	NA	NA	NA
European Caucasian	high-affinity	1	SGOL2_m1	HLA-B07:02	0.0	0.0	0.0	0.0	0.0	0.0	0.0	0.0	0.0	0.0	NA	NA	NA	NA	NA	NA	NA	NA	NA	NA
European Caucasian	high-affinity	1	SGOL2_m1	HLA-B08:01	0.0	0.0	0.0	0.0	0.0	0.0	0.0	0.0	0.0	0.0	NA	NA	NA	NA	NA	NA	NA	NA	NA	NA
European Caucasian	high-affinity	1	SGOL2_m1	HLA-B15:01	0.0	0.0	0.0	0.0	0.0	0.0	0.0	0.0	0.0	0.0	NA	NA	NA	NA	NA	NA	NA	NA	NA	NA
European Caucasian	high-affinity	1	SGOL2_m1	HLA-B27:05	0.0	0.0	0.0	0.0	0.0	0.0	0.0	0.0	0.0	0.0	NA	NA	NA	NA	NA	NA	NA	NA	NA	NA
European Caucasian	high-affinity	1	SGOL2_m1	HLA-B39:01	0.0	0.0	0.0	0.0	0.0	0.0	0.0	0.0	0.0	0.0	NA	NA	NA	NA	NA	NA	NA	NA	NA	NA
European Caucasian	high-affinity	1	SGOL2_m1	HLA-B40:01	0.0	0.0	0.0	0.0	0.0	0.0	0.0	0.0	0.0	0.0	NA	NA	NA	NA	NA	NA	NA	NA	NA	NA
European Caucasian	high-affinity	1	SGOL2_m1	HLA-B58:01	0.0	0.0	0.0	0.0	0.0	0.0	0.0	0.0	0.0	0.0	NA	NA	NA	NA	NA	NA	NA	NA	NA	NA
European Caucasian	high-affinity	1	SLAMF1_m1	HLA-A01:01	0.0	0.161559817572193	0.29524962976038355	0.4057601820249786	0.4970705233545162	0.5725425598584456	0.6350065964703608	0.6868382524445741	0.7300271363289169	0.7662376660966586	NA	NA	NA	NA	NA	NA	NA	NA	NA	NA
European Caucasian	high-affinity	1	SLAMF1_m1	HLA-A02:01	0.0	0.161559817572193	0.29524962976038355	0.4057601820249786	0.4970705233545162	0.5725425598584456	0.6350065964703608	0.6868382524445741	0.7300271363289169	0.7662376660966586	NA	NA	NA	NA	NA	NA	NA	NA	NA	NA
European Caucasian	high-affinity	1	SLAMF1_m1	HLA-A03:01	0.0	0.161559817572193	0.29524962976038355	0.4057601820249786	0.4970705233545162	0.5725425598584456	0.6350065964703608	0.6868382524445741	0.7300271363289169	0.7662376660966586	NA	NA	NA	NA	NA	NA	NA	NA	NA	NA
European Caucasian	high-affinity	1	SLAMF1_m1	HLA-A24:02	0.0	0.161559817572193	0.29524962976038355	0.4057601820249786	0.4970705233545162	0.5725425598584456	0.6350065964703608	0.6868382524445741	0.7300271363289169	0.7662376660966586	NA	NA	NA	NA	NA	NA	NA	NA	NA	NA
European Caucasian	high-affinity	1	SLAMF1_m1	HLA-A26:01	0.0	0.161559817572193	0.29524962976038355	0.4057601820249786	0.4970705233545162	0.5725425598584456	0.6350065964703608	0.6868382524445741	0.7300271363289169	0.7662376660966586	NA	NA	NA	NA	NA	NA	NA	NA	NA	NA
European Caucasian	high-affinity	1	SLAMF1_m1	HLA-B07:02	0.0	0.161559817572193	0.29524962976038355	0.4057601820249786	0.4970705233545162	0.5725425598584456	0.6350065964703608	0.6868382524445741	0.7300271363289169	0.7662376660966586	NA	NA	NA	NA	NA	NA	NA	NA	NA	NA
European Caucasian	high-affinity	1	SLAMF1_m1	HLA-B08:01	0.0	0.161559817572193	0.29524962976038355	0.4057601820249786	0.4970705233545162	0.5725425598584456	0.6350065964703608	0.6868382524445741	0.7300271363289169	0.7662376660966586	NA	NA	NA	NA	NA	NA	NA	NA	NA	NA
European Caucasian	high-affinity	1	SLAMF1_m1	HLA-B15:01	0.0	0.161559817572193	0.29524962976038355	0.4057601820249786	0.4970705233545162	0.5725425598584456	0.6350065964703608	0.6868382524445741	0.7300271363289169	0.7662376660966586	NA	NA	NA	NA	NA	NA	NA	NA	NA	NA
European Caucasian	high-affinity	1	SLAMF1_m1	HLA-B27:05	0.0	0.161559817572193	0.29524962976038355	0.4057601820249786	0.4970705233545162	0.5725425598584456	0.6350065964703608	0.6868382524445741	0.7300271363289169	0.7662376660966586	NA	NA	NA	NA	NA	NA	NA	NA	NA	NA
European Caucasian	high-affinity	1	SLAMF1_m1	HLA-B39:01	0.0	0.161559817572193	0.29524962976038355	0.4057601820249786	0.4970705233545162	0.5725425598584456	0.6350065964703608	0.6868382524445741	0.7300271363289169	0.7662376660966586	NA	NA	NA	NA	NA	NA	NA	NA	NA	NA
European Caucasian	high-affinity	1	SLAMF1_m1	HLA-B40:01	0.0	0.161559817572193	0.29524962976038355	0.4057601820249786	0.4970705233545162	0.5725425598584456	0.6350065964703608	0.6868382524445741	0.7300271363289169	0.7662376660966586	NA	NA	NA	NA	NA	NA	NA	NA	NA	NA
European Caucasian	high-affinity	1	SLAMF1_m1	HLA-B58:01	0.0	0.161559817572193	0.29524962976038355	0.4057601820249786	0.4970705233545162	0.5725425598584456	0.6350065964703608	0.6868382524445741	0.7300271363289169	0.7662376660966586	NA	NA	NA	NA	NA	NA	NA	NA	NA	NA
European Caucasian	high-affinity	1	SLC16A4_m1	HLA-A01:01	0.0	0.12216609276709288	0.22781234364147007	0.31858923796402083	0.39590942132799073	0.4610063284069208	0.5149819729337918	0.5588449511340542	0.5935397109152274	0.6199681391157513	NA	NA	NA	NA	NA	NA	NA	NA	NA	NA
European Caucasian	high-affinity	1	SLC16A4_m1	HLA-A02:01	0.0	0.12216609276709288	0.22781234364147007	0.31858923796402083	0.39590942132799073	0.4610063284069208	0.5149819729337918	0.5588449511340542	0.5935397109152274	0.6199681391157513	NA	NA	NA	NA	NA	NA	NA	NA	NA	NA
European Caucasian	high-affinity	1	SLC16A4_m1	HLA-A03:01	0.0	0.12216609276709288	0.22781234364147007	0.31858923796402083	0.39590942132799073	0.4610063284069208	0.5149819729337918	0.5588449511340542	0.5935397109152274	0.6199681391157513	NA	NA	NA	NA	NA	NA	NA	NA	NA	NA
European Caucasian	high-affinity	1	SLC16A4_m1	HLA-A24:02	0.0	0.12216609276709288	0.22781234364147007	0.31858923796402083	0.39590942132799073	0.4610063284069208	0.5149819729337918	0.5588449511340542	0.5935397109152274	0.6199681391157513	NA	NA	NA	NA	NA	NA	NA	NA	NA	NA
European Caucasian	high-affinity	1	SLC16A4_m1	HLA-A26:01	0.0	0.12216609276709288	0.22781234364147007	0.31858923796402083	0.39590942132799073	0.4610063284069208	0.5149819729337918	0.5588449511340542	0.5935397109152274	0.6199681391157513	NA	NA	NA	NA	NA	NA	NA	NA	NA	NA
European Caucasian	high-affinity	1	SLC16A4_m1	HLA-B07:02	0.0	0.12216609276709288	0.22781234364147007	0.31858923796402083	0.39590942132799073	0.4610063284069208	0.5149819729337918	0.5588449511340542	0.5935397109152274	0.6199681391157513	NA	NA	NA	NA	NA	NA	NA	NA	NA	NA
European Caucasian	high-affinity	1	SLC16A4_m1	HLA-B08:01	0.0	0.12216609276709288	0.22781234364147007	0.31858923796402083	0.39590942132799073	0.4610063284069208	0.5149819729337918	0.5588449511340542	0.5935397109152274	0.6199681391157513	NA	NA	NA	NA	NA	NA	NA	NA	NA	NA
European Caucasian	high-affinity	1	SLC16A4_m1	HLA-B15:01	0.0	0.12216609276709288	0.22781234364147007	0.31858923796402083	0.39590942132799073	0.4610063284069208	0.5149819729337918	0.5588449511340542	0.5935397109152274	0.6199681391157513	NA	NA	NA	NA	NA	NA	NA	NA	NA	NA
European Caucasian	high-affinity	1	SLC16A4_m1	HLA-B27:05	0.0	0.12216609276709288	0.22781234364147007	0.31858923796402083	0.39590942132799073	0.4610063284069208	0.5149819729337918	0.5588449511340542	0.5935397109152274	0.6199681391157513	NA	NA	NA	NA	NA	NA	NA	NA	NA	NA
European Caucasian	high-affinity	1	SLC16A4_m1	HLA-B39:01	0.0	0.12216609276709288	0.22781234364147007	0.31858923796402083	0.39590942132799073	0.4610063284069208	0.5149819729337918	0.5588449511340542	0.5935397109152274	0.6199681391157513	NA	NA	NA	NA	NA	NA	NA	NA	NA	NA
European Caucasian	high-affinity	1	SLC16A4_m1	HLA-B40:01	0.0	0.12216609276709288	0.22781234364147007	0.31858923796402083	0.39590942132799073	0.4610063284069208	0.5149819729337918	0.5588449511340542	0.5935397109152274	0.6199681391157513	NA	NA	NA	NA	NA	NA	NA	NA	NA	NA
European Caucasian	high-affinity	1	SLC16A4_m1	HLA-B58:01	0.0	0.12216609276709288	0.22781234364147007	0.31858923796402083	0.39590942132799073	0.4610063284069208	0.5149819729337918	0.5588449511340542	0.5935397109152274	0.6199681391157513	NA	NA	NA	NA	NA	NA	NA	NA	NA	NA
European Caucasian	high-affinity	1	SLC22A9_m1	HLA-A01:01	0.0	0.08715592052317667	0.16766301338343131	0.24263011326025713	0.31284108649565934	0.37883728809352807	0.4409848556744735	0.4995285304142617	0.5546336150371698	0.6064175989787516	0.0	0.02142811914263894	0.041221560222505546	0.05965294088254411	0.0769149821825239	0.0931407814433405	0.10842035711135922	0.122813881152431	0.13636199482705938	0.1490935840400451
European Caucasian	high-affinity	1	SLC22A9_m1	HLA-A02:01	0.0	0.08715592052317667	0.16766301338343131	0.24263011326025713	0.31284108649565934	0.37883728809352807	0.4409848556744735	0.4995285304142617	0.5546336150371698	0.6064175989787516	0.0	0.02142811914263894	0.041221560222505546	0.05965294088254411	0.0769149821825239	0.0931407814433405	0.10842035711135922	0.122813881152431	0.13636199482705938	0.1490935840400451
European Caucasian	high-affinity	1	SLC22A9_m1	HLA-A03:01	0.0	0.08715592052317667	0.16766301338343131	0.24263011326025713	0.31284108649565934	0.37883728809352807	0.4409848556744735	0.4995285304142617	0.5546336150371698	0.6064175989787516	0.0	0.02142811914263894	0.041221560222505546	0.05965294088254411	0.0769149821825239	0.0931407814433405	0.10842035711135922	0.122813881152431	0.13636199482705938	0.1490935840400451
European Caucasian	high-affinity	1	SLC22A9_m1	HLA-A24:02	0.0	0.08715592052317667	0.16766301338343131	0.24263011326025713	0.31284108649565934	0.37883728809352807	0.4409848556744735	0.4995285304142617	0.5546336150371698	0.6064175989787516	0.0	0.02142811914263894	0.041221560222505546	0.05965294088254411	0.0769149821825239	0.0931407814433405	0.10842035711135922	0.122813881152431	0.13636199482705938	0.1490935840400451
European Caucasian	high-affinity	1	SLC22A9_m1	HLA-A26:01	0.0	0.08715592052317667	0.16766301338343131	0.24263011326025713	0.31284108649565934	0.37883728809352807	0.4409848556744735	0.4995285304142617	0.5546336150371698	0.6064175989787516	0.0	0.02142811914263894	0.041221560222505546	0.05965294088254411	0.0769149821825239	0.0931407814433405	0.10842035711135922	0.122813881152431	0.13636199482705938	0.1490935840400451
European Caucasian	high-affinity	1	SLC22A9_m1	HLA-B07:02	0.0	0.08715592052317667	0.16766301338343131	0.24263011326025713	0.31284108649565934	0.37883728809352807	0.4409848556744735	0.4995285304142617	0.5546336150371698	0.6064175989787516	0.0	0.02142811914263894	0.041221560222505546	0.05965294088254411	0.0769149821825239	0.0931407814433405	0.10842035711135922	0.122813881152431	0.13636199482705938	0.1490935840400451
European Caucasian	high-affinity	1	SLC22A9_m1	HLA-B08:01	0.0	0.08715592052317667	0.16766301338343131	0.24263011326025713	0.31284108649565934	0.37883728809352807	0.4409848556744735	0.4995285304142617	0.5546336150371698	0.6064175989787516	0.0	0.02142811914263894	0.041221560222505546	0.05965294088254411	0.0769149821825239	0.0931407814433405	0.10842035711135922	0.122813881152431	0.13636199482705938	0.1490935840400451
European Caucasian	high-affinity	1	SLC22A9_m1	HLA-B15:01	0.0	0.08715592052317667	0.16766301338343131	0.24263011326025713	0.31284108649565934	0.37883728809352807	0.4409848556744735	0.4995285304142617	0.5546336150371698	0.6064175989787516	0.0	0.02142811914263894	0.041221560222505546	0.05965294088254411	0.0769149821825239	0.0931407814433405	0.10842035711135922	0.122813881152431	0.13636199482705938	0.1490935840400451
European Caucasian	high-affinity	1	SLC22A9_m1	HLA-B27:05	0.0	0.08715592052317667	0.16766301338343131	0.24263011326025713	0.31284108649565934	0.37883728809352807	0.4409848556744735	0.4995285304142617	0.5546336150371698	0.6064175989787516	0.0	0.02142811914263894	0.041221560222505546	0.05965294088254411	0.0769149821825239	0.0931407814433405	0.10842035711135922	0.122813881152431	0.13636199482705938	0.1490935840400451
European Caucasian	high-affinity	1	SLC22A9_m1	HLA-B39:01	0.0	0.08715592052317667	0.16766301338343131	0.24263011326025713	0.31284108649565934	0.37883728809352807	0.4409848556744735	0.4995285304142617	0.5546336150371698	0.6064175989787516	0.0	0.02142811914263894	0.041221560222505546	0.05965294088254411	0.0769149821825239	0.0931407814433405	0.10842035711135922	0.122813881152431	0.13636199482705938	0.1490935840400451
European Caucasian	high-affinity	1	SLC22A9_m1	HLA-B40:01	0.0	0.08715592052317667	0.16766301338343131	0.24263011326025713	0.31284108649565934	0.37883728809352807	0.4409848556744735	0.4995285304142617	0.5546336150371698	0.6064175989787516	0.0	0.02142811914263894	0.041221560222505546	0.05965294088254411	0.0769149821825239	0.0931407814433405	0.10842035711135922	0.122813881152431	0.13636199482705938	0.1490935840400451
European Caucasian	high-affinity	1	SLC22A9_m1	HLA-B58:01	0.0	0.08715592052317667	0.16766301338343131	0.24263011326025713	0.31284108649565934	0.37883728809352807	0.4409848556744735	0.4995285304142617	0.5546336150371698	0.6064175989787516	0.0	0.02142811914263894	0.041221560222505546	0.05965294088254411	0.0769149821825239	0.0931407814433405	0.10842035711135922	0.122813881152431	0.13636199482705938	0.1490935840400451
European Caucasian	high-affinity	1	SLC35F5_m1	HLA-A01:01	0.0	0.047509975	0.09501995	0.142529925	0.1900399	0.23754987500000002	0.28505985	0.33256982500000004	0.3800798	0.42758977500000006	0.0	0.012738847355841949	0.025477694711683898	0.038216542067525845	0.050955389423367796	0.06369423677920975	0.07643308413505169	0.08917193149089366	0.10191077884673559	0.11464962620257756
European Caucasian	high-affinity	1	SLC35F5_m1	HLA-A02:01	0.0	0.047509975	0.09501995	0.142529925	0.1900399	0.23754987500000002	0.28505985	0.33256982500000004	0.3800798	0.42758977500000006	0.0	0.012738847355841949	0.025477694711683898	0.038216542067525845	0.050955389423367796	0.06369423677920975	0.07643308413505169	0.08917193149089366	0.10191077884673559	0.11464962620257756
European Caucasian	high-affinity	1	SLC35F5_m1	HLA-A03:01	0.0	0.047509975	0.09501995	0.142529925	0.1900399	0.23754987500000002	0.28505985	0.33256982500000004	0.3800798	0.42758977500000006	0.0	0.012738847355841949	0.025477694711683898	0.038216542067525845	0.050955389423367796	0.06369423677920975	0.07643308413505169	0.08917193149089366	0.10191077884673559	0.11464962620257756
European Caucasian	high-affinity	1	SLC35F5_m1	HLA-A24:02	0.0	0.047509975	0.09501995	0.142529925	0.1900399	0.23754987500000002	0.28505985	0.33256982500000004	0.3800798	0.42758977500000006	0.0	0.012738847355841949	0.025477694711683898	0.038216542067525845	0.050955389423367796	0.06369423677920975	0.07643308413505169	0.08917193149089366	0.10191077884673559	0.11464962620257756
European Caucasian	high-affinity	1	SLC35F5_m1	HLA-A26:01	0.0	0.047509975	0.09501995	0.142529925	0.1900399	0.23754987500000002	0.28505985	0.33256982500000004	0.3800798	0.42758977500000006	0.0	0.012738847355841949	0.025477694711683898	0.038216542067525845	0.050955389423367796	0.06369423677920975	0.07643308413505169	0.08917193149089366	0.10191077884673559	0.11464962620257756
European Caucasian	high-affinity	1	SLC35F5_m1	HLA-B07:02	0.0	0.047509975	0.09501995	0.142529925	0.1900399	0.23754987500000002	0.28505985	0.33256982500000004	0.3800798	0.42758977500000006	0.0	0.012738847355841949	0.025477694711683898	0.038216542067525845	0.050955389423367796	0.06369423677920975	0.07643308413505169	0.08917193149089366	0.10191077884673559	0.11464962620257756
European Caucasian	high-affinity	1	SLC35F5_m1	HLA-B08:01	0.0	0.047509975	0.09501995	0.142529925	0.1900399	0.23754987500000002	0.28505985	0.33256982500000004	0.3800798	0.42758977500000006	0.0	0.012738847355841949	0.025477694711683898	0.038216542067525845	0.050955389423367796	0.06369423677920975	0.07643308413505169	0.08917193149089366	0.10191077884673559	0.11464962620257756
European Caucasian	high-affinity	1	SLC35F5_m1	HLA-B15:01	0.0	0.047509975	0.09501995	0.142529925	0.1900399	0.23754987500000002	0.28505985	0.33256982500000004	0.3800798	0.42758977500000006	0.0	0.012738847355841949	0.025477694711683898	0.038216542067525845	0.050955389423367796	0.06369423677920975	0.07643308413505169	0.08917193149089366	0.10191077884673559	0.11464962620257756
European Caucasian	high-affinity	1	SLC35F5_m1	HLA-B27:05	0.0	0.047509975	0.09501995	0.142529925	0.1900399	0.23754987500000002	0.28505985	0.33256982500000004	0.3800798	0.42758977500000006	0.0	0.012738847355841949	0.025477694711683898	0.038216542067525845	0.050955389423367796	0.06369423677920975	0.07643308413505169	0.08917193149089366	0.10191077884673559	0.11464962620257756
European Caucasian	high-affinity	1	SLC35F5_m1	HLA-B39:01	0.0	0.047509975	0.09501995	0.142529925	0.1900399	0.23754987500000002	0.28505985	0.33256982500000004	0.3800798	0.42758977500000006	0.0	0.012738847355841949	0.025477694711683898	0.038216542067525845	0.050955389423367796	0.06369423677920975	0.07643308413505169	0.08917193149089366	0.10191077884673559	0.11464962620257756
European Caucasian	high-affinity	1	SLC35F5_m1	HLA-B40:01	0.0	0.047509975	0.09501995	0.142529925	0.1900399	0.23754987500000002	0.28505985	0.33256982500000004	0.3800798	0.42758977500000006	0.0	0.012738847355841949	0.025477694711683898	0.038216542067525845	0.050955389423367796	0.06369423677920975	0.07643308413505169	0.08917193149089366	0.10191077884673559	0.11464962620257756
European Caucasian	high-affinity	1	SLC35F5_m1	HLA-B58:01	0.0	0.047509975	0.09501995	0.142529925	0.1900399	0.23754987500000002	0.28505985	0.33256982500000004	0.3800798	0.42758977500000006	0.0	0.012738847355841949	0.025477694711683898	0.038216542067525845	0.050955389423367796	0.06369423677920975	0.07643308413505169	0.08917193149089366	0.10191077884673559	0.11464962620257756
European Caucasian	high-affinity	1	SMAP1_m1	HLA-A01:01	0.0	0.15436474828279884	0.26835333235818254	0.352833619046021	0.4160148477063201	0.46400345460656406	0.5012621758882991	0.5309830257412077	0.5553843418558865	0.5759416856894951	0.0	0.021427382261073394	0.0372501461469516	0.04897686106420126	0.05774705214272596	0.06440835425779244	0.06958024014717908	0.07370579353943116	0.07709294205539045	0.07994650849134943
European Caucasian	high-affinity	1	SMAP1_m1	HLA-A02:01	0.0	0.15436474828279884	0.26835333235818254	0.352833619046021	0.4160148477063201	0.46400345460656406	0.5012621758882991	0.5309830257412077	0.5553843418558865	0.5759416856894951	0.0	0.021427382261073394	0.0372501461469516	0.04897686106420126	0.05774705214272596	0.06440835425779244	0.06958024014717908	0.07370579353943116	0.07709294205539045	0.07994650849134943
European Caucasian	high-affinity	1	SMAP1_m1	HLA-A03:01	0.0	0.15436474828279884	0.26835333235818254	0.352833619046021	0.4160148477063201	0.46400345460656406	0.5012621758882991	0.5309830257412077	0.5553843418558865	0.5759416856894951	0.0	0.021427382261073394	0.0372501461469516	0.04897686106420126	0.05774705214272596	0.06440835425779244	0.06958024014717908	0.07370579353943116	0.07709294205539045	0.07994650849134943
European Caucasian	high-affinity	1	SMAP1_m1	HLA-A24:02	0.0	0.15436474828279884	0.26835333235818254	0.352833619046021	0.4160148477063201	0.46400345460656406	0.5012621758882991	0.5309830257412077	0.5553843418558865	0.5759416856894951	0.0	0.021427382261073394	0.0372501461469516	0.04897686106420126	0.05774705214272596	0.06440835425779244	0.06958024014717908	0.07370579353943116	0.07709294205539045	0.07994650849134943
European Caucasian	high-affinity	1	SMAP1_m1	HLA-A26:01	0.0	0.15436474828279884	0.26835333235818254	0.352833619046021	0.4160148477063201	0.46400345460656406	0.5012621758882991	0.5309830257412077	0.5553843418558865	0.5759416856894951	0.0	0.021427382261073394	0.0372501461469516	0.04897686106420126	0.05774705214272596	0.06440835425779244	0.06958024014717908	0.07370579353943116	0.07709294205539045	0.07994650849134943
European Caucasian	high-affinity	1	SMAP1_m1	HLA-B07:02	0.0	0.15436474828279884	0.26835333235818254	0.352833619046021	0.4160148477063201	0.46400345460656406	0.5012621758882991	0.5309830257412077	0.5553843418558865	0.5759416856894951	0.0	0.021427382261073394	0.0372501461469516	0.04897686106420126	0.05774705214272596	0.06440835425779244	0.06958024014717908	0.07370579353943116	0.07709294205539045	0.07994650849134943
European Caucasian	high-affinity	1	SMAP1_m1	HLA-B08:01	0.0	0.15436474828279884	0.26835333235818254	0.352833619046021	0.4160148477063201	0.46400345460656406	0.5012621758882991	0.5309830257412077	0.5553843418558865	0.5759416856894951	0.0	0.021427382261073394	0.0372501461469516	0.04897686106420126	0.05774705214272596	0.06440835425779244	0.06958024014717908	0.07370579353943116	0.07709294205539045	0.07994650849134943
European Caucasian	high-affinity	1	SMAP1_m1	HLA-B15:01	0.0	0.15436474828279884	0.26835333235818254	0.352833619046021	0.4160148477063201	0.46400345460656406	0.5012621758882991	0.5309830257412077	0.5553843418558865	0.5759416856894951	0.0	0.021427382261073394	0.0372501461469516	0.04897686106420126	0.05774705214272596	0.06440835425779244	0.06958024014717908	0.07370579353943116	0.07709294205539045	0.07994650849134943
European Caucasian	high-affinity	1	SMAP1_m1	HLA-B27:05	0.0	0.15436474828279884	0.26835333235818254	0.352833619046021	0.4160148477063201	0.46400345460656406	0.5012621758882991	0.5309830257412077	0.5553843418558865	0.5759416856894951	0.0	0.021427382261073394	0.0372501461469516	0.04897686106420126	0.05774705214272596	0.06440835425779244	0.06958024014717908	0.07370579353943116	0.07709294205539045	0.07994650849134943
European Caucasian	high-affinity	1	SMAP1_m1	HLA-B39:01	0.0	0.15436474828279884	0.26835333235818254	0.352833619046021	0.4160148477063201	0.46400345460656406	0.5012621758882991	0.5309830257412077	0.5553843418558865	0.5759416856894951	0.0	0.021427382261073394	0.0372501461469516	0.04897686106420126	0.05774705214272596	0.06440835425779244	0.06958024014717908	0.07370579353943116	0.07709294205539045	0.07994650849134943
European Caucasian	high-affinity	1	SMAP1_m1	HLA-B40:01	0.0	0.15436474828279884	0.26835333235818254	0.352833619046021	0.4160148477063201	0.46400345460656406	0.5012621758882991	0.5309830257412077	0.5553843418558865	0.5759416856894951	0.0	0.021427382261073394	0.0372501461469516	0.04897686106420126	0.05774705214272596	0.06440835425779244	0.06958024014717908	0.07370579353943116	0.07709294205539045	0.07994650849134943
European Caucasian	high-affinity	1	SMAP1_m1	HLA-B58:01	0.0	0.15436474828279884	0.26835333235818254	0.352833619046021	0.4160148477063201	0.46400345460656406	0.5012621758882991	0.5309830257412077	0.5553843418558865	0.5759416856894951	0.0	0.021427382261073394	0.0372501461469516	0.04897686106420126	0.05774705214272596	0.06440835425779244	0.06958024014717908	0.07370579353943116	0.07709294205539045	0.07994650849134943
European Caucasian	high-affinity	1	SMARCC2_m1	HLA-A01:01	0.0	0.0	0.0	0.0	0.0	0.0	0.0	0.0	0.0	0.0	NA	NA	NA	NA	NA	NA	NA	NA	NA	NA
European Caucasian	high-affinity	1	SMARCC2_m1	HLA-A02:01	0.0	0.0	0.0	0.0	0.0	0.0	0.0	0.0	0.0	0.0	NA	NA	NA	NA	NA	NA	NA	NA	NA	NA
European Caucasian	high-affinity	1	SMARCC2_m1	HLA-A03:01	0.0	0.0	0.0	0.0	0.0	0.0	0.0	0.0	0.0	0.0	NA	NA	NA	NA	NA	NA	NA	NA	NA	NA
European Caucasian	high-affinity	1	SMARCC2_m1	HLA-A24:02	0.0	0.0	0.0	0.0	0.0	0.0	0.0	0.0	0.0	0.0	NA	NA	NA	NA	NA	NA	NA	NA	NA	NA
European Caucasian	high-affinity	1	SMARCC2_m1	HLA-A26:01	0.0	0.0	0.0	0.0	0.0	0.0	0.0	0.0	0.0	0.0	NA	NA	NA	NA	NA	NA	NA	NA	NA	NA
European Caucasian	high-affinity	1	SMARCC2_m1	HLA-B07:02	0.0	0.0	0.0	0.0	0.0	0.0	0.0	0.0	0.0	0.0	NA	NA	NA	NA	NA	NA	NA	NA	NA	NA
European Caucasian	high-affinity	1	SMARCC2_m1	HLA-B08:01	0.0	0.0	0.0	0.0	0.0	0.0	0.0	0.0	0.0	0.0	NA	NA	NA	NA	NA	NA	NA	NA	NA	NA
European Caucasian	high-affinity	1	SMARCC2_m1	HLA-B15:01	0.0	0.0	0.0	0.0	0.0	0.0	0.0	0.0	0.0	0.0	NA	NA	NA	NA	NA	NA	NA	NA	NA	NA
European Caucasian	high-affinity	1	SMARCC2_m1	HLA-B27:05	0.0	0.0	0.0	0.0	0.0	0.0	0.0	0.0	0.0	0.0	NA	NA	NA	NA	NA	NA	NA	NA	NA	NA
European Caucasian	high-affinity	1	SMARCC2_m1	HLA-B39:01	0.0	0.0	0.0	0.0	0.0	0.0	0.0	0.0	0.0	0.0	NA	NA	NA	NA	NA	NA	NA	NA	NA	NA
European Caucasian	high-affinity	1	SMARCC2_m1	HLA-B40:01	0.0	0.0	0.0	0.0	0.0	0.0	0.0	0.0	0.0	0.0	NA	NA	NA	NA	NA	NA	NA	NA	NA	NA
European Caucasian	high-affinity	1	SMARCC2_m1	HLA-B58:01	0.0	0.0	0.0	0.0	0.0	0.0	0.0	0.0	0.0	0.0	NA	NA	NA	NA	NA	NA	NA	NA	NA	NA
European Caucasian	high-affinity	1	SP100_m1	HLA-A01:01	0.0	0.24703077395176234	0.398599712350635	0.4908101093687836	0.5455765545141052	0.576575341127809	0.592714990589447	0.6000283494616269	0.6026351684769778	0.6032136153285735	NA	NA	NA	NA	NA	NA	NA	NA	NA	NA
European Caucasian	high-affinity	1	SP100_m1	HLA-A02:01	0.0	0.24703077395176234	0.398599712350635	0.4908101093687836	0.5455765545141052	0.576575341127809	0.592714990589447	0.6000283494616269	0.6026351684769778	0.6032136153285735	NA	NA	NA	NA	NA	NA	NA	NA	NA	NA
European Caucasian	high-affinity	1	SP100_m1	HLA-A03:01	0.0	0.24703077395176234	0.398599712350635	0.4908101093687836	0.5455765545141052	0.576575341127809	0.592714990589447	0.6000283494616269	0.6026351684769778	0.6032136153285735	NA	NA	NA	NA	NA	NA	NA	NA	NA	NA
European Caucasian	high-affinity	1	SP100_m1	HLA-A24:02	0.0	0.24703077395176234	0.398599712350635	0.4908101093687836	0.5455765545141052	0.576575341127809	0.592714990589447	0.6000283494616269	0.6026351684769778	0.6032136153285735	NA	NA	NA	NA	NA	NA	NA	NA	NA	NA
European Caucasian	high-affinity	1	SP100_m1	HLA-A26:01	0.0	0.24703077395176234	0.398599712350635	0.4908101093687836	0.5455765545141052	0.576575341127809	0.592714990589447	0.6000283494616269	0.6026351684769778	0.6032136153285735	NA	NA	NA	NA	NA	NA	NA	NA	NA	NA
European Caucasian	high-affinity	1	SP100_m1	HLA-B07:02	0.0	0.24703077395176234	0.398599712350635	0.4908101093687836	0.5455765545141052	0.576575341127809	0.592714990589447	0.6000283494616269	0.6026351684769778	0.6032136153285735	NA	NA	NA	NA	NA	NA	NA	NA	NA	NA
European Caucasian	high-affinity	1	SP100_m1	HLA-B08:01	0.0	0.24703077395176234	0.398599712350635	0.4908101093687836	0.5455765545141052	0.576575341127809	0.592714990589447	0.6000283494616269	0.6026351684769778	0.6032136153285735	NA	NA	NA	NA	NA	NA	NA	NA	NA	NA
European Caucasian	high-affinity	1	SP100_m1	HLA-B15:01	0.0	0.24703077395176234	0.398599712350635	0.4908101093687836	0.5455765545141052	0.576575341127809	0.592714990589447	0.6000283494616269	0.6026351684769778	0.6032136153285735	NA	NA	NA	NA	NA	NA	NA	NA	NA	NA
European Caucasian	high-affinity	1	SP100_m1	HLA-B27:05	0.0	0.24703077395176234	0.398599712350635	0.4908101093687836	0.5455765545141052	0.576575341127809	0.592714990589447	0.6000283494616269	0.6026351684769778	0.6032136153285735	NA	NA	NA	NA	NA	NA	NA	NA	NA	NA
European Caucasian	high-affinity	1	SP100_m1	HLA-B39:01	0.0	0.24703077395176234	0.398599712350635	0.4908101093687836	0.5455765545141052	0.576575341127809	0.592714990589447	0.6000283494616269	0.6026351684769778	0.6032136153285735	NA	NA	NA	NA	NA	NA	NA	NA	NA	NA
European Caucasian	high-affinity	1	SP100_m1	HLA-B40:01	0.0	0.24703077395176234	0.398599712350635	0.4908101093687836	0.5455765545141052	0.576575341127809	0.592714990589447	0.6000283494616269	0.6026351684769778	0.6032136153285735	NA	NA	NA	NA	NA	NA	NA	NA	NA	NA
European Caucasian	high-affinity	1	SP100_m1	HLA-B58:01	0.0	0.24703077395176234	0.398599712350635	0.4908101093687836	0.5455765545141052	0.576575341127809	0.592714990589447	0.6000283494616269	0.6026351684769778	0.6032136153285735	NA	NA	NA	NA	NA	NA	NA	NA	NA	NA
European Caucasian	high-affinity	1	SPAG9_m1	HLA-A01:01	0.0	0.024414364	0.048828728	0.073243092	0.097657456	0.12207182	0.146486184	0.170900548	0.195314912	0.219729276	NA	NA	NA	NA	NA	NA	NA	NA	NA	NA
European Caucasian	high-affinity	1	SPAG9_m1	HLA-A02:01	0.0	0.024414364	0.048828728	0.073243092	0.097657456	0.12207182	0.146486184	0.170900548	0.195314912	0.219729276	NA	NA	NA	NA	NA	NA	NA	NA	NA	NA
European Caucasian	high-affinity	1	SPAG9_m1	HLA-A03:01	0.0	0.024414364	0.048828728	0.073243092	0.097657456	0.12207182	0.146486184	0.170900548	0.195314912	0.219729276	NA	NA	NA	NA	NA	NA	NA	NA	NA	NA
European Caucasian	high-affinity	1	SPAG9_m1	HLA-A24:02	0.0	0.024414364	0.048828728	0.073243092	0.097657456	0.12207182	0.146486184	0.170900548	0.195314912	0.219729276	NA	NA	NA	NA	NA	NA	NA	NA	NA	NA
European Caucasian	high-affinity	1	SPAG9_m1	HLA-A26:01	0.0	0.024414364	0.048828728	0.073243092	0.097657456	0.12207182	0.146486184	0.170900548	0.195314912	0.219729276	NA	NA	NA	NA	NA	NA	NA	NA	NA	NA
European Caucasian	high-affinity	1	SPAG9_m1	HLA-B07:02	0.0	0.024414364	0.048828728	0.073243092	0.097657456	0.12207182	0.146486184	0.170900548	0.195314912	0.219729276	NA	NA	NA	NA	NA	NA	NA	NA	NA	NA
European Caucasian	high-affinity	1	SPAG9_m1	HLA-B08:01	0.0	0.024414364	0.048828728	0.073243092	0.097657456	0.12207182	0.146486184	0.170900548	0.195314912	0.219729276	NA	NA	NA	NA	NA	NA	NA	NA	NA	NA
European Caucasian	high-affinity	1	SPAG9_m1	HLA-B15:01	0.0	0.024414364	0.048828728	0.073243092	0.097657456	0.12207182	0.146486184	0.170900548	0.195314912	0.219729276	NA	NA	NA	NA	NA	NA	NA	NA	NA	NA
European Caucasian	high-affinity	1	SPAG9_m1	HLA-B27:05	0.0	0.024414364	0.048828728	0.073243092	0.097657456	0.12207182	0.146486184	0.170900548	0.195314912	0.219729276	NA	NA	NA	NA	NA	NA	NA	NA	NA	NA
European Caucasian	high-affinity	1	SPAG9_m1	HLA-B39:01	0.0	0.024414364	0.048828728	0.073243092	0.097657456	0.12207182	0.146486184	0.170900548	0.195314912	0.219729276	NA	NA	NA	NA	NA	NA	NA	NA	NA	NA
European Caucasian	high-affinity	1	SPAG9_m1	HLA-B40:01	0.0	0.024414364	0.048828728	0.073243092	0.097657456	0.12207182	0.146486184	0.170900548	0.195314912	0.219729276	NA	NA	NA	NA	NA	NA	NA	NA	NA	NA
European Caucasian	high-affinity	1	SPAG9_m1	HLA-B58:01	0.0	0.024414364	0.048828728	0.073243092	0.097657456	0.12207182	0.146486184	0.170900548	0.195314912	0.219729276	NA	NA	NA	NA	NA	NA	NA	NA	NA	NA
European Caucasian	high-affinity	1	SPINK5_m1	HLA-A01:01	0.0	0.15831805975108643	0.2804555369460398	0.37599439719895417	0.45195184040898406	0.513417261324188	0.5640517027603322	0.6064727969779896	0.642545735469411	0.6735984693535675	0.0	0.011780726210889665	0.020869191425690607	0.027978406615098646	0.03363053400690381	0.03820428444559398	0.04197208258775413	0.045128711069244515	0.047812962080517926	0.05012365080778016
European Caucasian	high-affinity	1	SPINK5_m1	HLA-A02:01	0.0	0.15831805975108643	0.2804555369460398	0.37599439719895417	0.45195184040898406	0.513417261324188	0.5640517027603322	0.6064727969779896	0.642545735469411	0.6735984693535675	0.0	0.011780726210889665	0.020869191425690607	0.027978406615098646	0.03363053400690381	0.03820428444559398	0.04197208258775413	0.045128711069244515	0.047812962080517926	0.05012365080778016
European Caucasian	high-affinity	1	SPINK5_m1	HLA-A03:01	0.0	0.15831805975108643	0.2804555369460398	0.37599439719895417	0.45195184040898406	0.513417261324188	0.5640517027603322	0.6064727969779896	0.642545735469411	0.6735984693535675	0.0	0.011780726210889665	0.020869191425690607	0.027978406615098646	0.03363053400690381	0.03820428444559398	0.04197208258775413	0.045128711069244515	0.047812962080517926	0.05012365080778016
European Caucasian	high-affinity	1	SPINK5_m1	HLA-A24:02	0.0	0.15831805975108643	0.2804555369460398	0.37599439719895417	0.45195184040898406	0.513417261324188	0.5640517027603322	0.6064727969779896	0.642545735469411	0.6735984693535675	0.0	0.011780726210889665	0.020869191425690607	0.027978406615098646	0.03363053400690381	0.03820428444559398	0.04197208258775413	0.045128711069244515	0.047812962080517926	0.05012365080778016
European Caucasian	high-affinity	1	SPINK5_m1	HLA-A26:01	0.0	0.15831805975108643	0.2804555369460398	0.37599439719895417	0.45195184040898406	0.513417261324188	0.5640517027603322	0.6064727969779896	0.642545735469411	0.6735984693535675	0.0	0.011780726210889665	0.020869191425690607	0.027978406615098646	0.03363053400690381	0.03820428444559398	0.04197208258775413	0.045128711069244515	0.047812962080517926	0.05012365080778016
European Caucasian	high-affinity	1	SPINK5_m1	HLA-B07:02	0.0	0.15831805975108643	0.2804555369460398	0.37599439719895417	0.45195184040898406	0.513417261324188	0.5640517027603322	0.6064727969779896	0.642545735469411	0.6735984693535675	0.0	0.011780726210889665	0.020869191425690607	0.027978406615098646	0.03363053400690381	0.03820428444559398	0.04197208258775413	0.045128711069244515	0.047812962080517926	0.05012365080778016
European Caucasian	high-affinity	1	SPINK5_m1	HLA-B08:01	0.0	0.15831805975108643	0.2804555369460398	0.37599439719895417	0.45195184040898406	0.513417261324188	0.5640517027603322	0.6064727969779896	0.642545735469411	0.6735984693535675	0.0	0.011780726210889665	0.020869191425690607	0.027978406615098646	0.03363053400690381	0.03820428444559398	0.04197208258775413	0.045128711069244515	0.047812962080517926	0.05012365080778016
European Caucasian	high-affinity	1	SPINK5_m1	HLA-B15:01	0.0	0.15831805975108643	0.2804555369460398	0.37599439719895417	0.45195184040898406	0.513417261324188	0.5640517027603322	0.6064727969779896	0.642545735469411	0.6735984693535675	0.0	0.011780726210889665	0.020869191425690607	0.027978406615098646	0.03363053400690381	0.03820428444559398	0.04197208258775413	0.045128711069244515	0.047812962080517926	0.05012365080778016
European Caucasian	high-affinity	1	SPINK5_m1	HLA-B27:05	0.0	0.15831805975108643	0.2804555369460398	0.37599439719895417	0.45195184040898406	0.513417261324188	0.5640517027603322	0.6064727969779896	0.642545735469411	0.6735984693535675	0.0	0.011780726210889665	0.020869191425690607	0.027978406615098646	0.03363053400690381	0.03820428444559398	0.04197208258775413	0.045128711069244515	0.047812962080517926	0.05012365080778016
European Caucasian	high-affinity	1	SPINK5_m1	HLA-B39:01	0.0	0.15831805975108643	0.2804555369460398	0.37599439719895417	0.45195184040898406	0.513417261324188	0.5640517027603322	0.6064727969779896	0.642545735469411	0.6735984693535675	0.0	0.011780726210889665	0.020869191425690607	0.027978406615098646	0.03363053400690381	0.03820428444559398	0.04197208258775413	0.045128711069244515	0.047812962080517926	0.05012365080778016
European Caucasian	high-affinity	1	SPINK5_m1	HLA-B40:01	0.0	0.15831805975108643	0.2804555369460398	0.37599439719895417	0.45195184040898406	0.513417261324188	0.5640517027603322	0.6064727969779896	0.642545735469411	0.6735984693535675	0.0	0.011780726210889665	0.020869191425690607	0.027978406615098646	0.03363053400690381	0.03820428444559398	0.04197208258775413	0.045128711069244515	0.047812962080517926	0.05012365080778016
European Caucasian	high-affinity	1	SPINK5_m1	HLA-B58:01	0.0	0.15831805975108643	0.2804555369460398	0.37599439719895417	0.45195184040898406	0.513417261324188	0.5640517027603322	0.6064727969779896	0.642545735469411	0.6735984693535675	0.0	0.011780726210889665	0.020869191425690607	0.027978406615098646	0.03363053400690381	0.03820428444559398	0.04197208258775413	0.045128711069244515	0.047812962080517926	0.05012365080778016
European Caucasian	high-affinity	1	SREK1IP1_m1	HLA-A01:01	0.0	0.07265055493453881	0.13793642777298917	0.196238816567602	0.2479389193706282	0.29341793423431867	0.33305705921092427	0.367237492352696	0.3963404317118846	0.42074707534074113	NA	NA	NA	NA	NA	NA	NA	NA	NA	NA
European Caucasian	high-affinity	1	SREK1IP1_m1	HLA-A02:01	0.0	0.07265055493453881	0.13793642777298917	0.196238816567602	0.2479389193706282	0.29341793423431867	0.33305705921092427	0.367237492352696	0.3963404317118846	0.42074707534074113	NA	NA	NA	NA	NA	NA	NA	NA	NA	NA
European Caucasian	high-affinity	1	SREK1IP1_m1	HLA-A03:01	0.0	0.07265055493453881	0.13793642777298917	0.196238816567602	0.2479389193706282	0.29341793423431867	0.33305705921092427	0.367237492352696	0.3963404317118846	0.42074707534074113	NA	NA	NA	NA	NA	NA	NA	NA	NA	NA
European Caucasian	high-affinity	1	SREK1IP1_m1	HLA-A24:02	0.0	0.07265055493453881	0.13793642777298917	0.196238816567602	0.2479389193706282	0.29341793423431867	0.33305705921092427	0.367237492352696	0.3963404317118846	0.42074707534074113	NA	NA	NA	NA	NA	NA	NA	NA	NA	NA
European Caucasian	high-affinity	1	SREK1IP1_m1	HLA-A26:01	0.0	0.07265055493453881	0.13793642777298917	0.196238816567602	0.2479389193706282	0.29341793423431867	0.33305705921092427	0.367237492352696	0.3963404317118846	0.42074707534074113	NA	NA	NA	NA	NA	NA	NA	NA	NA	NA
European Caucasian	high-affinity	1	SREK1IP1_m1	HLA-B07:02	0.0	0.07265055493453881	0.13793642777298917	0.196238816567602	0.2479389193706282	0.29341793423431867	0.33305705921092427	0.367237492352696	0.3963404317118846	0.42074707534074113	NA	NA	NA	NA	NA	NA	NA	NA	NA	NA
European Caucasian	high-affinity	1	SREK1IP1_m1	HLA-B08:01	0.0	0.07265055493453881	0.13793642777298917	0.196238816567602	0.2479389193706282	0.29341793423431867	0.33305705921092427	0.367237492352696	0.3963404317118846	0.42074707534074113	NA	NA	NA	NA	NA	NA	NA	NA	NA	NA
European Caucasian	high-affinity	1	SREK1IP1_m1	HLA-B15:01	0.0	0.07265055493453881	0.13793642777298917	0.196238816567602	0.2479389193706282	0.29341793423431867	0.33305705921092427	0.367237492352696	0.3963404317118846	0.42074707534074113	NA	NA	NA	NA	NA	NA	NA	NA	NA	NA
European Caucasian	high-affinity	1	SREK1IP1_m1	HLA-B27:05	0.0	0.07265055493453881	0.13793642777298917	0.196238816567602	0.2479389193706282	0.29341793423431867	0.33305705921092427	0.367237492352696	0.3963404317118846	0.42074707534074113	NA	NA	NA	NA	NA	NA	NA	NA	NA	NA
European Caucasian	high-affinity	1	SREK1IP1_m1	HLA-B39:01	0.0	0.07265055493453881	0.13793642777298917	0.196238816567602	0.2479389193706282	0.29341793423431867	0.33305705921092427	0.367237492352696	0.3963404317118846	0.42074707534074113	NA	NA	NA	NA	NA	NA	NA	NA	NA	NA
European Caucasian	high-affinity	1	SREK1IP1_m1	HLA-B40:01	0.0	0.07265055493453881	0.13793642777298917	0.196238816567602	0.2479389193706282	0.29341793423431867	0.33305705921092427	0.367237492352696	0.3963404317118846	0.42074707534074113	NA	NA	NA	NA	NA	NA	NA	NA	NA	NA
European Caucasian	high-affinity	1	SREK1IP1_m1	HLA-B58:01	0.0	0.07265055493453881	0.13793642777298917	0.196238816567602	0.2479389193706282	0.29341793423431867	0.33305705921092427	0.367237492352696	0.3963404317118846	0.42074707534074113	NA	NA	NA	NA	NA	NA	NA	NA	NA	NA
European Caucasian	high-affinity	1	SRRT_m1	HLA-A01:01	0.0	0.13092159210905394	0.23096420896677594	0.30828647523613656	0.36943288659494833	0.41954649475632866	0.4625581776667599	0.501357856529833	0.5379523409801871	0.5736138034085788	0.0	0.013681766442598536	0.024136571460655343	0.032217020001401794	0.03860703486096339	0.043844083016387474	0.0483389550264486	0.0523936578122978	0.05621791003281769	0.05994465817334093
European Caucasian	high-affinity	1	SRRT_m1	HLA-A02:01	0.0	0.13092159210905394	0.23096420896677594	0.30828647523613656	0.36943288659494833	0.41954649475632866	0.4625581776667599	0.501357856529833	0.5379523409801871	0.5736138034085788	0.0	0.013681766442598536	0.024136571460655343	0.032217020001401794	0.03860703486096339	0.043844083016387474	0.0483389550264486	0.0523936578122978	0.05621791003281769	0.05994465817334093
European Caucasian	high-affinity	1	SRRT_m1	HLA-A03:01	0.0	0.13092159210905394	0.23096420896677594	0.30828647523613656	0.36943288659494833	0.41954649475632866	0.4625581776667599	0.501357856529833	0.5379523409801871	0.5736138034085788	0.0	0.013681766442598536	0.024136571460655343	0.032217020001401794	0.03860703486096339	0.043844083016387474	0.0483389550264486	0.0523936578122978	0.05621791003281769	0.05994465817334093
European Caucasian	high-affinity	1	SRRT_m1	HLA-A24:02	0.0	0.13092159210905394	0.23096420896677594	0.30828647523613656	0.36943288659494833	0.41954649475632866	0.4625581776667599	0.501357856529833	0.5379523409801871	0.5736138034085788	0.0	0.013681766442598536	0.024136571460655343	0.032217020001401794	0.03860703486096339	0.043844083016387474	0.0483389550264486	0.0523936578122978	0.05621791003281769	0.05994465817334093
European Caucasian	high-affinity	1	SRRT_m1	HLA-A26:01	0.0	0.13092159210905394	0.23096420896677594	0.30828647523613656	0.36943288659494833	0.41954649475632866	0.4625581776667599	0.501357856529833	0.5379523409801871	0.5736138034085788	0.0	0.013681766442598536	0.024136571460655343	0.032217020001401794	0.03860703486096339	0.043844083016387474	0.0483389550264486	0.0523936578122978	0.05621791003281769	0.05994465817334093
European Caucasian	high-affinity	1	SRRT_m1	HLA-B07:02	0.0	0.13092159210905394	0.23096420896677594	0.30828647523613656	0.36943288659494833	0.41954649475632866	0.4625581776667599	0.501357856529833	0.5379523409801871	0.5736138034085788	0.0	0.013681766442598536	0.024136571460655343	0.032217020001401794	0.03860703486096339	0.043844083016387474	0.0483389550264486	0.0523936578122978	0.05621791003281769	0.05994465817334093
European Caucasian	high-affinity	1	SRRT_m1	HLA-B08:01	0.0	0.13092159210905394	0.23096420896677594	0.30828647523613656	0.36943288659494833	0.41954649475632866	0.4625581776667599	0.501357856529833	0.5379523409801871	0.5736138034085788	0.0	0.013681766442598536	0.024136571460655343	0.032217020001401794	0.03860703486096339	0.043844083016387474	0.0483389550264486	0.0523936578122978	0.05621791003281769	0.05994465817334093
European Caucasian	high-affinity	1	SRRT_m1	HLA-B15:01	0.0	0.13092159210905394	0.23096420896677594	0.30828647523613656	0.36943288659494833	0.41954649475632866	0.4625581776667599	0.501357856529833	0.5379523409801871	0.5736138034085788	0.0	0.013681766442598536	0.024136571460655343	0.032217020001401794	0.03860703486096339	0.043844083016387474	0.0483389550264486	0.0523936578122978	0.05621791003281769	0.05994465817334093
European Caucasian	high-affinity	1	SRRT_m1	HLA-B27:05	0.0	0.13092159210905394	0.23096420896677594	0.30828647523613656	0.36943288659494833	0.41954649475632866	0.4625581776667599	0.501357856529833	0.5379523409801871	0.5736138034085788	0.0	0.013681766442598536	0.024136571460655343	0.032217020001401794	0.03860703486096339	0.043844083016387474	0.0483389550264486	0.0523936578122978	0.05621791003281769	0.05994465817334093
European Caucasian	high-affinity	1	SRRT_m1	HLA-B39:01	0.0	0.13092159210905394	0.23096420896677594	0.30828647523613656	0.36943288659494833	0.41954649475632866	0.4625581776667599	0.501357856529833	0.5379523409801871	0.5736138034085788	0.0	0.013681766442598536	0.024136571460655343	0.032217020001401794	0.03860703486096339	0.043844083016387474	0.0483389550264486	0.0523936578122978	0.05621791003281769	0.05994465817334093
European Caucasian	high-affinity	1	SRRT_m1	HLA-B40:01	0.0	0.13092159210905394	0.23096420896677594	0.30828647523613656	0.36943288659494833	0.41954649475632866	0.4625581776667599	0.501357856529833	0.5379523409801871	0.5736138034085788	0.0	0.013681766442598536	0.024136571460655343	0.032217020001401794	0.03860703486096339	0.043844083016387474	0.0483389550264486	0.0523936578122978	0.05621791003281769	0.05994465817334093
European Caucasian	high-affinity	1	SRRT_m1	HLA-B58:01	0.0	0.13092159210905394	0.23096420896677594	0.30828647523613656	0.36943288659494833	0.41954649475632866	0.4625581776667599	0.501357856529833	0.5379523409801871	0.5736138034085788	0.0	0.013681766442598536	0.024136571460655343	0.032217020001401794	0.03860703486096339	0.043844083016387474	0.0483389550264486	0.0523936578122978	0.05621791003281769	0.05994465817334093
European Caucasian	high-affinity	1	ST8SIA6_m1	HLA-A01:01	0.0	0.07713809318000132	0.13984712643897154	0.19000514982886568	0.22942134869964628	0.2598360436992833	0.28292069077375426	0.30027788116704424	0.31344134142114566	0.3238759333760585	NA	NA	NA	NA	NA	NA	NA	NA	NA	NA
European Caucasian	high-affinity	1	ST8SIA6_m1	HLA-A02:01	0.0	0.07713809318000132	0.13984712643897154	0.19000514982886568	0.22942134869964628	0.2598360436992833	0.28292069077375426	0.30027788116704424	0.31344134142114566	0.3238759333760585	NA	NA	NA	NA	NA	NA	NA	NA	NA	NA
European Caucasian	high-affinity	1	ST8SIA6_m1	HLA-A03:01	0.0	0.07713809318000132	0.13984712643897154	0.19000514982886568	0.22942134869964628	0.2598360436992833	0.28292069077375426	0.30027788116704424	0.31344134142114566	0.3238759333760585	NA	NA	NA	NA	NA	NA	NA	NA	NA	NA
European Caucasian	high-affinity	1	ST8SIA6_m1	HLA-A24:02	0.0	0.07713809318000132	0.13984712643897154	0.19000514982886568	0.22942134869964628	0.2598360436992833	0.28292069077375426	0.30027788116704424	0.31344134142114566	0.3238759333760585	NA	NA	NA	NA	NA	NA	NA	NA	NA	NA
European Caucasian	high-affinity	1	ST8SIA6_m1	HLA-A26:01	0.0	0.07713809318000132	0.13984712643897154	0.19000514982886568	0.22942134869964628	0.2598360436992833	0.28292069077375426	0.30027788116704424	0.31344134142114566	0.3238759333760585	NA	NA	NA	NA	NA	NA	NA	NA	NA	NA
European Caucasian	high-affinity	1	ST8SIA6_m1	HLA-B07:02	0.0	0.07713809318000132	0.13984712643897154	0.19000514982886568	0.22942134869964628	0.2598360436992833	0.28292069077375426	0.30027788116704424	0.31344134142114566	0.3238759333760585	NA	NA	NA	NA	NA	NA	NA	NA	NA	NA
European Caucasian	high-affinity	1	ST8SIA6_m1	HLA-B08:01	0.0	0.07713809318000132	0.13984712643897154	0.19000514982886568	0.22942134869964628	0.2598360436992833	0.28292069077375426	0.30027788116704424	0.31344134142114566	0.3238759333760585	NA	NA	NA	NA	NA	NA	NA	NA	NA	NA
European Caucasian	high-affinity	1	ST8SIA6_m1	HLA-B15:01	0.0	0.07713809318000132	0.13984712643897154	0.19000514982886568	0.22942134869964628	0.2598360436992833	0.28292069077375426	0.30027788116704424	0.31344134142114566	0.3238759333760585	NA	NA	NA	NA	NA	NA	NA	NA	NA	NA
European Caucasian	high-affinity	1	ST8SIA6_m1	HLA-B27:05	0.0	0.07713809318000132	0.13984712643897154	0.19000514982886568	0.22942134869964628	0.2598360436992833	0.28292069077375426	0.30027788116704424	0.31344134142114566	0.3238759333760585	NA	NA	NA	NA	NA	NA	NA	NA	NA	NA
European Caucasian	high-affinity	1	ST8SIA6_m1	HLA-B39:01	0.0	0.07713809318000132	0.13984712643897154	0.19000514982886568	0.22942134869964628	0.2598360436992833	0.28292069077375426	0.30027788116704424	0.31344134142114566	0.3238759333760585	NA	NA	NA	NA	NA	NA	NA	NA	NA	NA
European Caucasian	high-affinity	1	ST8SIA6_m1	HLA-B40:01	0.0	0.07713809318000132	0.13984712643897154	0.19000514982886568	0.22942134869964628	0.2598360436992833	0.28292069077375426	0.30027788116704424	0.31344134142114566	0.3238759333760585	NA	NA	NA	NA	NA	NA	NA	NA	NA	NA
European Caucasian	high-affinity	1	ST8SIA6_m1	HLA-B58:01	0.0	0.07713809318000132	0.13984712643897154	0.19000514982886568	0.22942134869964628	0.2598360436992833	0.28292069077375426	0.30027788116704424	0.31344134142114566	0.3238759333760585	NA	NA	NA	NA	NA	NA	NA	NA	NA	NA
European Caucasian	high-affinity	1	TAF1B_m1	HLA-A01:01	0.0	0.07052178529	0.12699125912	0.17096978943	0.20401874416000002	0.22769949125	0.24357339864	0.25320183427	0.25814616608	0.25996776201	0.0	0.009357653598869376	0.01685068249538102	0.022686267212019114	0.027071588271267866	0.030213826195611457	0.032320161507534084	0.033597774729519934	0.03425384638405322	0.03449555699361811
European Caucasian	high-affinity	1	TAF1B_m1	HLA-A02:01	0.0	0.07052178529	0.12699125912	0.17096978943	0.20401874416000002	0.22769949125	0.24357339864	0.25320183427	0.25814616608	0.25996776201	0.0	0.009357653598869376	0.01685068249538102	0.022686267212019114	0.027071588271267866	0.030213826195611457	0.032320161507534084	0.033597774729519934	0.03425384638405322	0.03449555699361811
European Caucasian	high-affinity	1	TAF1B_m1	HLA-A03:01	0.0	0.07052178529	0.12699125912	0.17096978943	0.20401874416000002	0.22769949125	0.24357339864	0.25320183427	0.25814616608	0.25996776201	0.0	0.009357653598869376	0.01685068249538102	0.022686267212019114	0.027071588271267866	0.030213826195611457	0.032320161507534084	0.033597774729519934	0.03425384638405322	0.03449555699361811
European Caucasian	high-affinity	1	TAF1B_m1	HLA-A24:02	0.0	0.07052178529	0.12699125912	0.17096978943	0.20401874416000002	0.22769949125	0.24357339864	0.25320183427	0.25814616608	0.25996776201	0.0	0.009357653598869376	0.01685068249538102	0.022686267212019114	0.027071588271267866	0.030213826195611457	0.032320161507534084	0.033597774729519934	0.03425384638405322	0.03449555699361811
European Caucasian	high-affinity	1	TAF1B_m1	HLA-A26:01	0.0	0.07052178529	0.12699125912	0.17096978943	0.20401874416000002	0.22769949125	0.24357339864	0.25320183427	0.25814616608	0.25996776201	0.0	0.009357653598869376	0.01685068249538102	0.022686267212019114	0.027071588271267866	0.030213826195611457	0.032320161507534084	0.033597774729519934	0.03425384638405322	0.03449555699361811
European Caucasian	high-affinity	1	TAF1B_m1	HLA-B07:02	0.0	0.07052178529	0.12699125912	0.17096978943	0.20401874416000002	0.22769949125	0.24357339864	0.25320183427	0.25814616608	0.25996776201	0.0	0.009357653598869376	0.01685068249538102	0.022686267212019114	0.027071588271267866	0.030213826195611457	0.032320161507534084	0.033597774729519934	0.03425384638405322	0.03449555699361811
European Caucasian	high-affinity	1	TAF1B_m1	HLA-B08:01	0.0	0.07052178529	0.12699125912	0.17096978943	0.20401874416000002	0.22769949125	0.24357339864	0.25320183427	0.25814616608	0.25996776201	0.0	0.009357653598869376	0.01685068249538102	0.022686267212019114	0.027071588271267866	0.030213826195611457	0.032320161507534084	0.033597774729519934	0.03425384638405322	0.03449555699361811
European Caucasian	high-affinity	1	TAF1B_m1	HLA-B15:01	0.0	0.07052178529	0.12699125912	0.17096978943	0.20401874416000002	0.22769949125	0.24357339864	0.25320183427	0.25814616608	0.25996776201	0.0	0.009357653598869376	0.01685068249538102	0.022686267212019114	0.027071588271267866	0.030213826195611457	0.032320161507534084	0.033597774729519934	0.03425384638405322	0.03449555699361811
European Caucasian	high-affinity	1	TAF1B_m1	HLA-B27:05	0.0	0.07052178529	0.12699125912	0.17096978943	0.20401874416000002	0.22769949125	0.24357339864	0.25320183427	0.25814616608	0.25996776201	0.0	0.009357653598869376	0.01685068249538102	0.022686267212019114	0.027071588271267866	0.030213826195611457	0.032320161507534084	0.033597774729519934	0.03425384638405322	0.03449555699361811
European Caucasian	high-affinity	1	TAF1B_m1	HLA-B39:01	0.0	0.07052178529	0.12699125912	0.17096978943	0.20401874416000002	0.22769949125	0.24357339864	0.25320183427	0.25814616608	0.25996776201	0.0	0.009357653598869376	0.01685068249538102	0.022686267212019114	0.027071588271267866	0.030213826195611457	0.032320161507534084	0.033597774729519934	0.03425384638405322	0.03449555699361811
European Caucasian	high-affinity	1	TAF1B_m1	HLA-B40:01	0.0	0.07052178529	0.12699125912	0.17096978943	0.20401874416000002	0.22769949125	0.24357339864	0.25320183427	0.25814616608	0.25996776201	0.0	0.009357653598869376	0.01685068249538102	0.022686267212019114	0.027071588271267866	0.030213826195611457	0.032320161507534084	0.033597774729519934	0.03425384638405322	0.03449555699361811
European Caucasian	high-affinity	1	TAF1B_m1	HLA-B58:01	0.0	0.07052178529	0.12699125912	0.17096978943	0.20401874416000002	0.22769949125	0.24357339864	0.25320183427	0.25814616608	0.25996776201	0.0	0.009357653598869376	0.01685068249538102	0.022686267212019114	0.027071588271267866	0.030213826195611457	0.032320161507534084	0.033597774729519934	0.03425384638405322	0.03449555699361811
European Caucasian	high-affinity	1	TCEB3_m1	HLA-A01:01	0.0	0.03886988806503871	0.07702086384539447	0.11445559671892677	0.15117675606349512	0.18718701125695894	0.22248903167717776	0.2570854867020111	0.2909790457093183	0.324172378076959	NA	NA	NA	NA	NA	NA	NA	NA	NA	NA
European Caucasian	high-affinity	1	TCEB3_m1	HLA-A02:01	0.0	0.03886988806503871	0.07702086384539447	0.11445559671892677	0.15117675606349512	0.18718701125695894	0.22248903167717776	0.2570854867020111	0.2909790457093183	0.324172378076959	NA	NA	NA	NA	NA	NA	NA	NA	NA	NA
European Caucasian	high-affinity	1	TCEB3_m1	HLA-A03:01	0.0	0.03886988806503871	0.07702086384539447	0.11445559671892677	0.15117675606349512	0.18718701125695894	0.22248903167717776	0.2570854867020111	0.2909790457093183	0.324172378076959	NA	NA	NA	NA	NA	NA	NA	NA	NA	NA
European Caucasian	high-affinity	1	TCEB3_m1	HLA-A24:02	0.0	0.03886988806503871	0.07702086384539447	0.11445559671892677	0.15117675606349512	0.18718701125695894	0.22248903167717776	0.2570854867020111	0.2909790457093183	0.324172378076959	NA	NA	NA	NA	NA	NA	NA	NA	NA	NA
European Caucasian	high-affinity	1	TCEB3_m1	HLA-A26:01	0.0	0.03886988806503871	0.07702086384539447	0.11445559671892677	0.15117675606349512	0.18718701125695894	0.22248903167717776	0.2570854867020111	0.2909790457093183	0.324172378076959	NA	NA	NA	NA	NA	NA	NA	NA	NA	NA
European Caucasian	high-affinity	1	TCEB3_m1	HLA-B07:02	0.0	0.03886988806503871	0.07702086384539447	0.11445559671892677	0.15117675606349512	0.18718701125695894	0.22248903167717776	0.2570854867020111	0.2909790457093183	0.324172378076959	NA	NA	NA	NA	NA	NA	NA	NA	NA	NA
European Caucasian	high-affinity	1	TCEB3_m1	HLA-B08:01	0.0	0.03886988806503871	0.07702086384539447	0.11445559671892677	0.15117675606349512	0.18718701125695894	0.22248903167717776	0.2570854867020111	0.2909790457093183	0.324172378076959	NA	NA	NA	NA	NA	NA	NA	NA	NA	NA
European Caucasian	high-affinity	1	TCEB3_m1	HLA-B15:01	0.0	0.03886988806503871	0.07702086384539447	0.11445559671892677	0.15117675606349512	0.18718701125695894	0.22248903167717776	0.2570854867020111	0.2909790457093183	0.324172378076959	NA	NA	NA	NA	NA	NA	NA	NA	NA	NA
European Caucasian	high-affinity	1	TCEB3_m1	HLA-B27:05	0.0	0.03886988806503871	0.07702086384539447	0.11445559671892677	0.15117675606349512	0.18718701125695894	0.22248903167717776	0.2570854867020111	0.2909790457093183	0.324172378076959	NA	NA	NA	NA	NA	NA	NA	NA	NA	NA
European Caucasian	high-affinity	1	TCEB3_m1	HLA-B39:01	0.0	0.03886988806503871	0.07702086384539447	0.11445559671892677	0.15117675606349512	0.18718701125695894	0.22248903167717776	0.2570854867020111	0.2909790457093183	0.324172378076959	NA	NA	NA	NA	NA	NA	NA	NA	NA	NA
European Caucasian	high-affinity	1	TCEB3_m1	HLA-B40:01	0.0	0.03886988806503871	0.07702086384539447	0.11445559671892677	0.15117675606349512	0.18718701125695894	0.22248903167717776	0.2570854867020111	0.2909790457093183	0.324172378076959	NA	NA	NA	NA	NA	NA	NA	NA	NA	NA
European Caucasian	high-affinity	1	TCEB3_m1	HLA-B58:01	0.0	0.03886988806503871	0.07702086384539447	0.11445559671892677	0.15117675606349512	0.18718701125695894	0.22248903167717776	0.2570854867020111	0.2909790457093183	0.324172378076959	NA	NA	NA	NA	NA	NA	NA	NA	NA	NA
European Caucasian	high-affinity	1	TCERG1_m1	HLA-A01:01	0.0	0.047509975	0.09501995	0.142529925	0.1900399	0.23754987500000002	0.28505985	0.33256982500000004	0.3800798	0.42758977500000006	NA	NA	NA	NA	NA	NA	NA	NA	NA	NA
European Caucasian	high-affinity	1	TCERG1_m1	HLA-A02:01	0.0	0.047509975	0.09501995	0.142529925	0.1900399	0.23754987500000002	0.28505985	0.33256982500000004	0.3800798	0.42758977500000006	NA	NA	NA	NA	NA	NA	NA	NA	NA	NA
European Caucasian	high-affinity	1	TCERG1_m1	HLA-A03:01	0.0	0.047509975	0.09501995	0.142529925	0.1900399	0.23754987500000002	0.28505985	0.33256982500000004	0.3800798	0.42758977500000006	NA	NA	NA	NA	NA	NA	NA	NA	NA	NA
European Caucasian	high-affinity	1	TCERG1_m1	HLA-A24:02	0.0	0.047509975	0.09501995	0.142529925	0.1900399	0.23754987500000002	0.28505985	0.33256982500000004	0.3800798	0.42758977500000006	NA	NA	NA	NA	NA	NA	NA	NA	NA	NA
European Caucasian	high-affinity	1	TCERG1_m1	HLA-A26:01	0.0	0.047509975	0.09501995	0.142529925	0.1900399	0.23754987500000002	0.28505985	0.33256982500000004	0.3800798	0.42758977500000006	NA	NA	NA	NA	NA	NA	NA	NA	NA	NA
European Caucasian	high-affinity	1	TCERG1_m1	HLA-B07:02	0.0	0.047509975	0.09501995	0.142529925	0.1900399	0.23754987500000002	0.28505985	0.33256982500000004	0.3800798	0.42758977500000006	NA	NA	NA	NA	NA	NA	NA	NA	NA	NA
European Caucasian	high-affinity	1	TCERG1_m1	HLA-B08:01	0.0	0.047509975	0.09501995	0.142529925	0.1900399	0.23754987500000002	0.28505985	0.33256982500000004	0.3800798	0.42758977500000006	NA	NA	NA	NA	NA	NA	NA	NA	NA	NA
European Caucasian	high-affinity	1	TCERG1_m1	HLA-B15:01	0.0	0.047509975	0.09501995	0.142529925	0.1900399	0.23754987500000002	0.28505985	0.33256982500000004	0.3800798	0.42758977500000006	NA	NA	NA	NA	NA	NA	NA	NA	NA	NA
European Caucasian	high-affinity	1	TCERG1_m1	HLA-B27:05	0.0	0.047509975	0.09501995	0.142529925	0.1900399	0.23754987500000002	0.28505985	0.33256982500000004	0.3800798	0.42758977500000006	NA	NA	NA	NA	NA	NA	NA	NA	NA	NA
European Caucasian	high-affinity	1	TCERG1_m1	HLA-B39:01	0.0	0.047509975	0.09501995	0.142529925	0.1900399	0.23754987500000002	0.28505985	0.33256982500000004	0.3800798	0.42758977500000006	NA	NA	NA	NA	NA	NA	NA	NA	NA	NA
European Caucasian	high-affinity	1	TCERG1_m1	HLA-B40:01	0.0	0.047509975	0.09501995	0.142529925	0.1900399	0.23754987500000002	0.28505985	0.33256982500000004	0.3800798	0.42758977500000006	NA	NA	NA	NA	NA	NA	NA	NA	NA	NA
European Caucasian	high-affinity	1	TCERG1_m1	HLA-B58:01	0.0	0.047509975	0.09501995	0.142529925	0.1900399	0.23754987500000002	0.28505985	0.33256982500000004	0.3800798	0.42758977500000006	NA	NA	NA	NA	NA	NA	NA	NA	NA	NA
European Caucasian	high-affinity	1	TCF1_m1	HLA-A01:01	0.0	0.049801832912915164	0.09833300565166066	0.14559351821623648	0.19158337060664263	0.2363025628228791	0.27975109486494587	0.32192896673284305	0.3628361784265705	0.40247272994612826	0.0	0.0036819737336399893	0.007270004391051114	0.010764091972233375	0.014164236477186771	0.017470437905911303	0.02068269625840697	0.023801011534673778	0.026825383734711716	0.029755812858520792
European Caucasian	high-affinity	1	TCF1_m1	HLA-A02:01	0.0	0.049801832912915164	0.09833300565166066	0.14559351821623648	0.19158337060664263	0.2363025628228791	0.27975109486494587	0.32192896673284305	0.3628361784265705	0.40247272994612826	0.0	0.0036819737336399893	0.007270004391051114	0.010764091972233375	0.014164236477186771	0.017470437905911303	0.02068269625840697	0.023801011534673778	0.026825383734711716	0.029755812858520792
European Caucasian	high-affinity	1	TCF1_m1	HLA-A03:01	0.0	0.049801832912915164	0.09833300565166066	0.14559351821623648	0.19158337060664263	0.2363025628228791	0.27975109486494587	0.32192896673284305	0.3628361784265705	0.40247272994612826	0.0	0.0036819737336399893	0.007270004391051114	0.010764091972233375	0.014164236477186771	0.017470437905911303	0.02068269625840697	0.023801011534673778	0.026825383734711716	0.029755812858520792
European Caucasian	high-affinity	1	TCF1_m1	HLA-A24:02	0.0	0.049801832912915164	0.09833300565166066	0.14559351821623648	0.19158337060664263	0.2363025628228791	0.27975109486494587	0.32192896673284305	0.3628361784265705	0.40247272994612826	0.0	0.0036819737336399893	0.007270004391051114	0.010764091972233375	0.014164236477186771	0.017470437905911303	0.02068269625840697	0.023801011534673778	0.026825383734711716	0.029755812858520792
European Caucasian	high-affinity	1	TCF1_m1	HLA-A26:01	0.0	0.049801832912915164	0.09833300565166066	0.14559351821623648	0.19158337060664263	0.2363025628228791	0.27975109486494587	0.32192896673284305	0.3628361784265705	0.40247272994612826	0.0	0.0036819737336399893	0.007270004391051114	0.010764091972233375	0.014164236477186771	0.017470437905911303	0.02068269625840697	0.023801011534673778	0.026825383734711716	0.029755812858520792
European Caucasian	high-affinity	1	TCF1_m1	HLA-B07:02	0.0	0.049801832912915164	0.09833300565166066	0.14559351821623648	0.19158337060664263	0.2363025628228791	0.27975109486494587	0.32192896673284305	0.3628361784265705	0.40247272994612826	0.0	0.0036819737336399893	0.007270004391051114	0.010764091972233375	0.014164236477186771	0.017470437905911303	0.02068269625840697	0.023801011534673778	0.026825383734711716	0.029755812858520792
European Caucasian	high-affinity	1	TCF1_m1	HLA-B08:01	0.0	0.049801832912915164	0.09833300565166066	0.14559351821623648	0.19158337060664263	0.2363025628228791	0.27975109486494587	0.32192896673284305	0.3628361784265705	0.40247272994612826	0.0	0.0036819737336399893	0.007270004391051114	0.010764091972233375	0.014164236477186771	0.017470437905911303	0.02068269625840697	0.023801011534673778	0.026825383734711716	0.029755812858520792
European Caucasian	high-affinity	1	TCF1_m1	HLA-B15:01	0.0	0.049801832912915164	0.09833300565166066	0.14559351821623648	0.19158337060664263	0.2363025628228791	0.27975109486494587	0.32192896673284305	0.3628361784265705	0.40247272994612826	0.0	0.0036819737336399893	0.007270004391051114	0.010764091972233375	0.014164236477186771	0.017470437905911303	0.02068269625840697	0.023801011534673778	0.026825383734711716	0.029755812858520792
European Caucasian	high-affinity	1	TCF1_m1	HLA-B27:05	0.0	0.049801832912915164	0.09833300565166066	0.14559351821623648	0.19158337060664263	0.2363025628228791	0.27975109486494587	0.32192896673284305	0.3628361784265705	0.40247272994612826	0.0	0.0036819737336399893	0.007270004391051114	0.010764091972233375	0.014164236477186771	0.017470437905911303	0.02068269625840697	0.023801011534673778	0.026825383734711716	0.029755812858520792
European Caucasian	high-affinity	1	TCF1_m1	HLA-B39:01	0.0	0.049801832912915164	0.09833300565166066	0.14559351821623648	0.19158337060664263	0.2363025628228791	0.27975109486494587	0.32192896673284305	0.3628361784265705	0.40247272994612826	0.0	0.0036819737336399893	0.007270004391051114	0.010764091972233375	0.014164236477186771	0.017470437905911303	0.02068269625840697	0.023801011534673778	0.026825383734711716	0.029755812858520792
European Caucasian	high-affinity	1	TCF1_m1	HLA-B40:01	0.0	0.049801832912915164	0.09833300565166066	0.14559351821623648	0.19158337060664263	0.2363025628228791	0.27975109486494587	0.32192896673284305	0.3628361784265705	0.40247272994612826	0.0	0.0036819737336399893	0.007270004391051114	0.010764091972233375	0.014164236477186771	0.017470437905911303	0.02068269625840697	0.023801011534673778	0.026825383734711716	0.029755812858520792
European Caucasian	high-affinity	1	TCF1_m1	HLA-B58:01	0.0	0.049801832912915164	0.09833300565166066	0.14559351821623648	0.19158337060664263	0.2363025628228791	0.27975109486494587	0.32192896673284305	0.3628361784265705	0.40247272994612826	0.0	0.0036819737336399893	0.007270004391051114	0.010764091972233375	0.014164236477186771	0.017470437905911303	0.02068269625840697	0.023801011534673778	0.026825383734711716	0.029755812858520792
European Caucasian	high-affinity	1	TFDP2_m1	HLA-A01:01	0.0	0.0	0.0	0.0	0.0	0.0	0.0	0.0	0.0	0.0	NA	NA	NA	NA	NA	NA	NA	NA	NA	NA
European Caucasian	high-affinity	1	TFDP2_m1	HLA-A02:01	0.0	0.0	0.0	0.0	0.0	0.0	0.0	0.0	0.0	0.0	NA	NA	NA	NA	NA	NA	NA	NA	NA	NA
European Caucasian	high-affinity	1	TFDP2_m1	HLA-A03:01	0.0	0.0	0.0	0.0	0.0	0.0	0.0	0.0	0.0	0.0	NA	NA	NA	NA	NA	NA	NA	NA	NA	NA
European Caucasian	high-affinity	1	TFDP2_m1	HLA-A24:02	0.0	0.0	0.0	0.0	0.0	0.0	0.0	0.0	0.0	0.0	NA	NA	NA	NA	NA	NA	NA	NA	NA	NA
European Caucasian	high-affinity	1	TFDP2_m1	HLA-A26:01	0.0	0.0	0.0	0.0	0.0	0.0	0.0	0.0	0.0	0.0	NA	NA	NA	NA	NA	NA	NA	NA	NA	NA
European Caucasian	high-affinity	1	TFDP2_m1	HLA-B07:02	0.0	0.0	0.0	0.0	0.0	0.0	0.0	0.0	0.0	0.0	NA	NA	NA	NA	NA	NA	NA	NA	NA	NA
European Caucasian	high-affinity	1	TFDP2_m1	HLA-B08:01	0.0	0.0	0.0	0.0	0.0	0.0	0.0	0.0	0.0	0.0	NA	NA	NA	NA	NA	NA	NA	NA	NA	NA
European Caucasian	high-affinity	1	TFDP2_m1	HLA-B15:01	0.0	0.0	0.0	0.0	0.0	0.0	0.0	0.0	0.0	0.0	NA	NA	NA	NA	NA	NA	NA	NA	NA	NA
European Caucasian	high-affinity	1	TFDP2_m1	HLA-B27:05	0.0	0.0	0.0	0.0	0.0	0.0	0.0	0.0	0.0	0.0	NA	NA	NA	NA	NA	NA	NA	NA	NA	NA
European Caucasian	high-affinity	1	TFDP2_m1	HLA-B39:01	0.0	0.0	0.0	0.0	0.0	0.0	0.0	0.0	0.0	0.0	NA	NA	NA	NA	NA	NA	NA	NA	NA	NA
European Caucasian	high-affinity	1	TFDP2_m1	HLA-B40:01	0.0	0.0	0.0	0.0	0.0	0.0	0.0	0.0	0.0	0.0	NA	NA	NA	NA	NA	NA	NA	NA	NA	NA
European Caucasian	high-affinity	1	TFDP2_m1	HLA-B58:01	0.0	0.0	0.0	0.0	0.0	0.0	0.0	0.0	0.0	0.0	NA	NA	NA	NA	NA	NA	NA	NA	NA	NA
European Caucasian	high-affinity	1	TFE3_m1	HLA-A01:01	0.0	0.11447941650640152	0.21340403796106938	0.2996686188491469	0.37537239558706675	0.4421032638169563	0.5011259975097774	0.5535026009247078	0.6001659923780307	0.6419626024777284	0.0	0.002642329681590085	0.004925635025788058	0.006916730626260043	0.008664069513787382	0.010204302327537391	0.011566621649949446	0.012775539882131424	0.01385258995841197	0.01481730856745645
European Caucasian	high-affinity	1	TFE3_m1	HLA-A02:01	0.0	0.11447941650640152	0.21340403796106938	0.2996686188491469	0.37537239558706675	0.4421032638169563	0.5011259975097774	0.5535026009247078	0.6001659923780307	0.6419626024777284	0.0	0.002642329681590085	0.004925635025788058	0.006916730626260043	0.008664069513787382	0.010204302327537391	0.011566621649949446	0.012775539882131424	0.01385258995841197	0.01481730856745645
European Caucasian	high-affinity	1	TFE3_m1	HLA-A03:01	0.0	0.11447941650640152	0.21340403796106938	0.2996686188491469	0.37537239558706675	0.4421032638169563	0.5011259975097774	0.5535026009247078	0.6001659923780307	0.6419626024777284	0.0	0.002642329681590085	0.004925635025788058	0.006916730626260043	0.008664069513787382	0.010204302327537391	0.011566621649949446	0.012775539882131424	0.01385258995841197	0.01481730856745645
European Caucasian	high-affinity	1	TFE3_m1	HLA-A24:02	0.0	0.11447941650640152	0.21340403796106938	0.2996686188491469	0.37537239558706675	0.4421032638169563	0.5011259975097774	0.5535026009247078	0.6001659923780307	0.6419626024777284	0.0	0.002642329681590085	0.004925635025788058	0.006916730626260043	0.008664069513787382	0.010204302327537391	0.011566621649949446	0.012775539882131424	0.01385258995841197	0.01481730856745645
European Caucasian	high-affinity	1	TFE3_m1	HLA-A26:01	0.0	0.11447941650640152	0.21340403796106938	0.2996686188491469	0.37537239558706675	0.4421032638169563	0.5011259975097774	0.5535026009247078	0.6001659923780307	0.6419626024777284	0.0	0.002642329681590085	0.004925635025788058	0.006916730626260043	0.008664069513787382	0.010204302327537391	0.011566621649949446	0.012775539882131424	0.01385258995841197	0.01481730856745645
European Caucasian	high-affinity	1	TFE3_m1	HLA-B07:02	0.0	0.11447941650640152	0.21340403796106938	0.2996686188491469	0.37537239558706675	0.4421032638169563	0.5011259975097774	0.5535026009247078	0.6001659923780307	0.6419626024777284	0.0	0.002642329681590085	0.004925635025788058	0.006916730626260043	0.008664069513787382	0.010204302327537391	0.011566621649949446	0.012775539882131424	0.01385258995841197	0.01481730856745645
European Caucasian	high-affinity	1	TFE3_m1	HLA-B08:01	0.0	0.11447941650640152	0.21340403796106938	0.2996686188491469	0.37537239558706675	0.4421032638169563	0.5011259975097774	0.5535026009247078	0.6001659923780307	0.6419626024777284	0.0	0.002642329681590085	0.004925635025788058	0.006916730626260043	0.008664069513787382	0.010204302327537391	0.011566621649949446	0.012775539882131424	0.01385258995841197	0.01481730856745645
European Caucasian	high-affinity	1	TFE3_m1	HLA-B15:01	0.0	0.11447941650640152	0.21340403796106938	0.2996686188491469	0.37537239558706675	0.4421032638169563	0.5011259975097774	0.5535026009247078	0.6001659923780307	0.6419626024777284	0.0	0.002642329681590085	0.004925635025788058	0.006916730626260043	0.008664069513787382	0.010204302327537391	0.011566621649949446	0.012775539882131424	0.01385258995841197	0.01481730856745645
European Caucasian	high-affinity	1	TFE3_m1	HLA-B27:05	0.0	0.11447941650640152	0.21340403796106938	0.2996686188491469	0.37537239558706675	0.4421032638169563	0.5011259975097774	0.5535026009247078	0.6001659923780307	0.6419626024777284	0.0	0.002642329681590085	0.004925635025788058	0.006916730626260043	0.008664069513787382	0.010204302327537391	0.011566621649949446	0.012775539882131424	0.01385258995841197	0.01481730856745645
European Caucasian	high-affinity	1	TFE3_m1	HLA-B39:01	0.0	0.11447941650640152	0.21340403796106938	0.2996686188491469	0.37537239558706675	0.4421032638169563	0.5011259975097774	0.5535026009247078	0.6001659923780307	0.6419626024777284	0.0	0.002642329681590085	0.004925635025788058	0.006916730626260043	0.008664069513787382	0.010204302327537391	0.011566621649949446	0.012775539882131424	0.01385258995841197	0.01481730856745645
European Caucasian	high-affinity	1	TFE3_m1	HLA-B40:01	0.0	0.11447941650640152	0.21340403796106938	0.2996686188491469	0.37537239558706675	0.4421032638169563	0.5011259975097774	0.5535026009247078	0.6001659923780307	0.6419626024777284	0.0	0.002642329681590085	0.004925635025788058	0.006916730626260043	0.008664069513787382	0.010204302327537391	0.011566621649949446	0.012775539882131424	0.01385258995841197	0.01481730856745645
European Caucasian	high-affinity	1	TFE3_m1	HLA-B58:01	0.0	0.11447941650640152	0.21340403796106938	0.2996686188491469	0.37537239558706675	0.4421032638169563	0.5011259975097774	0.5535026009247078	0.6001659923780307	0.6419626024777284	0.0	0.002642329681590085	0.004925635025788058	0.006916730626260043	0.008664069513787382	0.010204302327537391	0.011566621649949446	0.012775539882131424	0.01385258995841197	0.01481730856745645
European Caucasian	high-affinity	1	TGFBR2_m1	HLA-A01:01	0.0	0.049801832912915164	0.09833300565166066	0.14559351821623648	0.19158337060664263	0.2363025628228791	0.27975109486494587	0.32192896673284305	0.3628361784265705	0.40247272994612826	0.0	0.018024693229388728	0.03558949856914377	0.052694416019265125	0.0693394455797528	0.08552458725060678	0.10124984103182706	0.1165152069234137	0.13132068492536664	0.14566627503768587
European Caucasian	high-affinity	1	TGFBR2_m1	HLA-A02:01	0.0	0.049801832912915164	0.09833300565166066	0.14559351821623648	0.19158337060664263	0.2363025628228791	0.27975109486494587	0.32192896673284305	0.3628361784265705	0.40247272994612826	0.0	0.018024693229388728	0.03558949856914377	0.052694416019265125	0.0693394455797528	0.08552458725060678	0.10124984103182706	0.1165152069234137	0.13132068492536664	0.14566627503768587
European Caucasian	high-affinity	1	TGFBR2_m1	HLA-A03:01	0.0	0.049801832912915164	0.09833300565166066	0.14559351821623648	0.19158337060664263	0.2363025628228791	0.27975109486494587	0.32192896673284305	0.3628361784265705	0.40247272994612826	0.0	0.018024693229388728	0.03558949856914377	0.052694416019265125	0.0693394455797528	0.08552458725060678	0.10124984103182706	0.1165152069234137	0.13132068492536664	0.14566627503768587
European Caucasian	high-affinity	1	TGFBR2_m1	HLA-A24:02	0.0	0.049801832912915164	0.09833300565166066	0.14559351821623648	0.19158337060664263	0.2363025628228791	0.27975109486494587	0.32192896673284305	0.3628361784265705	0.40247272994612826	0.0	0.018024693229388728	0.03558949856914377	0.052694416019265125	0.0693394455797528	0.08552458725060678	0.10124984103182706	0.1165152069234137	0.13132068492536664	0.14566627503768587
European Caucasian	high-affinity	1	TGFBR2_m1	HLA-A26:01	0.0	0.049801832912915164	0.09833300565166066	0.14559351821623648	0.19158337060664263	0.2363025628228791	0.27975109486494587	0.32192896673284305	0.3628361784265705	0.40247272994612826	0.0	0.018024693229388728	0.03558949856914377	0.052694416019265125	0.0693394455797528	0.08552458725060678	0.10124984103182706	0.1165152069234137	0.13132068492536664	0.14566627503768587
European Caucasian	high-affinity	1	TGFBR2_m1	HLA-B07:02	0.0	0.049801832912915164	0.09833300565166066	0.14559351821623648	0.19158337060664263	0.2363025628228791	0.27975109486494587	0.32192896673284305	0.3628361784265705	0.40247272994612826	0.0	0.018024693229388728	0.03558949856914377	0.052694416019265125	0.0693394455797528	0.08552458725060678	0.10124984103182706	0.1165152069234137	0.13132068492536664	0.14566627503768587
European Caucasian	high-affinity	1	TGFBR2_m1	HLA-B08:01	0.0	0.049801832912915164	0.09833300565166066	0.14559351821623648	0.19158337060664263	0.2363025628228791	0.27975109486494587	0.32192896673284305	0.3628361784265705	0.40247272994612826	0.0	0.018024693229388728	0.03558949856914377	0.052694416019265125	0.0693394455797528	0.08552458725060678	0.10124984103182706	0.1165152069234137	0.13132068492536664	0.14566627503768587
European Caucasian	high-affinity	1	TGFBR2_m1	HLA-B15:01	0.0	0.049801832912915164	0.09833300565166066	0.14559351821623648	0.19158337060664263	0.2363025628228791	0.27975109486494587	0.32192896673284305	0.3628361784265705	0.40247272994612826	0.0	0.018024693229388728	0.03558949856914377	0.052694416019265125	0.0693394455797528	0.08552458725060678	0.10124984103182706	0.1165152069234137	0.13132068492536664	0.14566627503768587
European Caucasian	high-affinity	1	TGFBR2_m1	HLA-B27:05	0.0	0.049801832912915164	0.09833300565166066	0.14559351821623648	0.19158337060664263	0.2363025628228791	0.27975109486494587	0.32192896673284305	0.3628361784265705	0.40247272994612826	0.0	0.018024693229388728	0.03558949856914377	0.052694416019265125	0.0693394455797528	0.08552458725060678	0.10124984103182706	0.1165152069234137	0.13132068492536664	0.14566627503768587
European Caucasian	high-affinity	1	TGFBR2_m1	HLA-B39:01	0.0	0.049801832912915164	0.09833300565166066	0.14559351821623648	0.19158337060664263	0.2363025628228791	0.27975109486494587	0.32192896673284305	0.3628361784265705	0.40247272994612826	0.0	0.018024693229388728	0.03558949856914377	0.052694416019265125	0.0693394455797528	0.08552458725060678	0.10124984103182706	0.1165152069234137	0.13132068492536664	0.14566627503768587
European Caucasian	high-affinity	1	TGFBR2_m1	HLA-B40:01	0.0	0.049801832912915164	0.09833300565166066	0.14559351821623648	0.19158337060664263	0.2363025628228791	0.27975109486494587	0.32192896673284305	0.3628361784265705	0.40247272994612826	0.0	0.018024693229388728	0.03558949856914377	0.052694416019265125	0.0693394455797528	0.08552458725060678	0.10124984103182706	0.1165152069234137	0.13132068492536664	0.14566627503768587
European Caucasian	high-affinity	1	TGFBR2_m1	HLA-B58:01	0.0	0.049801832912915164	0.09833300565166066	0.14559351821623648	0.19158337060664263	0.2363025628228791	0.27975109486494587	0.32192896673284305	0.3628361784265705	0.40247272994612826	0.0	0.018024693229388728	0.03558949856914377	0.052694416019265125	0.0693394455797528	0.08552458725060678	0.10124984103182706	0.1165152069234137	0.13132068492536664	0.14566627503768587
European Caucasian	high-affinity	1	TLOC1_m1	HLA-A01:01	0.0	0.1256965130456101	0.227806169868087	0.3108791543942146	0.3787064369783856	0.4344343729661754	0.48066500060281747	0.519543185515023	0.552831715928837	0.581975410133609	NA	NA	NA	NA	NA	NA	NA	NA	NA	NA
European Caucasian	high-affinity	1	TLOC1_m1	HLA-A02:01	0.0	0.1256965130456101	0.227806169868087	0.3108791543942146	0.3787064369783856	0.4344343729661754	0.48066500060281747	0.519543185515023	0.552831715928837	0.581975410133609	NA	NA	NA	NA	NA	NA	NA	NA	NA	NA
European Caucasian	high-affinity	1	TLOC1_m1	HLA-A03:01	0.0	0.1256965130456101	0.227806169868087	0.3108791543942146	0.3787064369783856	0.4344343729661754	0.48066500060281747	0.519543185515023	0.552831715928837	0.581975410133609	NA	NA	NA	NA	NA	NA	NA	NA	NA	NA
European Caucasian	high-affinity	1	TLOC1_m1	HLA-A24:02	0.0	0.1256965130456101	0.227806169868087	0.3108791543942146	0.3787064369783856	0.4344343729661754	0.48066500060281747	0.519543185515023	0.552831715928837	0.581975410133609	NA	NA	NA	NA	NA	NA	NA	NA	NA	NA
European Caucasian	high-affinity	1	TLOC1_m1	HLA-A26:01	0.0	0.1256965130456101	0.227806169868087	0.3108791543942146	0.3787064369783856	0.4344343729661754	0.48066500060281747	0.519543185515023	0.552831715928837	0.581975410133609	NA	NA	NA	NA	NA	NA	NA	NA	NA	NA
European Caucasian	high-affinity	1	TLOC1_m1	HLA-B07:02	0.0	0.1256965130456101	0.227806169868087	0.3108791543942146	0.3787064369783856	0.4344343729661754	0.48066500060281747	0.519543185515023	0.552831715928837	0.581975410133609	NA	NA	NA	NA	NA	NA	NA	NA	NA	NA
European Caucasian	high-affinity	1	TLOC1_m1	HLA-B08:01	0.0	0.1256965130456101	0.227806169868087	0.3108791543942146	0.3787064369783856	0.4344343729661754	0.48066500060281747	0.519543185515023	0.552831715928837	0.581975410133609	NA	NA	NA	NA	NA	NA	NA	NA	NA	NA
European Caucasian	high-affinity	1	TLOC1_m1	HLA-B15:01	0.0	0.1256965130456101	0.227806169868087	0.3108791543942146	0.3787064369783856	0.4344343729661754	0.48066500060281747	0.519543185515023	0.552831715928837	0.581975410133609	NA	NA	NA	NA	NA	NA	NA	NA	NA	NA
European Caucasian	high-affinity	1	TLOC1_m1	HLA-B27:05	0.0	0.1256965130456101	0.227806169868087	0.3108791543942146	0.3787064369783856	0.4344343729661754	0.48066500060281747	0.519543185515023	0.552831715928837	0.581975410133609	NA	NA	NA	NA	NA	NA	NA	NA	NA	NA
European Caucasian	high-affinity	1	TLOC1_m1	HLA-B39:01	0.0	0.1256965130456101	0.227806169868087	0.3108791543942146	0.3787064369783856	0.4344343729661754	0.48066500060281747	0.519543185515023	0.552831715928837	0.581975410133609	NA	NA	NA	NA	NA	NA	NA	NA	NA	NA
European Caucasian	high-affinity	1	TLOC1_m1	HLA-B40:01	0.0	0.1256965130456101	0.227806169868087	0.3108791543942146	0.3787064369783856	0.4344343729661754	0.48066500060281747	0.519543185515023	0.552831715928837	0.581975410133609	NA	NA	NA	NA	NA	NA	NA	NA	NA	NA
European Caucasian	high-affinity	1	TLOC1_m1	HLA-B58:01	0.0	0.1256965130456101	0.227806169868087	0.3108791543942146	0.3787064369783856	0.4344343729661754	0.48066500060281747	0.519543185515023	0.552831715928837	0.581975410133609	NA	NA	NA	NA	NA	NA	NA	NA	NA	NA
European Caucasian	high-affinity	1	TMEM97_m1	HLA-A01:01	0.0	0.20168247341382706	0.35723017751370595	0.47738991226885874	0.570198245679066	0.6417170766795998	0.6965508778373088	0.7382148494222908	0.7694007246759332	0.7921717582673983	0.0	0.017980377097595292	0.03184775153544392	0.04256022102411171	0.050834260925887685	0.05721030109042002	0.06209883902741347	0.06581326154416008	0.06859354179205501	0.07062362285931983
European Caucasian	high-affinity	1	TMEM97_m1	HLA-A02:01	0.0	0.20168247341382706	0.35723017751370595	0.47738991226885874	0.570198245679066	0.6417170766795998	0.6965508778373088	0.7382148494222908	0.7694007246759332	0.7921717582673983	0.0	0.017980377097595292	0.03184775153544392	0.04256022102411171	0.050834260925887685	0.05721030109042002	0.06209883902741347	0.06581326154416008	0.06859354179205501	0.07062362285931983
European Caucasian	high-affinity	1	TMEM97_m1	HLA-A03:01	0.0	0.20168247341382706	0.35723017751370595	0.47738991226885874	0.570198245679066	0.6417170766795998	0.6965508778373088	0.7382148494222908	0.7694007246759332	0.7921717582673983	0.0	0.017980377097595292	0.03184775153544392	0.04256022102411171	0.050834260925887685	0.05721030109042002	0.06209883902741347	0.06581326154416008	0.06859354179205501	0.07062362285931983
European Caucasian	high-affinity	1	TMEM97_m1	HLA-A24:02	0.0	0.20168247341382706	0.35723017751370595	0.47738991226885874	0.570198245679066	0.6417170766795998	0.6965508778373088	0.7382148494222908	0.7694007246759332	0.7921717582673983	0.0	0.017980377097595292	0.03184775153544392	0.04256022102411171	0.050834260925887685	0.05721030109042002	0.06209883902741347	0.06581326154416008	0.06859354179205501	0.07062362285931983
European Caucasian	high-affinity	1	TMEM97_m1	HLA-A26:01	0.0	0.20168247341382706	0.35723017751370595	0.47738991226885874	0.570198245679066	0.6417170766795998	0.6965508778373088	0.7382148494222908	0.7694007246759332	0.7921717582673983	0.0	0.017980377097595292	0.03184775153544392	0.04256022102411171	0.050834260925887685	0.05721030109042002	0.06209883902741347	0.06581326154416008	0.06859354179205501	0.07062362285931983
European Caucasian	high-affinity	1	TMEM97_m1	HLA-B07:02	0.0	0.20168247341382706	0.35723017751370595	0.47738991226885874	0.570198245679066	0.6417170766795998	0.6965508778373088	0.7382148494222908	0.7694007246759332	0.7921717582673983	0.0	0.017980377097595292	0.03184775153544392	0.04256022102411171	0.050834260925887685	0.05721030109042002	0.06209883902741347	0.06581326154416008	0.06859354179205501	0.07062362285931983
European Caucasian	high-affinity	1	TMEM97_m1	HLA-B08:01	0.0	0.20168247341382706	0.35723017751370595	0.47738991226885874	0.570198245679066	0.6417170766795998	0.6965508778373088	0.7382148494222908	0.7694007246759332	0.7921717582673983	0.0	0.017980377097595292	0.03184775153544392	0.04256022102411171	0.050834260925887685	0.05721030109042002	0.06209883902741347	0.06581326154416008	0.06859354179205501	0.07062362285931983
European Caucasian	high-affinity	1	TMEM97_m1	HLA-B15:01	0.0	0.20168247341382706	0.35723017751370595	0.47738991226885874	0.570198245679066	0.6417170766795998	0.6965508778373088	0.7382148494222908	0.7694007246759332	0.7921717582673983	0.0	0.017980377097595292	0.03184775153544392	0.04256022102411171	0.050834260925887685	0.05721030109042002	0.06209883902741347	0.06581326154416008	0.06859354179205501	0.07062362285931983
European Caucasian	high-affinity	1	TMEM97_m1	HLA-B27:05	0.0	0.20168247341382706	0.35723017751370595	0.47738991226885874	0.570198245679066	0.6417170766795998	0.6965508778373088	0.7382148494222908	0.7694007246759332	0.7921717582673983	0.0	0.017980377097595292	0.03184775153544392	0.04256022102411171	0.050834260925887685	0.05721030109042002	0.06209883902741347	0.06581326154416008	0.06859354179205501	0.07062362285931983
European Caucasian	high-affinity	1	TMEM97_m1	HLA-B39:01	0.0	0.20168247341382706	0.35723017751370595	0.47738991226885874	0.570198245679066	0.6417170766795998	0.6965508778373088	0.7382148494222908	0.7694007246759332	0.7921717582673983	0.0	0.017980377097595292	0.03184775153544392	0.04256022102411171	0.050834260925887685	0.05721030109042002	0.06209883902741347	0.06581326154416008	0.06859354179205501	0.07062362285931983
European Caucasian	high-affinity	1	TMEM97_m1	HLA-B40:01	0.0	0.20168247341382706	0.35723017751370595	0.47738991226885874	0.570198245679066	0.6417170766795998	0.6965508778373088	0.7382148494222908	0.7694007246759332	0.7921717582673983	0.0	0.017980377097595292	0.03184775153544392	0.04256022102411171	0.050834260925887685	0.05721030109042002	0.06209883902741347	0.06581326154416008	0.06859354179205501	0.07062362285931983
European Caucasian	high-affinity	1	TMEM97_m1	HLA-B58:01	0.0	0.20168247341382706	0.35723017751370595	0.47738991226885874	0.570198245679066	0.6417170766795998	0.6965508778373088	0.7382148494222908	0.7694007246759332	0.7921717582673983	0.0	0.017980377097595292	0.03184775153544392	0.04256022102411171	0.050834260925887685	0.05721030109042002	0.06209883902741347	0.06581326154416008	0.06859354179205501	0.07062362285931983
European Caucasian	high-affinity	1	TNKS2_m1	HLA-A01:01	0.0	0.09394526802236713	0.18189763621962962	0.264092614281328	0.34076091741823084	0.4121284924400372	0.4784165438330801	0.5398415598380294	0.5966153385275945	0.6489450138842281	NA	NA	NA	NA	NA	NA	NA	NA	NA	NA
European Caucasian	high-affinity	1	TNKS2_m1	HLA-A02:01	0.0	0.09394526802236713	0.18189763621962962	0.264092614281328	0.34076091741823084	0.4121284924400372	0.4784165438330801	0.5398415598380294	0.5966153385275945	0.6489450138842281	NA	NA	NA	NA	NA	NA	NA	NA	NA	NA
European Caucasian	high-affinity	1	TNKS2_m1	HLA-A03:01	0.0	0.09394526802236713	0.18189763621962962	0.264092614281328	0.34076091741823084	0.4121284924400372	0.4784165438330801	0.5398415598380294	0.5966153385275945	0.6489450138842281	NA	NA	NA	NA	NA	NA	NA	NA	NA	NA
European Caucasian	high-affinity	1	TNKS2_m1	HLA-A24:02	0.0	0.09394526802236713	0.18189763621962962	0.264092614281328	0.34076091741823084	0.4121284924400372	0.4784165438330801	0.5398415598380294	0.5966153385275945	0.6489450138842281	NA	NA	NA	NA	NA	NA	NA	NA	NA	NA
European Caucasian	high-affinity	1	TNKS2_m1	HLA-A26:01	0.0	0.09394526802236713	0.18189763621962962	0.264092614281328	0.34076091741823084	0.4121284924400372	0.4784165438330801	0.5398415598380294	0.5966153385275945	0.6489450138842281	NA	NA	NA	NA	NA	NA	NA	NA	NA	NA
European Caucasian	high-affinity	1	TNKS2_m1	HLA-B07:02	0.0	0.09394526802236713	0.18189763621962962	0.264092614281328	0.34076091741823084	0.4121284924400372	0.4784165438330801	0.5398415598380294	0.5966153385275945	0.6489450138842281	NA	NA	NA	NA	NA	NA	NA	NA	NA	NA
European Caucasian	high-affinity	1	TNKS2_m1	HLA-B08:01	0.0	0.09394526802236713	0.18189763621962962	0.264092614281328	0.34076091741823084	0.4121284924400372	0.4784165438330801	0.5398415598380294	0.5966153385275945	0.6489450138842281	NA	NA	NA	NA	NA	NA	NA	NA	NA	NA
European Caucasian	high-affinity	1	TNKS2_m1	HLA-B15:01	0.0	0.09394526802236713	0.18189763621962962	0.264092614281328	0.34076091741823084	0.4121284924400372	0.4784165438330801	0.5398415598380294	0.5966153385275945	0.6489450138842281	NA	NA	NA	NA	NA	NA	NA	NA	NA	NA
European Caucasian	high-affinity	1	TNKS2_m1	HLA-B27:05	0.0	0.09394526802236713	0.18189763621962962	0.264092614281328	0.34076091741823084	0.4121284924400372	0.4784165438330801	0.5398415598380294	0.5966153385275945	0.6489450138842281	NA	NA	NA	NA	NA	NA	NA	NA	NA	NA
European Caucasian	high-affinity	1	TNKS2_m1	HLA-B39:01	0.0	0.09394526802236713	0.18189763621962962	0.264092614281328	0.34076091741823084	0.4121284924400372	0.4784165438330801	0.5398415598380294	0.5966153385275945	0.6489450138842281	NA	NA	NA	NA	NA	NA	NA	NA	NA	NA
European Caucasian	high-affinity	1	TNKS2_m1	HLA-B40:01	0.0	0.09394526802236713	0.18189763621962962	0.264092614281328	0.34076091741823084	0.4121284924400372	0.4784165438330801	0.5398415598380294	0.5966153385275945	0.6489450138842281	NA	NA	NA	NA	NA	NA	NA	NA	NA	NA
European Caucasian	high-affinity	1	TNKS2_m1	HLA-B58:01	0.0	0.09394526802236713	0.18189763621962962	0.264092614281328	0.34076091741823084	0.4121284924400372	0.4784165438330801	0.5398415598380294	0.5966153385275945	0.6489450138842281	NA	NA	NA	NA	NA	NA	NA	NA	NA	NA
European Caucasian	high-affinity	1	TNRC6C_m1	HLA-A01:01	0.0	0.047509975	0.09501995	0.142529925	0.1900399	0.23754987500000002	0.28505985	0.33256982500000004	0.3800798	0.42758977500000006	NA	NA	NA	NA	NA	NA	NA	NA	NA	NA
European Caucasian	high-affinity	1	TNRC6C_m1	HLA-A02:01	0.0	0.047509975	0.09501995	0.142529925	0.1900399	0.23754987500000002	0.28505985	0.33256982500000004	0.3800798	0.42758977500000006	NA	NA	NA	NA	NA	NA	NA	NA	NA	NA
European Caucasian	high-affinity	1	TNRC6C_m1	HLA-A03:01	0.0	0.047509975	0.09501995	0.142529925	0.1900399	0.23754987500000002	0.28505985	0.33256982500000004	0.3800798	0.42758977500000006	NA	NA	NA	NA	NA	NA	NA	NA	NA	NA
European Caucasian	high-affinity	1	TNRC6C_m1	HLA-A24:02	0.0	0.047509975	0.09501995	0.142529925	0.1900399	0.23754987500000002	0.28505985	0.33256982500000004	0.3800798	0.42758977500000006	NA	NA	NA	NA	NA	NA	NA	NA	NA	NA
European Caucasian	high-affinity	1	TNRC6C_m1	HLA-A26:01	0.0	0.047509975	0.09501995	0.142529925	0.1900399	0.23754987500000002	0.28505985	0.33256982500000004	0.3800798	0.42758977500000006	NA	NA	NA	NA	NA	NA	NA	NA	NA	NA
European Caucasian	high-affinity	1	TNRC6C_m1	HLA-B07:02	0.0	0.047509975	0.09501995	0.142529925	0.1900399	0.23754987500000002	0.28505985	0.33256982500000004	0.3800798	0.42758977500000006	NA	NA	NA	NA	NA	NA	NA	NA	NA	NA
European Caucasian	high-affinity	1	TNRC6C_m1	HLA-B08:01	0.0	0.047509975	0.09501995	0.142529925	0.1900399	0.23754987500000002	0.28505985	0.33256982500000004	0.3800798	0.42758977500000006	NA	NA	NA	NA	NA	NA	NA	NA	NA	NA
European Caucasian	high-affinity	1	TNRC6C_m1	HLA-B15:01	0.0	0.047509975	0.09501995	0.142529925	0.1900399	0.23754987500000002	0.28505985	0.33256982500000004	0.3800798	0.42758977500000006	NA	NA	NA	NA	NA	NA	NA	NA	NA	NA
European Caucasian	high-affinity	1	TNRC6C_m1	HLA-B27:05	0.0	0.047509975	0.09501995	0.142529925	0.1900399	0.23754987500000002	0.28505985	0.33256982500000004	0.3800798	0.42758977500000006	NA	NA	NA	NA	NA	NA	NA	NA	NA	NA
European Caucasian	high-affinity	1	TNRC6C_m1	HLA-B39:01	0.0	0.047509975	0.09501995	0.142529925	0.1900399	0.23754987500000002	0.28505985	0.33256982500000004	0.3800798	0.42758977500000006	NA	NA	NA	NA	NA	NA	NA	NA	NA	NA
European Caucasian	high-affinity	1	TNRC6C_m1	HLA-B40:01	0.0	0.047509975	0.09501995	0.142529925	0.1900399	0.23754987500000002	0.28505985	0.33256982500000004	0.3800798	0.42758977500000006	NA	NA	NA	NA	NA	NA	NA	NA	NA	NA
European Caucasian	high-affinity	1	TNRC6C_m1	HLA-B58:01	0.0	0.047509975	0.09501995	0.142529925	0.1900399	0.23754987500000002	0.28505985	0.33256982500000004	0.3800798	0.42758977500000006	NA	NA	NA	NA	NA	NA	NA	NA	NA	NA
European Caucasian	high-affinity	1	TOPBP1_m1	HLA-A01:01	0.0	0.24177999566614553	0.4119413694405268	0.5316393428270281	0.6157510708271211	0.6747532116577432	0.7160608215977201	0.7449747556497976	0.7653474925180227	0.7800481063225986	NA	NA	NA	NA	NA	NA	NA	NA	NA	NA
European Caucasian	high-affinity	1	TOPBP1_m1	HLA-A02:01	0.0	0.24177999566614553	0.4119413694405268	0.5316393428270281	0.6157510708271211	0.6747532116577432	0.7160608215977201	0.7449747556497976	0.7653474925180227	0.7800481063225986	NA	NA	NA	NA	NA	NA	NA	NA	NA	NA
European Caucasian	high-affinity	1	TOPBP1_m1	HLA-A03:01	0.0	0.24177999566614553	0.4119413694405268	0.5316393428270281	0.6157510708271211	0.6747532116577432	0.7160608215977201	0.7449747556497976	0.7653474925180227	0.7800481063225986	NA	NA	NA	NA	NA	NA	NA	NA	NA	NA
European Caucasian	high-affinity	1	TOPBP1_m1	HLA-A24:02	0.0	0.24177999566614553	0.4119413694405268	0.5316393428270281	0.6157510708271211	0.6747532116577432	0.7160608215977201	0.7449747556497976	0.7653474925180227	0.7800481063225986	NA	NA	NA	NA	NA	NA	NA	NA	NA	NA
European Caucasian	high-affinity	1	TOPBP1_m1	HLA-A26:01	0.0	0.24177999566614553	0.4119413694405268	0.5316393428270281	0.6157510708271211	0.6747532116577432	0.7160608215977201	0.7449747556497976	0.7653474925180227	0.7800481063225986	NA	NA	NA	NA	NA	NA	NA	NA	NA	NA
European Caucasian	high-affinity	1	TOPBP1_m1	HLA-B07:02	0.0	0.24177999566614553	0.4119413694405268	0.5316393428270281	0.6157510708271211	0.6747532116577432	0.7160608215977201	0.7449747556497976	0.7653474925180227	0.7800481063225986	NA	NA	NA	NA	NA	NA	NA	NA	NA	NA
European Caucasian	high-affinity	1	TOPBP1_m1	HLA-B08:01	0.0	0.24177999566614553	0.4119413694405268	0.5316393428270281	0.6157510708271211	0.6747532116577432	0.7160608215977201	0.7449747556497976	0.7653474925180227	0.7800481063225986	NA	NA	NA	NA	NA	NA	NA	NA	NA	NA
European Caucasian	high-affinity	1	TOPBP1_m1	HLA-B15:01	0.0	0.24177999566614553	0.4119413694405268	0.5316393428270281	0.6157510708271211	0.6747532116577432	0.7160608215977201	0.7449747556497976	0.7653474925180227	0.7800481063225986	NA	NA	NA	NA	NA	NA	NA	NA	NA	NA
European Caucasian	high-affinity	1	TOPBP1_m1	HLA-B27:05	0.0	0.24177999566614553	0.4119413694405268	0.5316393428270281	0.6157510708271211	0.6747532116577432	0.7160608215977201	0.7449747556497976	0.7653474925180227	0.7800481063225986	NA	NA	NA	NA	NA	NA	NA	NA	NA	NA
European Caucasian	high-affinity	1	TOPBP1_m1	HLA-B39:01	0.0	0.24177999566614553	0.4119413694405268	0.5316393428270281	0.6157510708271211	0.6747532116577432	0.7160608215977201	0.7449747556497976	0.7653474925180227	0.7800481063225986	NA	NA	NA	NA	NA	NA	NA	NA	NA	NA
European Caucasian	high-affinity	1	TOPBP1_m1	HLA-B40:01	0.0	0.24177999566614553	0.4119413694405268	0.5316393428270281	0.6157510708271211	0.6747532116577432	0.7160608215977201	0.7449747556497976	0.7653474925180227	0.7800481063225986	NA	NA	NA	NA	NA	NA	NA	NA	NA	NA
European Caucasian	high-affinity	1	TOPBP1_m1	HLA-B58:01	0.0	0.24177999566614553	0.4119413694405268	0.5316393428270281	0.6157510708271211	0.6747532116577432	0.7160608215977201	0.7449747556497976	0.7653474925180227	0.7800481063225986	NA	NA	NA	NA	NA	NA	NA	NA	NA	NA
European Caucasian	high-affinity	1	TOPORS_m1	HLA-A01:01	0.0	0.0	0.0	0.0	0.0	0.0	0.0	0.0	0.0	0.0	NA	NA	NA	NA	NA	NA	NA	NA	NA	NA
European Caucasian	high-affinity	1	TOPORS_m1	HLA-A02:01	0.0	0.0	0.0	0.0	0.0	0.0	0.0	0.0	0.0	0.0	NA	NA	NA	NA	NA	NA	NA	NA	NA	NA
European Caucasian	high-affinity	1	TOPORS_m1	HLA-A03:01	0.0	0.0	0.0	0.0	0.0	0.0	0.0	0.0	0.0	0.0	NA	NA	NA	NA	NA	NA	NA	NA	NA	NA
European Caucasian	high-affinity	1	TOPORS_m1	HLA-A24:02	0.0	0.0	0.0	0.0	0.0	0.0	0.0	0.0	0.0	0.0	NA	NA	NA	NA	NA	NA	NA	NA	NA	NA
European Caucasian	high-affinity	1	TOPORS_m1	HLA-A26:01	0.0	0.0	0.0	0.0	0.0	0.0	0.0	0.0	0.0	0.0	NA	NA	NA	NA	NA	NA	NA	NA	NA	NA
European Caucasian	high-affinity	1	TOPORS_m1	HLA-B07:02	0.0	0.0	0.0	0.0	0.0	0.0	0.0	0.0	0.0	0.0	NA	NA	NA	NA	NA	NA	NA	NA	NA	NA
European Caucasian	high-affinity	1	TOPORS_m1	HLA-B08:01	0.0	0.0	0.0	0.0	0.0	0.0	0.0	0.0	0.0	0.0	NA	NA	NA	NA	NA	NA	NA	NA	NA	NA
European Caucasian	high-affinity	1	TOPORS_m1	HLA-B15:01	0.0	0.0	0.0	0.0	0.0	0.0	0.0	0.0	0.0	0.0	NA	NA	NA	NA	NA	NA	NA	NA	NA	NA
European Caucasian	high-affinity	1	TOPORS_m1	HLA-B27:05	0.0	0.0	0.0	0.0	0.0	0.0	0.0	0.0	0.0	0.0	NA	NA	NA	NA	NA	NA	NA	NA	NA	NA
European Caucasian	high-affinity	1	TOPORS_m1	HLA-B39:01	0.0	0.0	0.0	0.0	0.0	0.0	0.0	0.0	0.0	0.0	NA	NA	NA	NA	NA	NA	NA	NA	NA	NA
European Caucasian	high-affinity	1	TOPORS_m1	HLA-B40:01	0.0	0.0	0.0	0.0	0.0	0.0	0.0	0.0	0.0	0.0	NA	NA	NA	NA	NA	NA	NA	NA	NA	NA
European Caucasian	high-affinity	1	TOPORS_m1	HLA-B58:01	0.0	0.0	0.0	0.0	0.0	0.0	0.0	0.0	0.0	0.0	NA	NA	NA	NA	NA	NA	NA	NA	NA	NA
European Caucasian	high-affinity	1	TTK_m1	HLA-A01:01	0.0	0.15793941873827164	0.28943794678843443	0.3982375340949192	0.4876114877142345	0.5604144832553903	0.6191293817785076	0.6659108930024217	0.7026261256720849	0.730892065936578	0.0	0.023659172650945325	0.043357525369588645	0.05965559864983409	0.07304373073281342	0.08394954927244329	0.09274498446169888	0.09975280973901528	0.10525271619422816	0.10948692679346533
European Caucasian	high-affinity	1	TTK_m1	HLA-A02:01	0.0	0.15793941873827164	0.28943794678843443	0.3982375340949192	0.4876114877142345	0.5604144832553903	0.6191293817785076	0.6659108930024217	0.7026261256720849	0.730892065936578	0.0	0.023659172650945325	0.043357525369588645	0.05965559864983409	0.07304373073281342	0.08394954927244329	0.09274498446169888	0.09975280973901528	0.10525271619422816	0.10948692679346533
European Caucasian	high-affinity	1	TTK_m1	HLA-A03:01	0.0	0.15793941873827164	0.28943794678843443	0.3982375340949192	0.4876114877142345	0.5604144832553903	0.6191293817785076	0.6659108930024217	0.7026261256720849	0.730892065936578	0.0	0.023659172650945325	0.043357525369588645	0.05965559864983409	0.07304373073281342	0.08394954927244329	0.09274498446169888	0.09975280973901528	0.10525271619422816	0.10948692679346533
European Caucasian	high-affinity	1	TTK_m1	HLA-A24:02	0.0	0.15793941873827164	0.28943794678843443	0.3982375340949192	0.4876114877142345	0.5604144832553903	0.6191293817785076	0.6659108930024217	0.7026261256720849	0.730892065936578	0.0	0.023659172650945325	0.043357525369588645	0.05965559864983409	0.07304373073281342	0.08394954927244329	0.09274498446169888	0.09975280973901528	0.10525271619422816	0.10948692679346533
European Caucasian	high-affinity	1	TTK_m1	HLA-A26:01	0.0	0.15793941873827164	0.28943794678843443	0.3982375340949192	0.4876114877142345	0.5604144832553903	0.6191293817785076	0.6659108930024217	0.7026261256720849	0.730892065936578	0.0	0.023659172650945325	0.043357525369588645	0.05965559864983409	0.07304373073281342	0.08394954927244329	0.09274498446169888	0.09975280973901528	0.10525271619422816	0.10948692679346533
European Caucasian	high-affinity	1	TTK_m1	HLA-B07:02	0.0	0.15793941873827164	0.28943794678843443	0.3982375340949192	0.4876114877142345	0.5604144832553903	0.6191293817785076	0.6659108930024217	0.7026261256720849	0.730892065936578	0.0	0.023659172650945325	0.043357525369588645	0.05965559864983409	0.07304373073281342	0.08394954927244329	0.09274498446169888	0.09975280973901528	0.10525271619422816	0.10948692679346533
European Caucasian	high-affinity	1	TTK_m1	HLA-B08:01	0.0	0.15793941873827164	0.28943794678843443	0.3982375340949192	0.4876114877142345	0.5604144832553903	0.6191293817785076	0.6659108930024217	0.7026261256720849	0.730892065936578	0.0	0.023659172650945325	0.043357525369588645	0.05965559864983409	0.07304373073281342	0.08394954927244329	0.09274498446169888	0.09975280973901528	0.10525271619422816	0.10948692679346533
European Caucasian	high-affinity	1	TTK_m1	HLA-B15:01	0.0	0.15793941873827164	0.28943794678843443	0.3982375340949192	0.4876114877142345	0.5604144832553903	0.6191293817785076	0.6659108930024217	0.7026261256720849	0.730892065936578	0.0	0.023659172650945325	0.043357525369588645	0.05965559864983409	0.07304373073281342	0.08394954927244329	0.09274498446169888	0.09975280973901528	0.10525271619422816	0.10948692679346533
European Caucasian	high-affinity	1	TTK_m1	HLA-B27:05	0.0	0.15793941873827164	0.28943794678843443	0.3982375340949192	0.4876114877142345	0.5604144832553903	0.6191293817785076	0.6659108930024217	0.7026261256720849	0.730892065936578	0.0	0.023659172650945325	0.043357525369588645	0.05965559864983409	0.07304373073281342	0.08394954927244329	0.09274498446169888	0.09975280973901528	0.10525271619422816	0.10948692679346533
European Caucasian	high-affinity	1	TTK_m1	HLA-B39:01	0.0	0.15793941873827164	0.28943794678843443	0.3982375340949192	0.4876114877142345	0.5604144832553903	0.6191293817785076	0.6659108930024217	0.7026261256720849	0.730892065936578	0.0	0.023659172650945325	0.043357525369588645	0.05965559864983409	0.07304373073281342	0.08394954927244329	0.09274498446169888	0.09975280973901528	0.10525271619422816	0.10948692679346533
European Caucasian	high-affinity	1	TTK_m1	HLA-B40:01	0.0	0.15793941873827164	0.28943794678843443	0.3982375340949192	0.4876114877142345	0.5604144832553903	0.6191293817785076	0.6659108930024217	0.7026261256720849	0.730892065936578	0.0	0.023659172650945325	0.043357525369588645	0.05965559864983409	0.07304373073281342	0.08394954927244329	0.09274498446169888	0.09975280973901528	0.10525271619422816	0.10948692679346533
European Caucasian	high-affinity	1	TTK_m1	HLA-B58:01	0.0	0.15793941873827164	0.28943794678843443	0.3982375340949192	0.4876114877142345	0.5604144832553903	0.6191293817785076	0.6659108930024217	0.7026261256720849	0.730892065936578	0.0	0.023659172650945325	0.043357525369588645	0.05965559864983409	0.07304373073281342	0.08394954927244329	0.09274498446169888	0.09975280973901528	0.10525271619422816	0.10948692679346533
European Caucasian	high-affinity	1	UBR5_m1	HLA-A01:01	0.0	0.0	0.0	0.0	0.0	0.0	0.0	0.0	0.0	0.0	NA	NA	NA	NA	NA	NA	NA	NA	NA	NA
European Caucasian	high-affinity	1	UBR5_m1	HLA-A02:01	0.0	0.0	0.0	0.0	0.0	0.0	0.0	0.0	0.0	0.0	NA	NA	NA	NA	NA	NA	NA	NA	NA	NA
European Caucasian	high-affinity	1	UBR5_m1	HLA-A03:01	0.0	0.0	0.0	0.0	0.0	0.0	0.0	0.0	0.0	0.0	NA	NA	NA	NA	NA	NA	NA	NA	NA	NA
European Caucasian	high-affinity	1	UBR5_m1	HLA-A24:02	0.0	0.0	0.0	0.0	0.0	0.0	0.0	0.0	0.0	0.0	NA	NA	NA	NA	NA	NA	NA	NA	NA	NA
European Caucasian	high-affinity	1	UBR5_m1	HLA-A26:01	0.0	0.0	0.0	0.0	0.0	0.0	0.0	0.0	0.0	0.0	NA	NA	NA	NA	NA	NA	NA	NA	NA	NA
European Caucasian	high-affinity	1	UBR5_m1	HLA-B07:02	0.0	0.0	0.0	0.0	0.0	0.0	0.0	0.0	0.0	0.0	NA	NA	NA	NA	NA	NA	NA	NA	NA	NA
European Caucasian	high-affinity	1	UBR5_m1	HLA-B08:01	0.0	0.0	0.0	0.0	0.0	0.0	0.0	0.0	0.0	0.0	NA	NA	NA	NA	NA	NA	NA	NA	NA	NA
European Caucasian	high-affinity	1	UBR5_m1	HLA-B15:01	0.0	0.0	0.0	0.0	0.0	0.0	0.0	0.0	0.0	0.0	NA	NA	NA	NA	NA	NA	NA	NA	NA	NA
European Caucasian	high-affinity	1	UBR5_m1	HLA-B27:05	0.0	0.0	0.0	0.0	0.0	0.0	0.0	0.0	0.0	0.0	NA	NA	NA	NA	NA	NA	NA	NA	NA	NA
European Caucasian	high-affinity	1	UBR5_m1	HLA-B39:01	0.0	0.0	0.0	0.0	0.0	0.0	0.0	0.0	0.0	0.0	NA	NA	NA	NA	NA	NA	NA	NA	NA	NA
European Caucasian	high-affinity	1	UBR5_m1	HLA-B40:01	0.0	0.0	0.0	0.0	0.0	0.0	0.0	0.0	0.0	0.0	NA	NA	NA	NA	NA	NA	NA	NA	NA	NA
European Caucasian	high-affinity	1	UBR5_m1	HLA-B58:01	0.0	0.0	0.0	0.0	0.0	0.0	0.0	0.0	0.0	0.0	NA	NA	NA	NA	NA	NA	NA	NA	NA	NA
European Caucasian	high-affinity	1	UGDH_m1	HLA-A01:01	0.0	0.021571264000000003	0.043142528000000006	0.06471379199999999	0.08628505600000001	0.10785632	0.12942758399999998	0.15099884800000002	0.17257011200000003	0.194141376	NA	NA	NA	NA	NA	NA	NA	NA	NA	NA
European Caucasian	high-affinity	1	UGDH_m1	HLA-A02:01	0.0	0.021571264000000003	0.043142528000000006	0.06471379199999999	0.08628505600000001	0.10785632	0.12942758399999998	0.15099884800000002	0.17257011200000003	0.194141376	NA	NA	NA	NA	NA	NA	NA	NA	NA	NA
European Caucasian	high-affinity	1	UGDH_m1	HLA-A03:01	0.0	0.021571264000000003	0.043142528000000006	0.06471379199999999	0.08628505600000001	0.10785632	0.12942758399999998	0.15099884800000002	0.17257011200000003	0.194141376	NA	NA	NA	NA	NA	NA	NA	NA	NA	NA
European Caucasian	high-affinity	1	UGDH_m1	HLA-A24:02	0.0	0.021571264000000003	0.043142528000000006	0.06471379199999999	0.08628505600000001	0.10785632	0.12942758399999998	0.15099884800000002	0.17257011200000003	0.194141376	NA	NA	NA	NA	NA	NA	NA	NA	NA	NA
European Caucasian	high-affinity	1	UGDH_m1	HLA-A26:01	0.0	0.021571264000000003	0.043142528000000006	0.06471379199999999	0.08628505600000001	0.10785632	0.12942758399999998	0.15099884800000002	0.17257011200000003	0.194141376	NA	NA	NA	NA	NA	NA	NA	NA	NA	NA
European Caucasian	high-affinity	1	UGDH_m1	HLA-B07:02	0.0	0.021571264000000003	0.043142528000000006	0.06471379199999999	0.08628505600000001	0.10785632	0.12942758399999998	0.15099884800000002	0.17257011200000003	0.194141376	NA	NA	NA	NA	NA	NA	NA	NA	NA	NA
European Caucasian	high-affinity	1	UGDH_m1	HLA-B08:01	0.0	0.021571264000000003	0.043142528000000006	0.06471379199999999	0.08628505600000001	0.10785632	0.12942758399999998	0.15099884800000002	0.17257011200000003	0.194141376	NA	NA	NA	NA	NA	NA	NA	NA	NA	NA
European Caucasian	high-affinity	1	UGDH_m1	HLA-B15:01	0.0	0.021571264000000003	0.043142528000000006	0.06471379199999999	0.08628505600000001	0.10785632	0.12942758399999998	0.15099884800000002	0.17257011200000003	0.194141376	NA	NA	NA	NA	NA	NA	NA	NA	NA	NA
European Caucasian	high-affinity	1	UGDH_m1	HLA-B27:05	0.0	0.021571264000000003	0.043142528000000006	0.06471379199999999	0.08628505600000001	0.10785632	0.12942758399999998	0.15099884800000002	0.17257011200000003	0.194141376	NA	NA	NA	NA	NA	NA	NA	NA	NA	NA
European Caucasian	high-affinity	1	UGDH_m1	HLA-B39:01	0.0	0.021571264000000003	0.043142528000000006	0.06471379199999999	0.08628505600000001	0.10785632	0.12942758399999998	0.15099884800000002	0.17257011200000003	0.194141376	NA	NA	NA	NA	NA	NA	NA	NA	NA	NA
European Caucasian	high-affinity	1	UGDH_m1	HLA-B40:01	0.0	0.021571264000000003	0.043142528000000006	0.06471379199999999	0.08628505600000001	0.10785632	0.12942758399999998	0.15099884800000002	0.17257011200000003	0.194141376	NA	NA	NA	NA	NA	NA	NA	NA	NA	NA
European Caucasian	high-affinity	1	UGDH_m1	HLA-B58:01	0.0	0.021571264000000003	0.043142528000000006	0.06471379199999999	0.08628505600000001	0.10785632	0.12942758399999998	0.15099884800000002	0.17257011200000003	0.194141376	NA	NA	NA	NA	NA	NA	NA	NA	NA	NA
European Caucasian	high-affinity	1	VDAC1_m1	HLA-A01:01	0.0	0.07781644123910142	0.14910466603888234	0.21594146740145745	0.27947255490690653	0.3402847024542716	0.39865072775128585	0.4546819018142151	0.5084158551086276	0.559862127622563	NA	NA	NA	NA	NA	NA	NA	NA	NA	NA
European Caucasian	high-affinity	1	VDAC1_m1	HLA-A02:01	0.0	0.07781644123910142	0.14910466603888234	0.21594146740145745	0.27947255490690653	0.3402847024542716	0.39865072775128585	0.4546819018142151	0.5084158551086276	0.559862127622563	NA	NA	NA	NA	NA	NA	NA	NA	NA	NA
European Caucasian	high-affinity	1	VDAC1_m1	HLA-A03:01	0.0	0.07781644123910142	0.14910466603888234	0.21594146740145745	0.27947255490690653	0.3402847024542716	0.39865072775128585	0.4546819018142151	0.5084158551086276	0.559862127622563	NA	NA	NA	NA	NA	NA	NA	NA	NA	NA
European Caucasian	high-affinity	1	VDAC1_m1	HLA-A24:02	0.0	0.07781644123910142	0.14910466603888234	0.21594146740145745	0.27947255490690653	0.3402847024542716	0.39865072775128585	0.4546819018142151	0.5084158551086276	0.559862127622563	NA	NA	NA	NA	NA	NA	NA	NA	NA	NA
European Caucasian	high-affinity	1	VDAC1_m1	HLA-A26:01	0.0	0.07781644123910142	0.14910466603888234	0.21594146740145745	0.27947255490690653	0.3402847024542716	0.39865072775128585	0.4546819018142151	0.5084158551086276	0.559862127622563	NA	NA	NA	NA	NA	NA	NA	NA	NA	NA
European Caucasian	high-affinity	1	VDAC1_m1	HLA-B07:02	0.0	0.07781644123910142	0.14910466603888234	0.21594146740145745	0.27947255490690653	0.3402847024542716	0.39865072775128585	0.4546819018142151	0.5084158551086276	0.559862127622563	NA	NA	NA	NA	NA	NA	NA	NA	NA	NA
European Caucasian	high-affinity	1	VDAC1_m1	HLA-B08:01	0.0	0.07781644123910142	0.14910466603888234	0.21594146740145745	0.27947255490690653	0.3402847024542716	0.39865072775128585	0.4546819018142151	0.5084158551086276	0.559862127622563	NA	NA	NA	NA	NA	NA	NA	NA	NA	NA
European Caucasian	high-affinity	1	VDAC1_m1	HLA-B15:01	0.0	0.07781644123910142	0.14910466603888234	0.21594146740145745	0.27947255490690653	0.3402847024542716	0.39865072775128585	0.4546819018142151	0.5084158551086276	0.559862127622563	NA	NA	NA	NA	NA	NA	NA	NA	NA	NA
European Caucasian	high-affinity	1	VDAC1_m1	HLA-B27:05	0.0	0.07781644123910142	0.14910466603888234	0.21594146740145745	0.27947255490690653	0.3402847024542716	0.39865072775128585	0.4546819018142151	0.5084158551086276	0.559862127622563	NA	NA	NA	NA	NA	NA	NA	NA	NA	NA
European Caucasian	high-affinity	1	VDAC1_m1	HLA-B39:01	0.0	0.07781644123910142	0.14910466603888234	0.21594146740145745	0.27947255490690653	0.3402847024542716	0.39865072775128585	0.4546819018142151	0.5084158551086276	0.559862127622563	NA	NA	NA	NA	NA	NA	NA	NA	NA	NA
European Caucasian	high-affinity	1	VDAC1_m1	HLA-B40:01	0.0	0.07781644123910142	0.14910466603888234	0.21594146740145745	0.27947255490690653	0.3402847024542716	0.39865072775128585	0.4546819018142151	0.5084158551086276	0.559862127622563	NA	NA	NA	NA	NA	NA	NA	NA	NA	NA
European Caucasian	high-affinity	1	VDAC1_m1	HLA-B58:01	0.0	0.07781644123910142	0.14910466603888234	0.21594146740145745	0.27947255490690653	0.3402847024542716	0.39865072775128585	0.4546819018142151	0.5084158551086276	0.559862127622563	NA	NA	NA	NA	NA	NA	NA	NA	NA	NA
European Caucasian	high-affinity	1	VPS13C_m1	HLA-A01:01	0.0	0.047509975	0.09501995	0.142529925	0.1900399	0.23754987500000002	0.28505985	0.33256982500000004	0.3800798	0.42758977500000006	NA	NA	NA	NA	NA	NA	NA	NA	NA	NA
European Caucasian	high-affinity	1	VPS13C_m1	HLA-A02:01	0.0	0.047509975	0.09501995	0.142529925	0.1900399	0.23754987500000002	0.28505985	0.33256982500000004	0.3800798	0.42758977500000006	NA	NA	NA	NA	NA	NA	NA	NA	NA	NA
European Caucasian	high-affinity	1	VPS13C_m1	HLA-A03:01	0.0	0.047509975	0.09501995	0.142529925	0.1900399	0.23754987500000002	0.28505985	0.33256982500000004	0.3800798	0.42758977500000006	NA	NA	NA	NA	NA	NA	NA	NA	NA	NA
European Caucasian	high-affinity	1	VPS13C_m1	HLA-A24:02	0.0	0.047509975	0.09501995	0.142529925	0.1900399	0.23754987500000002	0.28505985	0.33256982500000004	0.3800798	0.42758977500000006	NA	NA	NA	NA	NA	NA	NA	NA	NA	NA
European Caucasian	high-affinity	1	VPS13C_m1	HLA-A26:01	0.0	0.047509975	0.09501995	0.142529925	0.1900399	0.23754987500000002	0.28505985	0.33256982500000004	0.3800798	0.42758977500000006	NA	NA	NA	NA	NA	NA	NA	NA	NA	NA
European Caucasian	high-affinity	1	VPS13C_m1	HLA-B07:02	0.0	0.047509975	0.09501995	0.142529925	0.1900399	0.23754987500000002	0.28505985	0.33256982500000004	0.3800798	0.42758977500000006	NA	NA	NA	NA	NA	NA	NA	NA	NA	NA
European Caucasian	high-affinity	1	VPS13C_m1	HLA-B08:01	0.0	0.047509975	0.09501995	0.142529925	0.1900399	0.23754987500000002	0.28505985	0.33256982500000004	0.3800798	0.42758977500000006	NA	NA	NA	NA	NA	NA	NA	NA	NA	NA
European Caucasian	high-affinity	1	VPS13C_m1	HLA-B15:01	0.0	0.047509975	0.09501995	0.142529925	0.1900399	0.23754987500000002	0.28505985	0.33256982500000004	0.3800798	0.42758977500000006	NA	NA	NA	NA	NA	NA	NA	NA	NA	NA
European Caucasian	high-affinity	1	VPS13C_m1	HLA-B27:05	0.0	0.047509975	0.09501995	0.142529925	0.1900399	0.23754987500000002	0.28505985	0.33256982500000004	0.3800798	0.42758977500000006	NA	NA	NA	NA	NA	NA	NA	NA	NA	NA
European Caucasian	high-affinity	1	VPS13C_m1	HLA-B39:01	0.0	0.047509975	0.09501995	0.142529925	0.1900399	0.23754987500000002	0.28505985	0.33256982500000004	0.3800798	0.42758977500000006	NA	NA	NA	NA	NA	NA	NA	NA	NA	NA
European Caucasian	high-affinity	1	VPS13C_m1	HLA-B40:01	0.0	0.047509975	0.09501995	0.142529925	0.1900399	0.23754987500000002	0.28505985	0.33256982500000004	0.3800798	0.42758977500000006	NA	NA	NA	NA	NA	NA	NA	NA	NA	NA
European Caucasian	high-affinity	1	VPS13C_m1	HLA-B58:01	0.0	0.047509975	0.09501995	0.142529925	0.1900399	0.23754987500000002	0.28505985	0.33256982500000004	0.3800798	0.42758977500000006	NA	NA	NA	NA	NA	NA	NA	NA	NA	NA
European Caucasian	high-affinity	1	VPS54_m1	HLA-A01:01	0.0	0.047509975	0.09501995	0.142529925	0.1900399	0.23754987500000002	0.28505985	0.33256982500000004	0.3800798	0.42758977500000006	NA	NA	NA	NA	NA	NA	NA	NA	NA	NA
European Caucasian	high-affinity	1	VPS54_m1	HLA-A02:01	0.0	0.047509975	0.09501995	0.142529925	0.1900399	0.23754987500000002	0.28505985	0.33256982500000004	0.3800798	0.42758977500000006	NA	NA	NA	NA	NA	NA	NA	NA	NA	NA
European Caucasian	high-affinity	1	VPS54_m1	HLA-A03:01	0.0	0.047509975	0.09501995	0.142529925	0.1900399	0.23754987500000002	0.28505985	0.33256982500000004	0.3800798	0.42758977500000006	NA	NA	NA	NA	NA	NA	NA	NA	NA	NA
European Caucasian	high-affinity	1	VPS54_m1	HLA-A24:02	0.0	0.047509975	0.09501995	0.142529925	0.1900399	0.23754987500000002	0.28505985	0.33256982500000004	0.3800798	0.42758977500000006	NA	NA	NA	NA	NA	NA	NA	NA	NA	NA
European Caucasian	high-affinity	1	VPS54_m1	HLA-A26:01	0.0	0.047509975	0.09501995	0.142529925	0.1900399	0.23754987500000002	0.28505985	0.33256982500000004	0.3800798	0.42758977500000006	NA	NA	NA	NA	NA	NA	NA	NA	NA	NA
European Caucasian	high-affinity	1	VPS54_m1	HLA-B07:02	0.0	0.047509975	0.09501995	0.142529925	0.1900399	0.23754987500000002	0.28505985	0.33256982500000004	0.3800798	0.42758977500000006	NA	NA	NA	NA	NA	NA	NA	NA	NA	NA
European Caucasian	high-affinity	1	VPS54_m1	HLA-B08:01	0.0	0.047509975	0.09501995	0.142529925	0.1900399	0.23754987500000002	0.28505985	0.33256982500000004	0.3800798	0.42758977500000006	NA	NA	NA	NA	NA	NA	NA	NA	NA	NA
European Caucasian	high-affinity	1	VPS54_m1	HLA-B15:01	0.0	0.047509975	0.09501995	0.142529925	0.1900399	0.23754987500000002	0.28505985	0.33256982500000004	0.3800798	0.42758977500000006	NA	NA	NA	NA	NA	NA	NA	NA	NA	NA
European Caucasian	high-affinity	1	VPS54_m1	HLA-B27:05	0.0	0.047509975	0.09501995	0.142529925	0.1900399	0.23754987500000002	0.28505985	0.33256982500000004	0.3800798	0.42758977500000006	NA	NA	NA	NA	NA	NA	NA	NA	NA	NA
European Caucasian	high-affinity	1	VPS54_m1	HLA-B39:01	0.0	0.047509975	0.09501995	0.142529925	0.1900399	0.23754987500000002	0.28505985	0.33256982500000004	0.3800798	0.42758977500000006	NA	NA	NA	NA	NA	NA	NA	NA	NA	NA
European Caucasian	high-affinity	1	VPS54_m1	HLA-B40:01	0.0	0.047509975	0.09501995	0.142529925	0.1900399	0.23754987500000002	0.28505985	0.33256982500000004	0.3800798	0.42758977500000006	NA	NA	NA	NA	NA	NA	NA	NA	NA	NA
European Caucasian	high-affinity	1	VPS54_m1	HLA-B58:01	0.0	0.047509975	0.09501995	0.142529925	0.1900399	0.23754987500000002	0.28505985	0.33256982500000004	0.3800798	0.42758977500000006	NA	NA	NA	NA	NA	NA	NA	NA	NA	NA
European Caucasian	high-affinity	1	VRK2_m1	HLA-A01:01	0.0	0.0	0.0	0.0	0.0	0.0	0.0	0.0	0.0	0.0	NA	NA	NA	NA	NA	NA	NA	NA	NA	NA
European Caucasian	high-affinity	1	VRK2_m1	HLA-A02:01	0.0	0.0	0.0	0.0	0.0	0.0	0.0	0.0	0.0	0.0	NA	NA	NA	NA	NA	NA	NA	NA	NA	NA
European Caucasian	high-affinity	1	VRK2_m1	HLA-A03:01	0.0	0.0	0.0	0.0	0.0	0.0	0.0	0.0	0.0	0.0	NA	NA	NA	NA	NA	NA	NA	NA	NA	NA
European Caucasian	high-affinity	1	VRK2_m1	HLA-A24:02	0.0	0.0	0.0	0.0	0.0	0.0	0.0	0.0	0.0	0.0	NA	NA	NA	NA	NA	NA	NA	NA	NA	NA
European Caucasian	high-affinity	1	VRK2_m1	HLA-A26:01	0.0	0.0	0.0	0.0	0.0	0.0	0.0	0.0	0.0	0.0	NA	NA	NA	NA	NA	NA	NA	NA	NA	NA
European Caucasian	high-affinity	1	VRK2_m1	HLA-B07:02	0.0	0.0	0.0	0.0	0.0	0.0	0.0	0.0	0.0	0.0	NA	NA	NA	NA	NA	NA	NA	NA	NA	NA
European Caucasian	high-affinity	1	VRK2_m1	HLA-B08:01	0.0	0.0	0.0	0.0	0.0	0.0	0.0	0.0	0.0	0.0	NA	NA	NA	NA	NA	NA	NA	NA	NA	NA
European Caucasian	high-affinity	1	VRK2_m1	HLA-B15:01	0.0	0.0	0.0	0.0	0.0	0.0	0.0	0.0	0.0	0.0	NA	NA	NA	NA	NA	NA	NA	NA	NA	NA
European Caucasian	high-affinity	1	VRK2_m1	HLA-B27:05	0.0	0.0	0.0	0.0	0.0	0.0	0.0	0.0	0.0	0.0	NA	NA	NA	NA	NA	NA	NA	NA	NA	NA
European Caucasian	high-affinity	1	VRK2_m1	HLA-B39:01	0.0	0.0	0.0	0.0	0.0	0.0	0.0	0.0	0.0	0.0	NA	NA	NA	NA	NA	NA	NA	NA	NA	NA
European Caucasian	high-affinity	1	VRK2_m1	HLA-B40:01	0.0	0.0	0.0	0.0	0.0	0.0	0.0	0.0	0.0	0.0	NA	NA	NA	NA	NA	NA	NA	NA	NA	NA
European Caucasian	high-affinity	1	VRK2_m1	HLA-B58:01	0.0	0.0	0.0	0.0	0.0	0.0	0.0	0.0	0.0	0.0	NA	NA	NA	NA	NA	NA	NA	NA	NA	NA
European Caucasian	high-affinity	1	WASF3_m1	HLA-A01:01	0.0	0.0999792620164	0.1641426520448	0.2031104184252	0.22515903055359998	0.23651415125	0.24164360912639998	0.24355037095479998	0.2440655140352	0.24414119856359998	0.0	0.0	0.0	0.0	0.0	0.0	0.0	0.0	0.0	0.0
[truncated: 58,355 more rows]
