# Supplementary material for: The shared frameshift mutation landscape of microsatellite-unstable cancers suggests immunoediting during tumor evolution
Source: Nat Commun. 2020 Sep 21;11:4740. doi: 10.1038/s41467-020-18514-5 (PMC7506541; doi:10.1038/s41467-020-18514-5)
Supplement: Supplementary file 8 — Source Data [file 41467_2020_18514_MOESM8_ESM.zip]

Archive with 889 entries (886 files):
- epitopeplots/
- epitopeplots/multiple_hlas.FBXL3_m2.svg
- __MACOSX/
- __MACOSX/epitopeplots/
- __MACOSX/epitopeplots/._multiple_hlas.FBXL3_m2.svg
- epitopeplots/multiple_hlas.CDC7_m1.svg
- __MACOSX/epitopeplots/._multiple_hlas.CDC7_m1.svg
- epitopeplots/multiple_hlas.HOXA11_m1.svg
- __MACOSX/epitopeplots/._multiple_hlas.HOXA11_m1.svg
- epitopeplots/multiple_hlas.VPS33A_m1.svg
- __MACOSX/epitopeplots/._multiple_hlas.VPS33A_m1.svg
- epitopeplots/multiple_hlas.KIAA1333_m1.svg
- __MACOSX/epitopeplots/._multiple_hlas.KIAA1333_m1.svg
- epitopeplots/multiple_hlas.MYH11_m2.svg
- __MACOSX/epitopeplots/._multiple_hlas.MYH11_m2.svg
- epitopeplots/multiple_hlas.KDM5A_m1.svg
- __MACOSX/epitopeplots/._multiple_hlas.KDM5A_m1.svg
- epitopeplots/multiple_hlas.OR7C1_m2.svg
- __MACOSX/epitopeplots/._multiple_hlas.OR7C1_m2.svg
- epitopeplots/multiple_hlas.BAX_BAX_m2.svg
- __MACOSX/epitopeplots/._multiple_hlas.BAX_BAX_m2.svg
- epitopeplots/multiple_hlas.VEZT_m1.svg
- __MACOSX/epitopeplots/._multiple_hlas.VEZT_m1.svg
- epitopeplots/multiple_hlas.ANKRD49_m2.svg
- __MACOSX/epitopeplots/._multiple_hlas.ANKRD49_m2.svg
- epitopeplots/multiple_hlas.OR51E2_m1.svg
- __MACOSX/epitopeplots/._multiple_hlas.OR51E2_m1.svg
- epitopeplots/multiple_hlas.DNAH2_m1.svg
- __MACOSX/epitopeplots/._multiple_hlas.DNAH2_m1.svg
- epitopeplots/multiple_hlas.CHD2_A9_m1.svg
- __MACOSX/epitopeplots/._multiple_hlas.CHD2_A9_m1.svg
- epitopeplots/multiple_hlas.GBP3_m1.svg
- __MACOSX/epitopeplots/._multiple_hlas.GBP3_m1.svg
- epitopeplots/multiple_hlas.NKTR_m1.svg
- __MACOSX/epitopeplots/._multiple_hlas.NKTR_m1.svg
- epitopeplots/multiple_hlas.RG9MTD1_m2.svg
- __MACOSX/epitopeplots/._multiple_hlas.RG9MTD1_m2.svg
- epitopeplots/multiple_hlas.EBPL_m1.svg
- __MACOSX/epitopeplots/._multiple_hlas.EBPL_m1.svg
- epitopeplots/multiple_hlas.KIF22_m2.svg
- __MACOSX/epitopeplots/._multiple_hlas.KIF22_m2.svg
- epitopeplots/multiple_hlas.ERCC5_m2.svg
- __MACOSX/epitopeplots/._multiple_hlas.ERCC5_m2.svg
- epitopeplots/multiple_hlas.SEC63_m2.svg
- __MACOSX/epitopeplots/._multiple_hlas.SEC63_m2.svg
- epitopeplots/multiple_hlas.VDAC1_m2.svg
- __MACOSX/epitopeplots/._multiple_hlas.VDAC1_m2.svg
- epitopeplots/multiple_hlas.CEBPZ_m1.svg
- __MACOSX/epitopeplots/._multiple_hlas.CEBPZ_m1.svg
- epitopeplots/multiple_hlas.UBE4B_m2.svg
- __MACOSX/epitopeplots/._multiple_hlas.UBE4B_m2.svg
- epitopeplots/multiple_hlas.TMBIM4_m2.svg
- __MACOSX/epitopeplots/._multiple_hlas.TMBIM4_m2.svg
- epitopeplots/multiple_hlas.BEND5_m1.svg
- __MACOSX/epitopeplots/._multiple_hlas.BEND5_m1.svg
- epitopeplots/multiple_hlas.CENPF_m2.svg
- __MACOSX/epitopeplots/._multiple_hlas.CENPF_m2.svg
- epitopeplots/multiple_hlas.HOXB7_m2.svg
- __MACOSX/epitopeplots/._multiple_hlas.HOXB7_m2.svg
- epitopeplots/multiple_hlas.TFDP2_m1.svg
- __MACOSX/epitopeplots/._multiple_hlas.TFDP2_m1.svg
- epitopeplots/multiple_hlas.FBXL3_m1.svg
- __MACOSX/epitopeplots/._multiple_hlas.FBXL3_m1.svg
- epitopeplots/multiple_hlas.CDC7_m2.svg
- __MACOSX/epitopeplots/._multiple_hlas.CDC7_m2.svg
- epitopeplots/multiple_hlas.HOXA11_m2.svg
- __MACOSX/epitopeplots/._multiple_hlas.HOXA11_m2.svg
- epitopeplots/multiple_hlas.KIAA1333_m2.svg
- __MACOSX/epitopeplots/._multiple_hlas.KIAA1333_m2.svg
- epitopeplots/multiple_hlas.VPS33A_m2.svg
- __MACOSX/epitopeplots/._multiple_hlas.VPS33A_m2.svg
- epitopeplots/multiple_hlas.MYH11_m1.svg
- __MACOSX/epitopeplots/._multiple_hlas.MYH11_m1.svg
- epitopeplots/multiple_hlas.KDM5A_m2.svg
- __MACOSX/epitopeplots/._multiple_hlas.KDM5A_m2.svg
- epitopeplots/multiple_hlas.VEZT_m2.svg
- __MACOSX/epitopeplots/._multiple_hlas.VEZT_m2.svg
- epitopeplots/multiple_hlas.BAX_BAX_m1.svg
- __MACOSX/epitopeplots/._multiple_hlas.BAX_BAX_m1.svg
- epitopeplots/multiple_hlas.OR7C1_m1.svg
- __MACOSX/epitopeplots/._multiple_hlas.OR7C1_m1.svg
- epitopeplots/multiple_hlas.ANKRD49_m1.svg
- __MACOSX/epitopeplots/._multiple_hlas.ANKRD49_m1.svg
- epitopeplots/multiple_hlas.OR51E2_m2.svg
- __MACOSX/epitopeplots/._multiple_hlas.OR51E2_m2.svg
- epitopeplots/multiple_hlas.DNAH2_m2.svg
- __MACOSX/epitopeplots/._multiple_hlas.DNAH2_m2.svg
- epitopeplots/multiple_hlas.CHD2_A9_m2.svg
- __MACOSX/epitopeplots/._multiple_hlas.CHD2_A9_m2.svg
- epitopeplots/multiple_hlas.GBP3_m2.svg
- __MACOSX/epitopeplots/._multiple_hlas.GBP3_m2.svg
- epitopeplots/multiple_hlas.RG9MTD1_m1.svg
- __MACOSX/epitopeplots/._multiple_hlas.RG9MTD1_m1.svg
- epitopeplots/multiple_hlas.NKTR_m2.svg
- __MACOSX/epitopeplots/._multiple_hlas.NKTR_m2.svg
- epitopeplots/multiple_hlas.EBPL_m2.svg
- __MACOSX/epitopeplots/._multiple_hlas.EBPL_m2.svg
- epitopeplots/multiple_hlas.KIF22_m1.svg
- __MACOSX/epitopeplots/._multiple_hlas.KIF22_m1.svg
- epitopeplots/multiple_hlas.ERCC5_m1.svg
- __MACOSX/epitopeplots/._multiple_hlas.ERCC5_m1.svg
- epitopeplots/multiple_hlas.SEC63_m1.svg
- __MACOSX/epitopeplots/._multiple_hlas.SEC63_m1.svg
- epitopeplots/multiple_hlas.CEBPZ_m2.svg
- __MACOSX/epitopeplots/._multiple_hlas.CEBPZ_m2.svg
- epitopeplots/multiple_hlas.VDAC1_m1.svg
- __MACOSX/epitopeplots/._multiple_hlas.VDAC1_m1.svg
- epitopeplots/multiple_hlas.TMBIM4_m1.svg
- __MACOSX/epitopeplots/._multiple_hlas.TMBIM4_m1.svg
- epitopeplots/multiple_hlas.UBE4B_m1.svg
- __MACOSX/epitopeplots/._multiple_hlas.UBE4B_m1.svg
- epitopeplots/multiple_hlas.BEND5_m2.svg
- __MACOSX/epitopeplots/._multiple_hlas.BEND5_m2.svg
- epitopeplots/multiple_hlas.CENPF_m1.svg
- __MACOSX/epitopeplots/._multiple_hlas.CENPF_m1.svg
- epitopeplots/multiple_hlas.HOXB7_m1.svg
- __MACOSX/epitopeplots/._multiple_hlas.HOXB7_m1.svg
- epitopeplots/multiple_hlas.TFDP2_m2.svg
- __MACOSX/epitopeplots/._multiple_hlas.TFDP2_m2.svg
- epitopeplots/multiple_hlas.SGOL2_m2.svg
- __MACOSX/epitopeplots/._multiple_hlas.SGOL2_m2.svg
- epitopeplots/multiple_hlas.BLM_m1.svg
- __MACOSX/epitopeplots/._multiple_hlas.BLM_m1.svg
- epitopeplots/multiple_hlas.RPL22_m1.svg
- __MACOSX/epitopeplots/._multiple_hlas.RPL22_m1.svg
- epitopeplots/multiple_hlas.NDUFC2_m2.svg
- __MACOSX/epitopeplots/._multiple_hlas.NDUFC2_m2.svg
- epitopeplots/multiple_hlas.OSGEPL1_m2.svg
- __MACOSX/epitopeplots/._multiple_hlas.OSGEPL1_m2.svg
- epitopeplots/multiple_hlas.MARCKS_m2.svg
- __MACOSX/epitopeplots/._multiple_hlas.MARCKS_m2.svg
- epitopeplots/multiple_hlas.KIAA0391_m2.svg
- __MACOSX/epitopeplots/._multiple_hlas.KIAA0391_m2.svg
- epitopeplots/multiple_hlas.ICA1_m1.svg
- __MACOSX/epitopeplots/._multiple_hlas.ICA1_m1.svg
- epitopeplots/multiple_hlas.TCF7L2_m2.svg
- __MACOSX/epitopeplots/._multiple_hlas.TCF7L2_m2.svg
- epitopeplots/multiple_hlas.SAFB2_m2.svg
- __MACOSX/epitopeplots/._multiple_hlas.SAFB2_m2.svg
- epitopeplots/multiple_hlas.WNK1_m1.svg
- __MACOSX/epitopeplots/._multiple_hlas.WNK1_m1.svg
- epitopeplots/multiple_hlas.YBX1_m1.svg
- __MACOSX/epitopeplots/._multiple_hlas.YBX1_m1.svg
- epitopeplots/multiple_hlas.TEAD2_m1.svg
- __MACOSX/epitopeplots/._multiple_hlas.TEAD2_m1.svg
- epitopeplots/multiple_hlas.APAF1_m1.svg
- __MACOSX/epitopeplots/._multiple_hlas.APAF1_m1.svg
- epitopeplots/multiple_hlas.SMAP1_m2.svg
- __MACOSX/epitopeplots/._multiple_hlas.SMAP1_m2.svg
- epitopeplots/multiple_hlas.SREK1IP1_m2.svg
- __MACOSX/epitopeplots/._multiple_hlas.SREK1IP1_m2.svg
- epitopeplots/multiple_hlas.ZC3H13_m2.svg
- __MACOSX/epitopeplots/._multiple_hlas.ZC3H13_m2.svg
- epitopeplots/multiple_hlas.ST8SIA6_m2.svg
- __MACOSX/epitopeplots/._multiple_hlas.ST8SIA6_m2.svg
- epitopeplots/multiple_hlas.GLYR1_m1.svg
- __MACOSX/epitopeplots/._multiple_hlas.GLYR1_m1.svg
- epitopeplots/multiple_hlas.XRCC2_m2.svg
- __MACOSX/epitopeplots/._multiple_hlas.XRCC2_m2.svg
- epitopeplots/multiple_hlas.C1orf34_m1.svg
- __MACOSX/epitopeplots/._multiple_hlas.C1orf34_m1.svg
- epitopeplots/multiple_hlas.LENG8_m2.svg
- __MACOSX/epitopeplots/._multiple_hlas.LENG8_m2.svg
- epitopeplots/multiple_hlas.TAF1B_m2.svg
- __MACOSX/epitopeplots/._multiple_hlas.TAF1B_m2.svg
- epitopeplots/multiple_hlas.TTK_m2.svg
- __MACOSX/epitopeplots/._multiple_hlas.TTK_m2.svg
- epitopeplots/multiple_hlas.CENPH_m1.svg
- __MACOSX/epitopeplots/._multiple_hlas.CENPH_m1.svg
- epitopeplots/multiple_hlas.RNPC3_m2.svg
- __MACOSX/epitopeplots/._multiple_hlas.RNPC3_m2.svg
- epitopeplots/multiple_hlas.ZNF638_m1.svg
- __MACOSX/epitopeplots/._multiple_hlas.ZNF638_m1.svg
- epitopeplots/multiple_hlas.SGOL2_m1.svg
- __MACOSX/epitopeplots/._multiple_hlas.SGOL2_m1.svg
- epitopeplots/multiple_hlas.RPL22_m2.svg
- __MACOSX/epitopeplots/._multiple_hlas.RPL22_m2.svg
- epitopeplots/multiple_hlas.BLM_m2.svg
- __MACOSX/epitopeplots/._multiple_hlas.BLM_m2.svg
- epitopeplots/multiple_hlas.NDUFC2_m1.svg
- __MACOSX/epitopeplots/._multiple_hlas.NDUFC2_m1.svg
- epitopeplots/multiple_hlas.OSGEPL1_m1.svg
- __MACOSX/epitopeplots/._multiple_hlas.OSGEPL1_m1.svg
- epitopeplots/multiple_hlas.MARCKS_m1.svg
- __MACOSX/epitopeplots/._multiple_hlas.MARCKS_m1.svg
- epitopeplots/multiple_hlas.ICA1_m2.svg
- __MACOSX/epitopeplots/._multiple_hlas.ICA1_m2.svg
- epitopeplots/multiple_hlas.KIAA0391_m1.svg
- __MACOSX/epitopeplots/._multiple_hlas.KIAA0391_m1.svg
- epitopeplots/multiple_hlas.TCF7L2_m1.svg
- __MACOSX/epitopeplots/._multiple_hlas.TCF7L2_m1.svg
- epitopeplots/multiple_hlas.SAFB2_m1.svg
- __MACOSX/epitopeplots/._multiple_hlas.SAFB2_m1.svg
- epitopeplots/multiple_hlas.WNK1_m2.svg
- __MACOSX/epitopeplots/._multiple_hlas.WNK1_m2.svg
- epitopeplots/multiple_hlas.YBX1_m2.svg
- __MACOSX/epitopeplots/._multiple_hlas.YBX1_m2.svg
- epitopeplots/multiple_hlas.TEAD2_m2.svg
- __MACOSX/epitopeplots/._multiple_hlas.TEAD2_m2.svg
- epitopeplots/multiple_hlas.APAF1_m2.svg
- __MACOSX/epitopeplots/._multiple_hlas.APAF1_m2.svg
- epitopeplots/multiple_hlas.SMAP1_m1.svg
- __MACOSX/epitopeplots/._multiple_hlas.SMAP1_m1.svg
- epitopeplots/multiple_hlas.SREK1IP1_m1.svg
- __MACOSX/epitopeplots/._multiple_hlas.SREK1IP1_m1.svg
- epitopeplots/multiple_hlas.ZC3H13_m1.svg
- __MACOSX/epitopeplots/._multiple_hlas.ZC3H13_m1.svg
- epitopeplots/multiple_hlas.GLYR1_m2.svg
- __MACOSX/epitopeplots/._multiple_hlas.GLYR1_m2.svg
- epitopeplots/multiple_hlas.XRCC2_m1.svg
- __MACOSX/epitopeplots/._multiple_hlas.XRCC2_m1.svg
- epitopeplots/multiple_hlas.ST8SIA6_m1.svg
- __MACOSX/epitopeplots/._multiple_hlas.ST8SIA6_m1.svg
- epitopeplots/multiple_hlas.C1orf34_m2.svg
- __MACOSX/epitopeplots/._multiple_hlas.C1orf34_m2.svg
- epitopeplots/multiple_hlas.TAF1B_m1.svg
- __MACOSX/epitopeplots/._multiple_hlas.TAF1B_m1.svg
- epitopeplots/multiple_hlas.LENG8_m1.svg
- __MACOSX/epitopeplots/._multiple_hlas.LENG8_m1.svg
- epitopeplots/multiple_hlas.RNPC3_m1.svg
- __MACOSX/epitopeplots/._multiple_hlas.RNPC3_m1.svg
- epitopeplots/multiple_hlas.CENPH_m2.svg
- __MACOSX/epitopeplots/._multiple_hlas.CENPH_m2.svg
- epitopeplots/multiple_hlas.TTK_m1.svg
- __MACOSX/epitopeplots/._multiple_hlas.TTK_m1.svg
- epitopeplots/multiple_hlas.ZNF638_m2.svg
- __MACOSX/epitopeplots/._multiple_hlas.ZNF638_m2.svg
- epitopeplots/multiple_hlas.KMT2C_m1.svg
- __MACOSX/epitopeplots/._multiple_hlas.KMT2C_m1.svg
- epitopeplots/multiple_hlas.KCNC1_m2.svg
- __MACOSX/epitopeplots/._multiple_hlas.KCNC1_m2.svg
- epitopeplots/multiple_hlas.P4HB_m2.svg
- __MACOSX/epitopeplots/._multiple_hlas.P4HB_m2.svg
- epitopeplots/multiple_hlas.MSH3_MSH3_m1.svg
- __MACOSX/epitopeplots/._multiple_hlas.MSH3_MSH3_m1.svg
- epitopeplots/multiple_hlas.CHD8_m1.svg
- __MACOSX/epitopeplots/._multiple_hlas.CHD8_m1.svg
- epitopeplots/multiple_hlas.SF3B2_m2.svg
- __MACOSX/epitopeplots/._multiple_hlas.SF3B2_m2.svg
- epitopeplots/multiple_hlas.RUFY2_m2.svg
- __MACOSX/epitopeplots/._multiple_hlas.RUFY2_m2.svg
- epitopeplots/multiple_hlas.TCF1_m1.svg
- __MACOSX/epitopeplots/._multiple_hlas.TCF1_m1.svg
- epitopeplots/multiple_hlas.PRKCI_m2.svg
- __MACOSX/epitopeplots/._multiple_hlas.PRKCI_m2.svg
- epitopeplots/multiple_hlas.PIGB_m1.svg
- __MACOSX/epitopeplots/._multiple_hlas.PIGB_m1.svg
- epitopeplots/multiple_hlas.ELAVL3_m2.svg
- __MACOSX/epitopeplots/._multiple_hlas.ELAVL3_m2.svg
- epitopeplots/multiple_hlas.VRK2_m1.svg
- __MACOSX/epitopeplots/._multiple_hlas.VRK2_m1.svg
- epitopeplots/multiple_hlas.MIS18BP1_m1.svg
- __MACOSX/epitopeplots/._multiple_hlas.MIS18BP1_m1.svg
- epitopeplots/multiple_hlas.RXFP2_m2.svg
- __MACOSX/epitopeplots/._multiple_hlas.RXFP2_m2.svg
- epitopeplots/multiple_hlas.ZMYND8_m2.svg
- __MACOSX/epitopeplots/._multiple_hlas.ZMYND8_m2.svg
- epitopeplots/multiple_hlas.GART_m2.svg
- __MACOSX/epitopeplots/._multiple_hlas.GART_m2.svg
- epitopeplots/multiple_hlas.ACVR2A_m1.svg
- __MACOSX/epitopeplots/._multiple_hlas.ACVR2A_m1.svg
- epitopeplots/multiple_hlas.RBBP8_m1.svg
- __MACOSX/epitopeplots/._multiple_hlas.RBBP8_m1.svg
- epitopeplots/multiple_hlas.SRRT_m2.svg
- __MACOSX/epitopeplots/._multiple_hlas.SRRT_m2.svg
- epitopeplots/multiple_hlas.SMARCC2_m2.svg
- __MACOSX/epitopeplots/._multiple_hlas.SMARCC2_m2.svg
- epitopeplots/multiple_hlas.RARRES3_m1.svg
- __MACOSX/epitopeplots/._multiple_hlas.RARRES3_m1.svg
- epitopeplots/multiple_hlas.LIG3_m1.svg
- __MACOSX/epitopeplots/._multiple_hlas.LIG3_m1.svg
- epitopeplots/multiple_hlas.DSTN_m1.svg
- __MACOSX/epitopeplots/._multiple_hlas.DSTN_m1.svg
- epitopeplots/multiple_hlas.MYO1A_m2.svg
- __MACOSX/epitopeplots/._multiple_hlas.MYO1A_m2.svg
- epitopeplots/multiple_hlas.CYHR1_m1.svg
- __MACOSX/epitopeplots/._multiple_hlas.CYHR1_m1.svg
- epitopeplots/multiple_hlas.BAT2D1_m2.svg
- __MACOSX/epitopeplots/._multiple_hlas.BAT2D1_m2.svg
- epitopeplots/multiple_hlas.UBR5_m2.svg
- __MACOSX/epitopeplots/._multiple_hlas.UBR5_m2.svg
- epitopeplots/multiple_hlas.VPS54_m1.svg
- __MACOSX/epitopeplots/._multiple_hlas.VPS54_m1.svg
- epitopeplots/multiple_hlas.KMT2C_m2.svg
- __MACOSX/epitopeplots/._multiple_hlas.KMT2C_m2.svg
- epitopeplots/multiple_hlas.KCNC1_m1.svg
- __MACOSX/epitopeplots/._multiple_hlas.KCNC1_m1.svg
- epitopeplots/multiple_hlas.P4HB_m1.svg
- __MACOSX/epitopeplots/._multiple_hlas.P4HB_m1.svg
- epitopeplots/multiple_hlas.MSH3_MSH3_m2.svg
- __MACOSX/epitopeplots/._multiple_hlas.MSH3_MSH3_m2.svg
- epitopeplots/multiple_hlas.CHD8_m2.svg
- __MACOSX/epitopeplots/._multiple_hlas.CHD8_m2.svg
- epitopeplots/multiple_hlas.SF3B2_m1.svg
- __MACOSX/epitopeplots/._multiple_hlas.SF3B2_m1.svg
- epitopeplots/multiple_hlas.RUFY2_m1.svg
- __MACOSX/epitopeplots/._multiple_hlas.RUFY2_m1.svg
- epitopeplots/multiple_hlas.TCF1_m2.svg
- __MACOSX/epitopeplots/._multiple_hlas.TCF1_m2.svg
- epitopeplots/multiple_hlas.PRKCI_m1.svg
[truncated: 589 more entries]
